# Supplementary material for: Comparative Transcriptome Analysis Identifies Putative Genes Involved in the Biosynthesis of Xanthanolides in Xanthium strumarium L
Source: Front Plant Sci. 2016 Aug 30;7:1317. doi: 10.3389/fpls.2016.01317 (PMC5003840; doi:10.3389/fpls.2016.01317)
Supplement: Supplementary file 1 [file Data_Sheet_1.ZIP]

Archive with 13 entries (13 files):
- Supplemental data/Supplementary Figures.docx
- Supplemental data/Supplementary Table 1.docx
- Supplemental data/Supplementary Table 10.xls
- Supplemental data/Supplementary Table 11.xlsx
- Supplemental data/Supplementary Table 12.docx
- Supplemental data/Supplementary Table 2.docx
- Supplemental data/Supplementary Table 3.xls
- Supplemental data/Supplementary Table 4.xlsx
- Supplemental data/Supplementary Table 5.xlsx
- Supplemental data/Supplementary Table 6.xlsx
- Supplemental data/Supplementary Table 7.xlsx
- Supplemental data/Supplementary Table 8.xlsx
- Supplemental data/Supplementary Table 9.docx
