# Supplementary material for: Comparative Transcriptome Analysis Identifies Putative Genes Involved in the Biosynthesis of Xanthanolides in Xanthium strumarium L
Source: Front Plant Sci. 2016 Aug 30;7:1317. doi: 10.3389/fpls.2016.01317 (PMC5003840; doi:10.3389/fpls.2016.01317)
Supplement: Supplementary file 1 [file Data_Sheet_1.ZIP › Supplemental data/Supplementary Table 10.xls]

## Sheet: Sheet1
Supplementary Table 10. Putative tailoring enzymes in STL biosynthesis that were expressed in the both cultivars with higher expression levels in the trichomes relative to the leaves.
Enzyme name	geneID	geneLength	HT_FPKM	HY_FPKM	FOLD(HT vs. HY)	FDR	ZY_FPKM	Nr-ID	Nr-Score	Nr-Evalue	Nr-annotation	Nt-ID	Nt-Score	Nt-Evalue	Nt-annotation	Swissprot-ID	Swissprot-Score	Swissprot-Evalue	Swissprot-annotation	COG-Protein-or-Domain	COG-Score	COG-Evalue	COG-ID	COG-Function-Description	KO_id	KEGG-Evalue	KEGG-Score	KEGG-Gene	ko_definition	GO-BiologicalProcess	GO-MolecularFunction	Go-CellularComponent
aldehyde dehydrogenase	Unigene20081_All	1853	4810.06	150.042	32.0581	0	101.213	gi|238846406|gb|ACR61719.1|	886.3	0	aldehyde dehydrogenase 1 [Artemisia annua]	gi|48431272|gb|AY550122.1|	1045	0	Saussurea medusa cytosolic aldehyde dehydrogenase mRNA, complete cds	sp|Q56YU0|AL2C4_ARATH	653	0	Aldehyde dehydrogenase family 2 member C4 OS=Arabidopsis thaliana GN=ALDH2C4 PE=1 SV=2	BS_dhaS	462	1e-129	COG1012	NAD-dependent aldehyde dehydrogenases	K12355	0	684	rcu:RCOM_1053330	coniferyl-aldehyde dehydrogenase [EC:1.2.1.68]	GO:0009699//phenylpropanoid biosynthetic process;GO:0055114//oxidation-reduction process	GO:0001758//retinal dehydrogenase activity;GO:0050269//coniferyl-aldehyde dehydrogenase activity	-
	CL4022.Contig1_All	302	1212.31	360.747	3.36056	0	305.433	gi|255540341|ref|XP_002511235.1|	195.3	2e-49	glyceraldehyde 3-phosphate dehydrogenase, putative [Ricinus communis] >gi|223550350|gb|EEF51837.1| glyceraldehyde 3-phosphate dehydrogenase, putative [Ricinus communis]	gi|356508777|ref|XM_003523083.1|	240	7e-61	PREDICTED: Glycine max glyceraldehyde-3 phosphate dehydrogenase (GAPDH), mRNA	sp|P25861|G3PC_ANTMA	194	1e-50	Glyceraldehyde-3-phosphate dehydrogenase, cytosolic OS=Antirrhinum majus GN=GAPC PE=2 SV=1	SPBC354.12	157	3e-39	COG0057	Glyceraldehyde-3-phosphate dehydrogenase/erythrose-4-phosphate dehydrogenase	K00134	2e-50	195	rcu:RCOM_1507100	glyceraldehyde 3-phosphate dehydrogenase [EC:1.2.1.12]	GO:0048316//seed development;GO:0055114//oxidation-reduction process;GO:0009744//response to sucrose stimulus;GO:0009651//response to salt stress;GO:0042742//defense response to bacterium;GO:0009408//response to heat;GO:0006096//glycolysis;GO:0046686//response to cadmium ion;GO:0042542//response to hydrogen peroxide	GO:0051287//NAD binding;GO:0005507//copper ion binding;GO:0008270//zinc ion binding;GO:0004365//glyceraldehyde-3-phosphate dehydrogenase (NAD+) (phosphorylating) activity;GO:0050661//NADP binding	GO:0005618//cell wall;GO:0005730//nucleolus;GO:0005740//mitochondrial envelope;GO:0009507//chloroplast;GO:0005886//plasma membrane;GO:0048046//apoplast
	CL4022.Contig8_All	1269	407.811	88.1502	4.62632	0	79.3913	gi|306922318|dbj|BAJ17660.1|	637.5	0	glyceraldehyde 3-phosphate dehydrogenase [Gynura bicolor]	gi|269856435|gb|FJ872513.1|	1249	0	Mikania micrantha glyceraldehyde 3-phosphate dehydrogenase mRNA, complete cds	sp|Q9FX54|G3PC2_ARATH	613	5e-176	Glyceraldehyde-3-phosphate dehydrogenase 2, cytosolic OS=Arabidopsis thaliana GN=GAPC2 PE=1 SV=1	SPBC354.12	460	3e-129	COG0057	Glyceraldehyde-3-phosphate dehydrogenase/erythrose-4-phosphate dehydrogenase	K00134	8e-178	621	pop:POPTR_706905	glyceraldehyde 3-phosphate dehydrogenase [EC:1.2.1.12]	GO:0006006//glucose metabolic process;GO:0055114//oxidation-reduction process	GO:0051287//NAD binding;GO:0004365//glyceraldehyde-3-phosphate dehydrogenase (NAD+) (phosphorylating) activity;GO:0050661//NADP binding	-
	CL4022.Contig7_All	1669	244.734	70.5774	3.4676	0	37.4275	gi|51703306|gb|AAR84410.2|	637.5	0	glyceraldehyde 3-phosphate dehydrogenase [Daucus carota]	gi|418731089|gb|JX845304.1|	708	0	Solanum tuberosum clone StDT43 glyceraldehyde 3-phosphate dehydrogenase mRNA, complete cds	sp|P25861|G3PC_ANTMA	630	0	Glyceraldehyde-3-phosphate dehydrogenase, cytosolic OS=Antirrhinum majus GN=GAPC PE=2 SV=1	SPBC32F12.11	460	3e-129	COG0057	Glyceraldehyde-3-phosphate dehydrogenase/erythrose-4-phosphate dehydrogenase	K00134	0	635	rcu:RCOM_1507100	glyceraldehyde 3-phosphate dehydrogenase [EC:1.2.1.12]	GO:0006006//glucose metabolic process;GO:0055114//oxidation-reduction process	GO:0051287//NAD binding;GO:0004365//glyceraldehyde-3-phosphate dehydrogenase (NAD+) (phosphorylating) activity;GO:0050661//NADP binding	-
	Unigene4805_All	1439	172.238	56.6553	3.04011	0	101.53	gi|51703306|gb|AAR84410.2|	639	0	glyceraldehyde 3-phosphate dehydrogenase [Daucus carota]	gi|16021|emb|X59517.1|	733	0	A.majus GADPH mRNA for glycolytic glyceraldehyde-3-phosphate dehydrogenase	sp|P25861|G3PC_ANTMA	632	0	Glyceraldehyde-3-phosphate dehydrogenase, cytosolic OS=Antirrhinum majus GN=GAPC PE=2 SV=1	SPBC32F12.11	461	1e-129	COG0057	Glyceraldehyde-3-phosphate dehydrogenase/erythrose-4-phosphate dehydrogenase	K00134	0	637	rcu:RCOM_1507100	glyceraldehyde 3-phosphate dehydrogenase [EC:1.2.1.12]	GO:0006006//glucose metabolic process;GO:0055114//oxidation-reduction process	GO:0051287//NAD binding;GO:0004365//glyceraldehyde-3-phosphate dehydrogenase (NAD+) (phosphorylating) activity;GO:0050661//NADP binding	-
	CL4022.Contig2_All	650	122.213	41.36	2.95485	2.49e-125	25.9468	gi|460387002|ref|XP_004239181.1|	380.6	1e-104	PREDICTED: glyceraldehyde-3-phosphate dehydrogenase 2, cytosolic-like isoform 2 [Solanum lycopersicum]	gi|306922317|dbj|AB550243.1|	563	1e-158	Gynura bicolor GbGAPDH mRNA for glyceraldehyde 3-phosphate dehydrogenase, complete cds	sp|Q9FX54|G3PC2_ARATH	374	3e-104	Glyceraldehyde-3-phosphate dehydrogenase 2, cytosolic OS=Arabidopsis thaliana GN=GAPC2 PE=1 SV=1	SPBC32F12.11	250	1e-66	COG0057	Glyceraldehyde-3-phosphate dehydrogenase/erythrose-4-phosphate dehydrogenase	K00134	4e-104	375	aly:ARALYDRAFT_471499	glyceraldehyde 3-phosphate dehydrogenase [EC:1.2.1.12]	GO:0007010//cytoskeleton organization;GO:0006098//pentose-phosphate shunt;GO:0006094//gluconeogenesis;GO:0006833//water transport;GO:0051049//regulation of transport;GO:0019288//isopentenyl diphosphate biosynthetic process, mevalonate-independent pathway;GO:0009651//response to salt stress;GO:0010498//proteasomal protein catabolic process;GO:0042742//defense response to bacterium;GO:0006972//hype…	GO:0008270//zinc ion binding;GO:0051287//NAD binding;GO:0050661//NADP binding;GO:0004365//glyceraldehyde-3-phosphate dehydrogenase (NAD+) (phosphorylating) activity;GO:0005507//copper ion binding	GO:0009507//chloroplast;GO:0005618//cell wall;GO:0005794//Golgi apparatus;GO:0005730//nucleolus;GO:0005829//cytosol;GO:0009506//plasmodesma;GO:0005886//plasma membrane;GO:0005739//mitochondrion
	Unigene16940_All	1725	69.9099	4.6501	15.0341	0	0.0287	gi|462397480|gb|EMJ03148.1|	762.3	0	hypothetical protein PRUPE_ppa004555mg [Prunus persica]	gi|356523742|ref|XM_003530446.1|	87.7	4e-14	PREDICTED: Glycine max aldehyde dehydrogenase family 2 member C4-like (LOC100811540), mRNA	sp|Q56YU0|AL2C4_ARATH	693	0	Aldehyde dehydrogenase family 2 member C4 OS=Arabidopsis thaliana GN=ALDH2C4 PE=1 SV=2	SPAC9E9.09c	466	5e-131	COG1012	NAD-dependent aldehyde dehydrogenases	K12355	0	748	rcu:RCOM_1053330	coniferyl-aldehyde dehydrogenase [EC:1.2.1.68]	GO:0009699//phenylpropanoid biosynthetic process;GO:0055114//oxidation-reduction process	GO:0001758//retinal dehydrogenase activity;GO:0050269//coniferyl-aldehyde dehydrogenase activity	-
	Unigene19633_All	532	58.6645	25.7695	2.27651	3.21e-33	14.2241	gi|306922318|dbj|BAJ17660.1|	181.8	4e-45	glyceraldehyde 3-phosphate dehydrogenase [Gynura bicolor]	gi|306922317|dbj|AB550243.1|	367	8e-99	Gynura bicolor GbGAPDH mRNA for glyceraldehyde 3-phosphate dehydrogenase, complete cds	sp|P26518|G3PC_MAGLI	171	2e-43	Glyceraldehyde-3-phosphate dehydrogenase, cytosolic OS=Magnolia liliiflora GN=GAPC PE=2 SV=1	YJL052w	91.3	8e-19	COG0057	Glyceraldehyde-3-phosphate dehydrogenase/erythrose-4-phosphate dehydrogenase	K00134	6e-43	171	rcu:RCOM_1507100	glyceraldehyde 3-phosphate dehydrogenase [EC:1.2.1.12]	GO:0006006//glucose metabolic process;GO:0055114//oxidation-reduction process	GO:0051287//NAD binding;GO:0004365//glyceraldehyde-3-phosphate dehydrogenase (NAD+) (phosphorylating) activity;GO:0050661//NADP binding	-
	CL7664.Contig1_All	1209	58.1954	2.6941	21.6011	0	1.3091	gi|224101329|ref|XP_002312235.1|	604	1e-171	predicted protein [Populus trichocarpa] >gi|222852055|gb|EEE89602.1| predicted protein [Populus trichocarpa]	gi|225462253|ref|XM_002263227.1|	539	1e-150	PREDICTED: Vitis vinifera glyceraldehyde-3-phosphate dehydrogenase, cytosolic-like (LOC100265689), mRNA	sp|Q42671|G3PC_CRAPL	455	2e-128	Glyceraldehyde-3-phosphate dehydrogenase, cytosolic OS=Craterostigma plantagineum GN=GAPC PE=2 SV=1	SPBC32F12.11	437	1e-122	COG0057	Glyceraldehyde-3-phosphate dehydrogenase/erythrose-4-phosphate dehydrogenase	K00134	1e-172	603	pop:POPTR_832627	glyceraldehyde 3-phosphate dehydrogenase [EC:1.2.1.12]	GO:0055114//oxidation-reduction process;GO:0080022//primary root development;GO:0048658//tapetal layer development;GO:0080144//amino acid homeostasis;GO:0009555//pollen development;GO:0006096//glycolysis	GO:0051287//NAD binding;GO:0005507//copper ion binding;GO:0008270//zinc ion binding;GO:0004365//glyceraldehyde-3-phosphate dehydrogenase (NAD+) (phosphorylating) activity;GO:0050661//NADP binding	GO:0009507//chloroplast;GO:0016020//membrane
	CL213.Contig4_All	1944	50.3456	5.3016	9.4963	0	13.9421	gi|255540719|ref|XP_002511424.1|	902.9	0	aldehyde dehydrogenase, putative [Ricinus communis] >gi|223550539|gb|EEF52026.1| aldehyde dehydrogenase, putative [Ricinus communis]	gi|359488713|ref|XM_002274827.2|	404	1e-109	PREDICTED: Vitis vinifera aldehyde dehydrogenase family 2 member B4, mitochondrial-like (LOC100259296), mRNA	sp|Q8S528|AL2B7_ARATH	862	0	Aldehyde dehydrogenase family 2 member B7, mitochondrial OS=Arabidopsis thaliana GN=ALDH2B7 PE=2 SV=2	BS_dhaS	502	1e-141	COG1012	NAD-dependent aldehyde dehydrogenases	K00128	0	902	rcu:RCOM_1511330	aldehyde dehydrogenase (NAD+) [EC:1.2.1.3]	GO:0046686//response to cadmium ion;GO:0055114//oxidation-reduction process	GO:0005524//ATP binding;GO:0001758//retinal dehydrogenase activity	GO:0009507//chloroplast;GO:0005739//mitochondrion
	CL4022.Contig4_All	1479	36.0643	10.7156	3.36559	3.68e-99	5.5512	gi|306922318|dbj|BAJ17660.1|	657.1	0	glyceraldehyde 3-phosphate dehydrogenase [Gynura bicolor]	gi|306922317|dbj|AB550243.1|	1247	0	Gynura bicolor GbGAPDH mRNA for glyceraldehyde 3-phosphate dehydrogenase, complete cds	sp|Q9FX54|G3PC2_ARATH	612	2e-175	Glyceraldehyde-3-phosphate dehydrogenase 2, cytosolic OS=Arabidopsis thaliana GN=GAPC2 PE=1 SV=1	SPBC32F12.11	458	1e-128	COG0057	Glyceraldehyde-3-phosphate dehydrogenase/erythrose-4-phosphate dehydrogenase	K00134	9e-179	624	pop:POPTR_821843	glyceraldehyde 3-phosphate dehydrogenase [EC:1.2.1.12]	GO:0006006//glucose metabolic process;GO:0055114//oxidation-reduction process	GO:0051287//NAD binding;GO:0004365//glyceraldehyde-3-phosphate dehydrogenase (NAD+) (phosphorylating) activity;GO:0050661//NADP binding	-
	CL7664.Contig2_All	1742	31.5624	13.8421	2.28017	8.18e-58	17.6314	gi|460405701|ref|XP_004248314.1|	688.7	0	PREDICTED: glyceraldehyde-3-phosphate dehydrogenase, cytosolic-like [Solanum lycopersicum]	gi|225462253|ref|XM_002263227.1|	680	0	PREDICTED: Vitis vinifera glyceraldehyde-3-phosphate dehydrogenase, cytosolic-like (LOC100265689), mRNA	sp|Q42671|G3PC_CRAPL	499	1e-141	Glyceraldehyde-3-phosphate dehydrogenase, cytosolic OS=Craterostigma plantagineum GN=GAPC PE=2 SV=1	SPBC32F12.11	476	5e-134	COG0057	Glyceraldehyde-3-phosphate dehydrogenase/erythrose-4-phosphate dehydrogenase	K00134	0	684	rcu:RCOM_1574030	glyceraldehyde 3-phosphate dehydrogenase [EC:1.2.1.12]	GO:0055114//oxidation-reduction process;GO:0080022//primary root development;GO:0048658//tapetal layer development;GO:0080144//amino acid homeostasis;GO:0009555//pollen development;GO:0006096//glycolysis	GO:0051287//NAD binding;GO:0005507//copper ion binding;GO:0008270//zinc ion binding;GO:0004365//glyceraldehyde-3-phosphate dehydrogenase (NAD+) (phosphorylating) activity;GO:0050661//NADP binding	GO:0009507//chloroplast;GO:0016020//membrane
	Unigene3935_All	351	31.1986	1.662	18.7717	1.67e-52	0.7045	gi|255544534|ref|XP_002513328.1|	51.6	4e-06	glyceraldehyde 3-phosphate dehydrogenase, putative [Ricinus communis] >gi|223547236|gb|EEF48731.1| glyceraldehyde 3-phosphate dehydrogenase, putative [Ricinus communis]	gi|356558929|ref|XM_003547707.1|	77.8	7e-12	PREDICTED: Glycine max glyceraldehyde-3-phosphate dehydrogenase, cytosolic-like (LOC100789951), mRNA	--	--	--	--	--	--	--	--	--	K00134	3e-07	51.6	rcu:RCOM_1574030	glyceraldehyde 3-phosphate dehydrogenase [EC:1.2.1.12]	-	-	-
	CL213.Contig3_All	1151	30.445	2.0274	15.0168	3.81e-157	11.9887	gi|255540719|ref|XP_002511424.1|	600.5	1e-170	aldehyde dehydrogenase, putative [Ricinus communis] >gi|223550539|gb|EEF52026.1| aldehyde dehydrogenase, putative [Ricinus communis]	gi|359720701|gb|JN381166.1|	436	1e-119	Vitis vinifera aldehyde dehydrogenase ALDH2B4_V3 mRNA, complete cds	sp|Q9SU63|AL2B4_ARATH	574	4e-164	Aldehyde dehydrogenase family 2 member B4, mitochondrial OS=Arabidopsis thaliana GN=ALDH2B4 PE=1 SV=1	SPAC9E9.09c	367	2e-101	COG1012	NAD-dependent aldehyde dehydrogenases	K00128	1e-171	600	rcu:RCOM_1511330	aldehyde dehydrogenase (NAD+) [EC:1.2.1.3]	GO:0046686//response to cadmium ion;GO:0055114//oxidation-reduction process	GO:0005524//ATP binding;GO:0001758//retinal dehydrogenase activity	GO:0009507//chloroplast;GO:0005739//mitochondrion
	CL213.Contig1_All	432	24.9264	1.8005	13.8442	9.31e-48	8.1286	gi|449482989|ref|XP_004156463.1|	166.8	9e-41	PREDICTED: aldehyde dehydrogenase family 2 member B4, mitochondrial-like [Cucumis sativus]	gi|29373072|gb|AY227203.1|	113	2e-22	Lotus corniculatus aldehyde dehydrogenase 1 precursor (Aldh1) mRNA, complete cds; nuclear gene for mitochondrial product	sp|Q9SU63|AL2B4_ARATH	145	9e-36	Aldehyde dehydrogenase family 2 member B4, mitochondrial OS=Arabidopsis thaliana GN=ALDH2B4 PE=1 SV=1	BH0539	80.1	1e-15	COG1012	NAD-dependent aldehyde dehydrogenases	K00128	1e-40	163	pop:POPTR_666446	aldehyde dehydrogenase (NAD+) [EC:1.2.1.3]	GO:0046686//response to cadmium ion;GO:0055114//oxidation-reduction process	GO:0004029//aldehyde dehydrogenase (NAD) activity;GO:0005524//ATP binding	GO:0009507//chloroplast;GO:0005739//mitochondrion
	CL213.Contig6_All	235	21.3577	1.0344	20.6474	5.39e-25	8.4185	gi|29373073|gb|AAO72532.1|	140.2	9e-33	aldehyde dehydrogenase 1 precursor [Lotus corniculatus]	gi|460380753|ref|XM_004236071.1|	75.8	2e-11	PREDICTED: Solanum lycopersicum aldehyde dehydrogenase family 2 member B4, mitochondrial-like (LOC101250104), mRNA	sp|Q8S528|AL2B7_ARATH	132	4e-32	Aldehyde dehydrogenase family 2 member B7, mitochondrial OS=Arabidopsis thaliana GN=ALDH2B7 PE=2 SV=2	BH0539	75.5	2e-14	COG1012	NAD-dependent aldehyde dehydrogenases	K00128	2e-33	138	gmx:100782019	aldehyde dehydrogenase (NAD+) [EC:1.2.1.3]	GO:0046686//response to cadmium ion;GO:0055114//oxidation-reduction process	GO:0004029//aldehyde dehydrogenase (NAD) activity;GO:0005524//ATP binding;GO:0001758//retinal dehydrogenase activity	GO:0009507//chloroplast;GO:0005739//mitochondrion
	CL1759.Contig5_All	1969	8.8753	3.8763	2.28963	2.57e-19	0.3014	gi|225435464|ref|XP_002285466.1|	647.1	0	PREDICTED: aldehyde dehydrogenase family 3 member F1 [Vitis vinifera] >gi|297746329|emb|CBI16385.3| unnamed protein product [Vitis vinifera]	gi|356557706|ref|XM_003547106.1|	85.7	2e-13	PREDICTED: Glycine max aldehyde dehydrogenase family 3 member F1-like (LOC100819197), mRNA	sp|Q70E96|AL3F1_ARATH	547	9e-156	Aldehyde dehydrogenase family 3 member F1 OS=Arabidopsis thaliana GN=ALDH3F1 PE=2 SV=2	alr3672	399	1e-110	COG1012	NAD-dependent aldehyde dehydrogenases	K00128	0	647	vvi:100253650	aldehyde dehydrogenase (NAD+) [EC:1.2.1.3]	GO:0006081//cellular aldehyde metabolic process;GO:0055114//oxidation-reduction process	GO:0004030//aldehyde dehydrogenase [NAD(P)+] activity	GO:0016020//membrane;GO:0005783//endoplasmic reticulum
	Unigene24981_All	637	4.3694	0.3053	14.3118	4.1e-13	0.3106	gi|388520373|gb|AFK48248.1|	368.2	5e-101	unknown [Lotus japonicus]	gi|449531781|ref|XM_004172816.1|	105	6e-20	PREDICTED: Cucumis sativus aldo-keto reductase family 4 member C9-like (LOC101231067), partial mRNA	sp|Q0PGJ6|AKRC9_ARATH	366	7e-102	Aldo-keto reductase family 4 member C9 OS=Arabidopsis thaliana GN=AKR4C9 PE=1 SV=1	slr0942	200	2e-51	COG0656	Aldo/keto reductases, related to diketogulonate reductase	K00011	3e-98	355	ath:AT2G37790	aldehyde reductase [EC:1.1.1.21]	GO:0009414//response to water deprivation;GO:0009409//response to cold;GO:0009651//response to salt stress;GO:0055114//oxidation-reduction process	GO:0070401//NADP+ binding;GO:0008106//alcohol dehydrogenase (NADP+) activity;GO:0016229//steroid dehydrogenase activity	GO:0009507//chloroplast;GO:0005634//nucleus;GO:0005829//cytosol
	CL1759.Contig4_All	1979	3.1817	1.5476	2.05589	2.05e-06	0.2249	gi|356557707|ref|XP_003547154.1|	93.2	3e-159	PREDICTED: aldehyde dehydrogenase family 3 member F1-like [Glycine max]	gi|225431228|ref|XM_002273322.1|	73.8	6e-10	PREDICTED: Vitis vinifera aldehyde dehydrogenase family 3 member F1-like (LOC100247106), mRNA	sp|Q70E96|AL3F1_ARATH	338	3e-133	Aldehyde dehydrogenase family 3 member F1 OS=Arabidopsis thaliana GN=ALDH3F1 PE=2 SV=2	alr3672	243	6e-77	COG1012	NAD-dependent aldehyde dehydrogenases	K00128	3e-159	392	gmx:100798020	aldehyde dehydrogenase (NAD+) [EC:1.2.1.3]	GO:0019722//calcium-mediated signaling;GO:0009612//response to mechanical stimulus;GO:0042631//cellular response to water deprivation;GO:0006081//cellular aldehyde metabolic process;GO:0055114//oxidation-reduction process	GO:0004028//3-chloroallyl aldehyde dehydrogenase activity;GO:0004030//aldehyde dehydrogenase [NAD(P)+] activity;GO:0004029//aldehyde dehydrogenase (NAD) activity	GO:0016020//membrane;GO:0005783//endoplasmic reticulum
	Unigene9488_All	1337	0.7167	0.0727	9.85832	0.000115579	0.3699	gi|356557707|ref|XP_003547154.1|	121.7	5e-90	PREDICTED: aldehyde dehydrogenase family 3 member F1-like [Glycine max]	gi|356640604|gb|AC246090.3|	69.9	7e-09	Solanum lycopersicum strain Heinz 1706 chromosome 1 clone slm-16m7 map 1, complete sequence	sp|Q70E96|AL3F1_ARATH	205	8e-75	Aldehyde dehydrogenase family 3 member F1 OS=Arabidopsis thaliana GN=ALDH3F1 PE=2 SV=2	SA1736	143	8e-34	COG1012	NAD-dependent aldehyde dehydrogenases	K00128	1e-89	229	gmx:100798020	aldehyde dehydrogenase (NAD+) [EC:1.2.1.3]	GO:0044710;GO:0042631//cellular response to water deprivation;GO:0019722//calcium-mediated signaling;GO:0009612//response to mechanical stimulus	GO:0004028//3-chloroallyl aldehyde dehydrogenase activity;GO:0004029//aldehyde dehydrogenase (NAD) activity	GO:0016020//membrane;GO:0005783//endoplasmic reticulum
Enzyme name	GeneID	GeneLength	HT-FPKM	HY-FPKM	FOLD(HT vs. HY)	FDR	ZY-FPKM	Nr-ID	Nr-Score	Nr-Evalue	Nr-annotation	Nt-ID	Nt-Score	Nt-Evalue	Nt-annotation	Swissprot-ID	Swissprot-Score	Swissprot-Evalue	Swissprot-annotation	COG-Protein-or-Domain	COG-Score	COG-Evalue	COG-ID	COG-Function-Description	KO_id	KEGG-Evalue	KEGG-Score	KEGG-Gene	ko_definition	GO-BiologicalProcess	GO-MolecularFunction	Go-CellularComponent
alcohol dehydrogenase	Unigene3526_All	765	13650.2	265.252	51.4612	0	228.997	gi|347602398|sp|D5JBX0.1|GAO_HELAN	319.7	3e-86	RecName: Full=Germacrene A oxidase; Short=HaGAO; AltName: Full=Germacrene A alcohol dehydrogenase; AltName: Full=Germacrene A hydroxylase >gi|294845886|gb|ADF43082.1| germacrene A oxidase [Helianthus annuus]	gi|294845885|gb|GU256646.1|	609	1e-171	Helianthus annuus germacrene A oxidase mRNA, complete cds	sp|D5JBX0|GAO_HELAN	319	9e-88	Germacrene A oxidase OS=Helianthus annuus PE=1 SV=1	alr1450	90.1	4e-18	COG2124	Cytochrome P450	K16083	9e-45	178	osa:4329725	cytochrome P450, family 71, subfamily Z, polypeptide 6 (ent-isokaurene C2-hydroxylase) [EC:1.14.13.143]	-	-	-
	Unigene22477_All	1026	10515.6	302.634	34.7469	0	250.09	gi|347602398|sp|D5JBX0.1|GAO_HELAN	630.2	1e-179	RecName: Full=Germacrene A oxidase; Short=HaGAO; AltName: Full=Germacrene A alcohol dehydrogenase; AltName: Full=Germacrene A hydroxylase >gi|294845886|gb|ADF43082.1| germacrene A oxidase [Helianthus annuus]	gi|294845885|gb|GU256646.1|	1176	0	Helianthus annuus germacrene A oxidase mRNA, complete cds	sp|D5JBX0|GAO_HELAN	630	0	Germacrene A oxidase OS=Helianthus annuus PE=1 SV=1	alr4766	59.7	8e-09	COG2124	Cytochrome P450	K13267	1e-75	281	gmx:100814284	cytochrome P450, family 71, subfamily D, polypeptide 9 (flavonoid 6-hydroxylase) [EC:1.14.13.-]	-	-	-
	CL4915.Contig4_All	1040	854.47	180.389	4.73682	0	326.808	gi|269308672|gb|ACZ34296.1|	312	1e-83	broad substrate reductase/dehydrogenase [Artemisia annua]	--	--	--	--	sp|A4UHT7|SALR_PAPBR	241	4e-64	Salutaridine reductase OS=Papaver bracteatum GN=SALR PE=1 SV=1	all0352	110	4e-24	COG1028	Dehydrogenases with different specificities (related to short-chain alcohol dehydrogenases)	K15095	1e-68	258	vvi:100248214	(+)-neomenthol dehydrogenase [EC:1.1.1.208]	-	GO:0016491//oxidoreductase activity	-
	Unigene16969_All	1481	809.657	50.1576	16.1423	0	64.4534	gi|336109264|gb|AEI16475.1|	636.7	0	alcohol dehydrogenase 1 [Artemisia annua]	gi|336109263|gb|JF910157.1|	599	1e-168	Artemisia annua clone CL8Contig1 alcohol dehydrogenase 1 (ADH1) mRNA, complete cds	sp|Q9SK86|ADHL1_ARATH	319	3e-87	Alcohol dehydrogenase-like 1 OS=Arabidopsis thaliana GN=At1g22430 PE=2 SV=1	YDL168w	286	5e-77	COG1062	Zn-dependent alcohol dehydrogenases, class III	K00121	5e-89	326	sbi:SORBI_01g044580	S-(hydroxymethyl)glutathione dehydrogenase / alcohol dehydrogenase [EC:1.1.1.284 1.1.1.1]	-	GO:0046872//metal ion binding	-
	CL11369.Contig1_All	1619	172.253	7.5069	22.946	0	2.6272	gi|297837431|ref|XP_002886597.1|	492.7	8e-138	hypothetical protein ARALYDRAFT_475260 [Arabidopsis lyrata subsp. lyrata] >gi|297332438|gb|EFH62856.1| hypothetical protein ARALYDRAFT_475260 [Arabidopsis lyrata subsp. lyrata]	gi|460179471|gb|GABL01077733.1|	139	1e-29	TSA: Camelina sativa comp62223_c1_seq1 transcribed RNA sequence	sp|Q93ZN2|ALKR4_ARATH	487	7e-138	Probable aldo-keto reductase 4 OS=Arabidopsis thaliana GN=At1g60710 PE=1 SV=1	AGc447	321	2e-87	COG0667	Predicted oxidoreductases (related to aryl-alcohol dehydrogenases)	K05275	1e-35	149	zma:100272747	pyridoxine 4-dehydrogenase [EC:1.1.1.65]	GO:0006094//gluconeogenesis;GO:0009611//response to wounding;GO:0009744//response to sucrose stimulus;GO:0009805//coumarin biosynthetic process;GO:0006355//regulation of transcription, DNA-dependent;GO:0009410//response to xenobiotic stimulus;GO:0009651//response to salt stress;GO:0080149//sucrose induced translational repression;GO:0006096//glycolysis;GO:0046686//response to cadmium ion;GO:00551…	GO:0046982//protein heterodimerization activity;GO:0043565//sequence-specific DNA binding;GO:0003700//sequence-specific DNA binding transcription factor activity;GO:0050236//pyridoxine:NADP 4-dehydrogenase activity	GO:0009941//chloroplast envelope;GO:0005829//cytosol;GO:0005886//plasma membrane;GO:0005634//nucleus
	Unigene14326_All	754	158.669	2.1277	74.573	0	0.1312	gi|336109264|gb|AEI16475.1|	116.7	3e-25	alcohol dehydrogenase 1 [Artemisia annua]	gi|336109263|gb|JF910157.1|	81.8	1e-12	Artemisia annua clone CL8Contig1 alcohol dehydrogenase 1 (ADH1) mRNA, complete cds	sp|Q9SK87|ADHL2_ARATH	80.9	7e-16	Alcohol dehydrogenase-like 2 OS=Arabidopsis thaliana GN=At1g22440 PE=2 SV=1	SPCC13B11.04c	68.2	1e-11	COG1062	Zn-dependent alcohol dehydrogenases, class III	K00121	1e-15	81.6	zma:100273217	S-(hydroxymethyl)glutathione dehydrogenase / alcohol dehydrogenase [EC:1.1.1.284 1.1.1.1]	GO:0055114//oxidation-reduction process	GO:0000166//nucleotide binding;GO:0008270//zinc ion binding;GO:0051903//S-(hydroxymethyl)glutathione dehydrogenase activity	-
	Unigene14325_All	847	136.183	4.9361	27.5893	0	0.2336	gi|336109264|gb|AEI16475.1|	404.1	1e-111	alcohol dehydrogenase 1 [Artemisia annua]	gi|336109263|gb|JF910157.1|	147	2e-32	Artemisia annua clone CL8Contig1 alcohol dehydrogenase 1 (ADH1) mRNA, complete cds	sp|Q9FH04|ADHL7_ARATH	244	5e-65	Alcohol dehydrogenase-like 7 OS=Arabidopsis thaliana GN=At5g42250 PE=2 SV=1	YDL168w	232	7e-61	COG1062	Zn-dependent alcohol dehydrogenases, class III	K00121	8e-69	258	bdi:100821142	S-(hydroxymethyl)glutathione dehydrogenase / alcohol dehydrogenase [EC:1.1.1.284 1.1.1.1]	-	GO:0046872//metal ion binding;GO:0016491//oxidoreductase activity	-
	CL9263.Contig2_All	1303	114.438	18.6923	6.12217	0	14.1202	gi|171740839|gb|ACB54931.1|	693	0	cinnamyl alcohol dehydrogenase [Artemisia annua]	gi|171740838|gb|EU417964.1|	922	0	Artemisia annua cinnamyl alcohol dehydrogenase (CAD) mRNA, complete cds	sp|Q2KNL5|CADH1_OCIBA	621	3e-178	Cinnamyl alcohol dehydrogenase 1 OS=Ocimum basilicum GN=CAD1 PE=1 SV=1	SMc00680	323	3e-88	COG1064	Zn-dependent alcohol dehydrogenases	K00083	2e-173	606	vvi:100257308	cinnamyl-alcohol dehydrogenase [EC:1.1.1.195]	GO:0010363//regulation of plant-type hypersensitive response;GO:0009805//coumarin biosynthetic process;GO:0055114//oxidation-reduction process;GO:0009611//response to wounding;GO:0009963//positive regulation of flavonoid biosynthetic process;GO:0006612//protein targeting to membrane;GO:0015824//proline transport;GO:0009809//lignin biosynthetic process	GO:0016747//transferase activity, transferring acyl groups other than amino-acyl groups;GO:0008270//zinc ion binding;GO:0045551//cinnamyl-alcohol dehydrogenase activity;GO:0052747;GO:0000166//nucleotide binding	GO:0005829//cytosol
	Unigene7624_All	1066	108.933	4.0588	26.8388	0	7.1915	gi|255552543|ref|XP_002517315.1|	368.6	1e-100	2,4-dienoyl-CoA reductase, putative [Ricinus communis] >gi|223543578|gb|EEF45108.1| 2,4-dienoyl-CoA reductase, putative [Ricinus communis]	--	--	--	--	sp|P28643|FABG_CUPLA	124	7e-29	3-oxoacyl-[acyl-carrier-protein] reductase, chloroplastic OS=Cuphea lanceolata GN=CLKR27 PE=2 SV=1	AF1207	134	2e-31	COG1028	Dehydrogenases with different specificities (related to short-chain alcohol dehydrogenases)	K00059	2e-30	131	bdi:100843198	3-oxoacyl-[acyl-carrier protein] reductase [EC:1.1.1.100]	GO:0055114//oxidation-reduction process	GO:0004316//3-oxoacyl-[acyl-carrier-protein] reductase (NADPH) activity;GO:0000166//nucleotide binding	GO:0005777//peroxisome
	CL3190.Contig2_All	1055	105.658	40.6429	2.59966	1.2e-145	54.8969	gi|317373783|gb|ADV16374.1|	456.8	2e-127	ketoacyl-ACP reductase 1 [Helianthus annuus]	gi|317373784|gb|HM021136.1|	1207	0	Helianthus annuus ketoacyl-ACP reductase 2 (KAR2) mRNA, complete cds	sp|P28643|FABG_CUPLA	410	6e-115	3-oxoacyl-[acyl-carrier-protein] reductase, chloroplastic OS=Cuphea lanceolata GN=CLKR27 PE=2 SV=1	BS_fabG	275	1e-73	COG1028	Dehydrogenases with different specificities (related to short-chain alcohol dehydrogenases)	K00059	8e-115	411	gmx:100806814	3-oxoacyl-[acyl-carrier protein] reductase [EC:1.1.1.100]	GO:0006633//fatty acid biosynthetic process;GO:0055114//oxidation-reduction process	GO:0051287//NAD binding;GO:0005507//copper ion binding;GO:0004316//3-oxoacyl-[acyl-carrier-protein] reductase (NADPH) activity	GO:0009941//chloroplast envelope;GO:0009570//chloroplast stroma
	Unigene5638_All	242	86.1651	24.3074	3.54481	1.03e-41	10.4231	gi|462407577|gb|EMJ12911.1|	100.5	8e-21	hypothetical protein PRUPE_ppa009325mg [Prunus persica]	gi|199580017|gb|AC189335.2|	77.8	5e-12	Brassica rapa subsp. pekinensis clone KBrB039A19, complete sequence	sp|Q9LTV6|DECR2_ARATH	95.1	8e-21	Peroxisomal 2,4-dienoyl-CoA reductase OS=Arabidopsis thaliana GN=At3g12800 PE=2 SV=1	Ta0205	58.5	3e-09	COG1028	Dehydrogenases with different specificities (related to short-chain alcohol dehydrogenases)	K13237	9e-22	99.8	pop:POPTR_818972	peroxisomal 2,4-dienoyl-CoA reductase [EC:1.3.1.34]	GO:0006635//fatty acid beta-oxidation	GO:0008670//2,4-dienoyl-CoA reductase (NADPH) activity;GO:0000166//nucleotide binding	GO:0005777//peroxisome;GO:0005886//plasma membrane;GO:0005774//vacuolar membrane;GO:0005829//cytosol
	Unigene1268_All	1316	84.6335	5.6151	15.0725	0	1.353	gi|470124889|ref|XP_004298441.1|	659.8	0	PREDICTED: polyvinylalcohol dehydrogenase-like [Fragaria vesca subsp. vesca]	gi|470124888|ref|XM_004298393.1|	89.7	7e-15	PREDICTED: Fragaria vesca subsp. vesca polyvinylalcohol dehydrogenase-like (LOC101308572), mRNA	--	--	--	--	XF2259	112	1e-24	COG1520	FOG: WD40-like repeat	--	--	--	--	--	-	-	-
	Unigene14995_All	603	69.2364	5.2404	13.212	3.58e-180	0.082	gi|336109264|gb|AEI16475.1|	166.8	2e-40	alcohol dehydrogenase 1 [Artemisia annua]	gi|336109263|gb|JF910157.1|	85.7	5e-14	Artemisia annua clone CL8Contig1 alcohol dehydrogenase 1 (ADH1) mRNA, complete cds	sp|Q96533|ADHX_ARATH	86.3	1e-17	Alcohol dehydrogenase class-3 OS=Arabidopsis thaliana GN=ADH2 PE=1 SV=2	SMa2113	78.6	7e-15	COG1062	Zn-dependent alcohol dehydrogenases, class III	K00121	3e-18	89.7	sbi:SORBI_01g044580	S-(hydroxymethyl)glutathione dehydrogenase / alcohol dehydrogenase [EC:1.1.1.284 1.1.1.1]	-	GO:0046872//metal ion binding	-
	CL9121.Contig2_All	1201	51.0227	5.7884	8.81465	2.92e-227	0.4942	gi|356500313|ref|XP_003518977.1|	404.8	1e-111	PREDICTED: 3-oxoacyl-[acyl-carrier-protein] reductase FabG-like [Glycine max]	--	--	--	--	sp|P28643|FABG_CUPLA	125	4e-29	3-oxoacyl-[acyl-carrier-protein] reductase, chloroplastic OS=Cuphea lanceolata GN=CLKR27 PE=2 SV=1	AF1207	127	5e-29	COG1028	Dehydrogenases with different specificities (related to short-chain alcohol dehydrogenases)	K00059	1e-27	122	bdi:100843198	3-oxoacyl-[acyl-carrier protein] reductase [EC:1.1.1.100]	GO:0046686//response to cadmium ion;GO:0055114//oxidation-reduction process	GO:0004316//3-oxoacyl-[acyl-carrier-protein] reductase (NADPH) activity;GO:0000166//nucleotide binding	GO:0005777//peroxisome;GO:0016020//membrane
	Unigene6591_All	446	49.9247	2.071	24.1066	1.37e-111	0.5545	gi|470124889|ref|XP_004298441.1|	147.9	4e-35	PREDICTED: polyvinylalcohol dehydrogenase-like [Fragaria vesca subsp. vesca]	gi|147791873|emb|AM472535.2|	65.9	3e-08	Vitis vinifera contig VV78X241846.4, whole genome shotgun sequence	--	--	--	--	--	--	--	--	--	--	--	--	--	--	-	-	-
	Unigene19221_All	979	48.6573	3.1781	15.3102	1.71e-214	10.5081	gi|470114279|ref|XP_004293343.1|	388.7	8e-107	PREDICTED: dehydrogenase/reductase SDR family member 4-like [Fragaria vesca subsp. vesca]	gi|460381891|ref|XM_004236627.1|	119	6e-24	PREDICTED: Solanum lycopersicum dehydrogenase/reductase SDR family member 4-like, transcript variant 1 (LOC101264111), mRNA	sp|P50165|TRNH_DATST	120	1e-27	Tropinone reductase homolog OS=Datura stramonium PE=2 SV=1	TM1724	137	4e-32	COG1028	Dehydrogenases with different specificities (related to short-chain alcohol dehydrogenases)	K11147	2e-105	380	pop:POPTR_727523	dehydrogenase/reductase SDR family member 4 [EC:1.1.-.-]	GO:0055114//oxidation-reduction process;GO:0048767//root hair elongation;GO:0080026//response to indolebutyric acid stimulus;GO:0080024//indolebutyric acid metabolic process	GO:0004090//carbonyl reductase (NADPH) activity;GO:0000166//nucleotide binding	GO:0005777//peroxisome;GO:0009507//chloroplast
	CL3190.Contig3_All	227	45.6279	3.8549	11.8363	8.68e-44	4.1397	gi|317373785|gb|ADV16375.1|	130.6	7e-30	ketoacyl-ACP reductase 2 [Helianthus annuus]	gi|317373784|gb|HM021136.1|	220	5e-55	Helianthus annuus ketoacyl-ACP reductase 2 (KAR2) mRNA, complete cds	sp|P28643|FABG_CUPLA	123	3e-29	3-oxoacyl-[acyl-carrier-protein] reductase, chloroplastic OS=Cuphea lanceolata GN=CLKR27 PE=2 SV=1	BS_gdh	70.9	5e-13	COG1028	Dehydrogenases with different specificities (related to short-chain alcohol dehydrogenases)	K00059	6e-29	123	pop:POPTR_420605	3-oxoacyl-[acyl-carrier protein] reductase [EC:1.1.1.100]	GO:0006633//fatty acid biosynthetic process;GO:0055114//oxidation-reduction process	GO:0051287//NAD binding;GO:0005507//copper ion binding;GO:0004316//3-oxoacyl-[acyl-carrier-protein] reductase (NADPH) activity	GO:0009941//chloroplast envelope;GO:0009570//chloroplast stroma
	CL4915.Contig3_All	1233	39.67	5.4805	7.23839	3.5e-165	2.5672	gi|269308672|gb|ACZ34296.1|	320.5	3e-86	broad substrate reductase/dehydrogenase [Artemisia annua]	--	--	--	--	sp|A4UHT7|SALR_PAPBR	263	2e-70	Salutaridine reductase OS=Papaver bracteatum GN=SALR PE=1 SV=1	all0352	104	3e-22	COG1028	Dehydrogenases with different specificities (related to short-chain alcohol dehydrogenases)	K15095	4e-72	270	vvi:100248214	(+)-neomenthol dehydrogenase [EC:1.1.1.208]	-	GO:0016491//oxidoreductase activity	-
	CL3190.Contig1_All	990	39.2216	3.732	10.5095	5.14e-155	3.547	gi|317373783|gb|ADV16374.1|	407.5	1e-112	ketoacyl-ACP reductase 1 [Helianthus annuus]	gi|317373784|gb|HM021136.1|	785	0	Helianthus annuus ketoacyl-ACP reductase 2 (KAR2) mRNA, complete cds	sp|P28643|FABG_CUPLA	391	4e-109	3-oxoacyl-[acyl-carrier-protein] reductase, chloroplastic OS=Cuphea lanceolata GN=CLKR27 PE=2 SV=1	BS_fabG	259	5e-69	COG1028	Dehydrogenases with different specificities (related to short-chain alcohol dehydrogenases)	K00059	4e-108	389	pop:POPTR_420605	3-oxoacyl-[acyl-carrier protein] reductase [EC:1.1.1.100]	GO:0006633//fatty acid biosynthetic process;GO:0055114//oxidation-reduction process	GO:0051287//NAD binding;GO:0005507//copper ion binding;GO:0004316//3-oxoacyl-[acyl-carrier-protein] reductase (NADPH) activity	GO:0009941//chloroplast envelope;GO:0009570//chloroplast stroma
	CL1808.Contig9_All	918	37.8741	1.271	29.7987	2.46e-180	1.4008	gi|75324836|sp|Q6V4H0.1|10HGO_CATRO	501.9	6e-141	RecName: Full=8-hydroxygeraniol dehydrogenase; Short=Cr10HGO >gi|34013695|gb|AAQ55962.1| 10-hydroxygeraniol oxidoreductase [Catharanthus roseus]	gi|214014135|gb|EU877915.1|	101	1e-18	Nicotiana benthamiana clone Z.6816 ELI3 mRNA, partial cds	sp|Q6V4H0|10HGO_CATRO	501	2e-142	8-hydroxygeraniol dehydrogenase OS=Catharanthus roseus GN=10HGO PE=1 SV=1	SMc00680	323	2e-88	COG1064	Zn-dependent alcohol dehydrogenases	K00083	4e-135	478	pop:POPTR_667694	cinnamyl-alcohol dehydrogenase [EC:1.1.1.195]	GO:0055114//oxidation-reduction process	GO:0016491//oxidoreductase activity;GO:0000166//nucleotide binding;GO:0008270//zinc ion binding	-
	Unigene18570_All	1116	33.7303	16.7277	2.01643	4.77e-31	0.3989	gi|359489616|ref|XP_002267348.2|	394.4	1e-108	PREDICTED: (+)-neomenthol dehydrogenase-like [Vitis vinifera] >gi|297745217|emb|CBI40297.3| unnamed protein product [Vitis vinifera]	gi|357507192|ref|XM_003623837.1|	91.7	1e-15	Medicago truncatula (+)-neomenthol dehydrogenase (MTR_7g076660) mRNA, complete cds	sp|Q9M2E2|SDR1_ARATH	376	1e-104	(+)-neomenthol dehydrogenase OS=Arabidopsis thaliana GN=SDR1 PE=1 SV=1	all0352	112	9e-25	COG1028	Dehydrogenases with different specificities (related to short-chain alcohol dehydrogenases)	K15095	5e-110	395	vvi:100248214	(+)-neomenthol dehydrogenase [EC:1.1.1.208]	GO:0006952//defense response;GO:0055114//oxidation-reduction process;GO:0009744//response to sucrose stimulus;GO:0010224//response to UV-B;GO:0009813//flavonoid biosynthetic process;GO:0080167//response to karrikin	GO:0047504//(-)-menthol dehydrogenase activity;GO:0000166//nucleotide binding;GO:0008106//alcohol dehydrogenase (NADP+) activity;GO:0047501//(+)-neomenthol dehydrogenase activity	GO:0005829//cytosol;GO:0009505//plant-type cell wall;GO:0005886//plasma membrane
	CL10670.Contig4_All	1063	25.7113	8.8266	2.91293	4.9e-43	0.9771	gi|84579420|dbj|BAE72097.1|	442.6	5e-123	Lactuca sativa short-chain dehydrogenase/reductase 2	gi|84579419|dbj|AB120114.1|	557	1e-156	Lactuca sativa LsSDR2 mRNA for Lactuca sativa short-chain dehydrogenase/reductase 2, complete cds	sp|Q7FAE1|MOMAS_ORYSJ	301	4e-82	Momilactone A synthase OS=Oryza sativa subsp. japonica GN=Os04g0179200 PE=2 SV=1	XF1726	150	3e-36	COG1028	Dehydrogenases with different specificities (related to short-chain alcohol dehydrogenases)	K13070	1e-81	301	osa:4335093	momilactone-A synthase [EC:1.1.1.295]	GO:0051504//diterpene phytoalexin precursor biosynthetic process pathway;GO:0055114//oxidation-reduction process	GO:0004316//3-oxoacyl-[acyl-carrier-protein] reductase (NADPH) activity;GO:0000166//nucleotide binding	GO:0009536//plastid
	Unigene17334_All	1396	21.8661	1.2189	17.9392	2.02e-143	0.1063	gi|83284966|gb|ABC02081.1|	680.6	0	putative alcohol dehydrogenases [Cucumis melo]	gi|551256|emb|X81853.1|	331	1e-87	N.tabacum mRNA for alcohol dehydrogenase	sp|P25141|ADH1_PETHY	677	0	Alcohol dehydrogenase 1 OS=Petunia hybrida GN=ADH1 PE=3 SV=1	YPO1502	405	7e-113	COG1062	Zn-dependent alcohol dehydrogenases, class III	K00001	0	677	vvi:100267821	alcohol dehydrogenase [EC:1.1.1.1]	GO:0046686//response to cadmium ion;GO:0001666//response to hypoxia;GO:0009651//response to salt stress;GO:0055114//oxidation-reduction process	GO:0051903//S-(hydroxymethyl)glutathione dehydrogenase activity;GO:0004022//alcohol dehydrogenase (NAD) activity;GO:0008270//zinc ion binding;GO:0000166//nucleotide binding	GO:0005886//plasma membrane;GO:0005829//cytosol
	CL1808.Contig8_All	308	16.7401	5.3666	3.11931	8.71e-10	13.9705	gi|75324836|sp|Q6V4H0.1|10HGO_CATRO	191	4e-48	RecName: Full=8-hydroxygeraniol dehydrogenase; Short=Cr10HGO >gi|34013695|gb|AAQ55962.1| 10-hydroxygeraniol oxidoreductase [Catharanthus roseus]	gi|214014135|gb|EU877915.1|	125	3e-26	Nicotiana benthamiana clone Z.6816 ELI3 mRNA, partial cds	sp|Q6V4H0|10HGO_CATRO	191	1e-49	8-hydroxygeraniol dehydrogenase OS=Catharanthus roseus GN=10HGO PE=1 SV=1	RSc0632	123	7e-29	COG1064	Zn-dependent alcohol dehydrogenases	K00083	8e-45	176	pop:POPTR_667694	cinnamyl-alcohol dehydrogenase [EC:1.1.1.195]	GO:0009626//plant-type hypersensitive response;GO:0009617//response to bacterium;GO:0009809//lignin biosynthetic process;GO:0055114//oxidation-reduction process	GO:0045551//cinnamyl-alcohol dehydrogenase activity;GO:0018456//aryl-alcohol dehydrogenase (NAD+) activity;GO:0008270//zinc ion binding;GO:0000166//nucleotide binding;GO:0046029//mannitol dehydrogenase activity	-
	CL10670.Contig2_All	995	14.9036	5.2768	2.82436	6.46e-23	8.0029	gi|84579420|dbj|BAE72097.1|	112.5	6e-119	Lactuca sativa short-chain dehydrogenase/reductase 2	gi|84579419|dbj|AB120114.1|	535	1e-149	Lactuca sativa LsSDR2 mRNA for Lactuca sativa short-chain dehydrogenase/reductase 2, complete cds	sp|Q7FAE1|MOMAS_ORYSJ	237	5e-77	Momilactone A synthase OS=Oryza sativa subsp. japonica GN=Os04g0179200 PE=2 SV=1	lin2278	127	7e-33	COG1028	Dehydrogenases with different specificities (related to short-chain alcohol dehydrogenases)	K13070	1e-76	237	osa:4335093	momilactone-A synthase [EC:1.1.1.295]	GO:0051504//diterpene phytoalexin precursor biosynthetic process pathway;GO:0055114//oxidation-reduction process	GO:0016491//oxidoreductase activity;GO:0000166//nucleotide binding	GO:0009536//plastid
	CL12844.Contig1_All	549	6.4827	0.7084	9.15119	2.61e-14	6.7567	gi|15219805|ref|NP_176274.1|	132.9	2e-30	auxin-induced atb2-like protein [Arabidopsis thaliana] >gi|378548278|sp|F4HPY8.1|AKR6_ARATH RecName: Full=Probable aldo-keto reductase 6 >gi|332195607|gb|AEE33728.1| auxin-induced atb2-like protein [Arabidopsis thaliana]	gi|2606076|gb|AF030301.1|AF030301	230	1e-57	Helianthus annuus auxin-induced protein (HaAC1) mRNA, complete cds	sp|F4HPY8|AKR6_ARATH	132	9e-32	Probable aldo-keto reductase 6 OS=Arabidopsis thaliana GN=At1g60750 PE=3 SV=1	SPAC1F7.12	72.8	3e-13	COG0667	Predicted oxidoreductases (related to aryl-alcohol dehydrogenases)	--	--	--	--	--	GO:0046686//response to cadmium ion;GO:0055114//oxidation-reduction process	GO:0050236//pyridoxine:NADP 4-dehydrogenase activity	GO:0009941//chloroplast envelope;GO:0005886//plasma membrane
	Unigene24981_All	637	4.3694	0.3053	14.3118	4.1e-13	0.3106	gi|388520373|gb|AFK48248.1|	368.2	5e-101	unknown [Lotus japonicus]	gi|449531781|ref|XM_004172816.1|	105	6e-20	PREDICTED: Cucumis sativus aldo-keto reductase family 4 member C9-like (LOC101231067), partial mRNA	sp|Q0PGJ6|AKRC9_ARATH	366	7e-102	Aldo-keto reductase family 4 member C9 OS=Arabidopsis thaliana GN=AKR4C9 PE=1 SV=1	slr0942	200	2e-51	COG0656	Aldo/keto reductases, related to diketogulonate reductase	K00011	3e-98	355	ath:AT2G37790	aldehyde reductase [EC:1.1.1.21]	GO:0009414//response to water deprivation;GO:0009409//response to cold;GO:0009651//response to salt stress;GO:0055114//oxidation-reduction process	GO:0070401//NADP+ binding;GO:0008106//alcohol dehydrogenase (NADP+) activity;GO:0016229//steroid dehydrogenase activity	GO:0009507//chloroplast;GO:0005634//nucleus;GO:0005829//cytosol
	Unigene24995_All	632	3.5376	0.7692	4.59906	1.19e-06	0.3913	gi|116782443|gb|ABK22508.1|	63.2	1e-27	unknown [Picea sitchensis]	gi|2606076|gb|AF030301.1|AF030301	67.9	1e-08	Helianthus annuus auxin-induced protein (HaAC1) mRNA, complete cds	sp|O22707|ALKR3_ARATH	94.4	5e-20	Probable aldo-keto reductase 3 OS=Arabidopsis thaliana GN=At1g60690 PE=3 SV=1	CC3002	72.4	6e-13	COG0667	Predicted oxidoreductases (related to aryl-alcohol dehydrogenases)	--	--	--	--	--	GO:0046686//response to cadmium ion;GO:0055114//oxidation-reduction process	GO:0016491//oxidoreductase activity	GO:0009941//chloroplast envelope;GO:0005886//plasma membrane
	CL1514.Contig2_All	1425	3.4261	1.6717	2.04947	3.29e-05	8.1564	gi|2606077|gb|AAB84222.1|	176	1e-42	auxin-induced protein [Helianthus annuus]	gi|2606076|gb|AF030301.1|AF030301	589	1e-165	Helianthus annuus auxin-induced protein (HaAC1) mRNA, complete cds	sp|P40691|A115_TOBAC	382	3e-106	Auxin-induced protein PCNT115 OS=Nicotiana tabacum PE=2 SV=1	AGc447	233	6e-61	COG0667	Predicted oxidoreductases (related to aryl-alcohol dehydrogenases)	K05275	1e-25	115	zma:100272747	pyridoxine 4-dehydrogenase [EC:1.1.1.65]	GO:0046686//response to cadmium ion;GO:0055114//oxidation-reduction process	GO:0050236//pyridoxine:NADP 4-dehydrogenase activity	GO:0009941//chloroplast envelope;GO:0005886//plasma membrane
	CL2217.Contig1_All	1560	2.6031	1.0284	2.53121	3.29e-06	5.5483	gi|151301848|gb|ABR92332.1|	528.1	1e-148	putative aldo/keto reductase 2 [Salvia miltiorrhiza]	gi|460366835|ref|XR_182349.1|	198	1e-47	PREDICTED: Solanum lycopersicum probable aldo-keto reductase 2-like (LOC101268313), misc_RNA	sp|Q7XT99|AKR2_ORYSJ	508	4e-144	Probable aldo-keto reductase 2 OS=Oryza sativa subsp. japonica GN=Os04g0338000 PE=2 SV=2	AGc447	308	1e-83	COG0667	Predicted oxidoreductases (related to aryl-alcohol dehydrogenases)	K05275	6e-37	153	zma:100272747	pyridoxine 4-dehydrogenase [EC:1.1.1.65]	GO:0046686//response to cadmium ion;GO:0055114//oxidation-reduction process	GO:0050236//pyridoxine:NADP 4-dehydrogenase activity	GO:0009941//chloroplast envelope;GO:0005886//plasma membrane
Enzyme name	Gene ID	Gene Length	HT-FPKM	HY-FPKM	Fold(HT vs. HY)	FDR	ZY-FPKM	Nr-ID	Nr-Score	Nr-Evalue	Nr-annotation	Nt-ID	Nt-Score	Nt-Evalue	Nt-annotation	Swissprot-ID	Swissprot-Score	Swissprot-Evalue	Swissprot-annotation	COG-Protein-or-Domain	COG-Score	COG-Evalue	COG-ID	COG-Function-Description	KO_id	KEGG-Evalue	KEGG-Score	KEGG-Gene	ko_definition	GO-BiologicalProcess	GO-MolecularFunction	Go-CellularComponent
acetyl transferases	Unigene1217_All	608	296.506	23.8276	12.4438	0	44.4153	gi|224129210|ref|XP_002320528.1|	348.2	5e-95	predicted protein [Populus trichocarpa] >gi|222861301|gb|EEE98843.1| predicted protein [Populus trichocarpa]	gi|469469461|gb|KC342946.1|	402	1e-109	Camellia chekiangoleosa isolate zjs01 acetyl-CoA C-acetyltransferase (AACT) mRNA, complete cds	sp|Q8S4Y1|THIC1_ARATH	333	3e-92	Acetyl-CoA acetyltransferase, cytosolic 1 OS=Arabidopsis thaliana GN=AAT1 PE=2 SV=1	SPBC215.09c	234	6e-62	COG0183	Acetyl-CoA acetyltransferase	K00626	5e-96	348	pop:POPTR_732472	acetyl-CoA C-acetyltransferase [EC:2.3.1.9]	GO:0008152//metabolic process	GO:0003985//acetyl-CoA C-acetyltransferase activity	GO:0005777//peroxisome;GO:0005886//plasma membrane
	Unigene17825_All	586	210.231	79.0612	2.65909	1.29e-166	2.8696	gi|297796561|ref|XP_002866165.1|	257.7	8e-68	serine O-acetyltransferase Sat-52 [Arabidopsis lyrata subsp. lyrata] >gi|297312000|gb|EFH42424.1| serine O-acetyltransferase Sat-52 [Arabidopsis lyrata subsp. lyrata]	gi|332002898|gb|CP002688.1|	89.7	3e-15	Arabidopsis thaliana chromosome 5, complete sequence	sp|Q42538|SAT5_ARATH	253	7e-68	Serine acetyltransferase 5 OS=Arabidopsis thaliana GN=SAT5 PE=1 SV=1	PM1430	126	2e-29	COG1045	Serine acetyltransferase	K00640	8e-69	257	aly:ARALYDRAFT_495767	serine O-acetyltransferase [EC:2.3.1.30]	GO:0010363//regulation of plant-type hypersensitive response;GO:0009620//response to fungus;GO:0009867//jasmonic acid mediated signaling pathway;GO:0009611//response to wounding;GO:0009695//jasmonic acid biosynthetic process;GO:0006612//protein targeting to membrane;GO:0009863//salicylic acid mediated signaling pathway;GO:0006535//cysteine biosynthetic process from serine	GO:0009001//serine O-acetyltransferase activity	GO:0005829//cytosol
	CL6884.Contig1_All	1856	145.783	26.0885	5.58802	0	2.0785	gi|34597334|gb|AAQ77242.1|	850.5	0	acetoacetyl CoA thiolase [Helianthus annuus]	gi|34597333|gb|AY308827.1|	1943	0	Helianthus annuus acetoacetyl CoA thiolase mRNA, complete cds	sp|Q56WD9|THIK2_ARATH	776	0	3-ketoacyl-CoA thiolase 2, peroxisomal OS=Arabidopsis thaliana GN=PED1 PE=1 SV=2	BS_yusK	335	1e-91	COG0183	Acetyl-CoA acetyltransferase	K07513	0	776	ath:AT2G33150	acetyl-CoA acyltransferase 1 [EC:2.3.1.16]	GO:0051788//response to misfolded protein;GO:0009611//response to wounding;GO:0006635//fatty acid beta-oxidation;GO:0043161//proteasomal ubiquitin-dependent protein catabolic process;GO:0009407//toxin catabolic process;GO:0080129//proteasome core complex assembly;GO:0009695//jasmonic acid biosynthetic process;GO:0010111//glyoxysome organization;GO:0009789//positive regulation of abscisic acid med…	GO:0003988//acetyl-CoA C-acyltransferase activity	GO:0005774//vacuolar membrane;GO:0009507//chloroplast;GO:0005777//peroxisome;GO:0005730//nucleolus;GO:0005829//cytosol;GO:0005886//plasma membrane;GO:0005739//mitochondrion
	CL7008.Contig1_All	1583	135.241	20.8525	6.48559	0	8.4046	gi|224129210|ref|XP_002320528.1|	679.9	0	predicted protein [Populus trichocarpa] >gi|222861301|gb|EEE98843.1| predicted protein [Populus trichocarpa]	gi|289552246|gb|GU594059.1|	486	1e-134	Camellia oleifera acetyl-CoA C-acetyltransferase protein mRNA, complete cds	sp|Q8S4Y1|THIC1_ARATH	650	0	Acetyl-CoA acetyltransferase, cytosolic 1 OS=Arabidopsis thaliana GN=AAT1 PE=2 SV=1	SPBC215.09c	448	1e-125	COG0183	Acetyl-CoA acetyltransferase	K00626	0	679	pop:POPTR_732472	acetyl-CoA C-acetyltransferase [EC:2.3.1.9]	GO:0008152//metabolic process	GO:0016747//transferase activity, transferring acyl groups other than amino-acyl groups	GO:0005777//peroxisome;GO:0005886//plasma membrane
	Unigene15328_All	1896	100.425	41.9226	2.39548	3.19e-216	44.2416	gi|225423947|ref|XP_002282287.1|	678.7	0	PREDICTED: dihydrolipoyllysine-residue acetyltransferase component of pyruvate dehydrogenase complex, mitochondrial-like [Vitis vinifera]	gi|359472970|ref|XM_002282251.2|	343	4e-91	PREDICTED: Vitis vinifera dihydrolipoyllysine-residue acetyltransferase component of pyruvate dehydrogenase complex, mitochondrial-like (LOC100261197), mRNA	sp|Q8RWN9|OPD22_ARATH	228	1e-59	Dihydrolipoyllysine-residue acetyltransferase component 2 of pyruvate dehydrogenase complex, mitochondrial OS=Arabidopsis thaliana GN=At3g13930 PE=1 SV=2	sll1841	460	3e-129	COG0508	Pyruvate/2-oxoglutarate dehydrogenase complex, dihydrolipoamide acyltransferase (E2) component, and related enzymes	K00627	1e-164	578	smo:SELMODRAFT_227145	pyruvate dehydrogenase E2 component (dihydrolipoamide acetyltransferase) [EC:2.3.1.12]	GO:0009072//aromatic amino acid family metabolic process;GO:0000096//sulfur amino acid metabolic process;GO:0006086//acetyl-CoA biosynthetic process from pyruvate;GO:0016126//sterol biosynthetic process;GO:0006636//unsaturated fatty acid biosynthetic process;GO:0044272//sulfur compound biosynthetic process;GO:0019288//isopentenyl diphosphate biosynthetic process, mevalonate-independent pathway;GO…	GO:0043754//dihydrolipoyllysine-residue (2-methylpropanoyl)transferase activity;GO:0004742//dihydrolipoyllysine-residue acetyltransferase activity	GO:0009941//chloroplast envelope;GO:0016020//membrane;GO:0022626//cytosolic ribosome;GO:0009570//chloroplast stroma;GO:0009534//chloroplast thylakoid;GO:0005739//mitochondrion
	Unigene8398_All	1252	89.3243	19.9585	4.4755	2.74e-273	25.322	gi|225443794|ref|XP_002272882.1|	592.8	4e-168	PREDICTED: peroxisome biogenesis protein 7 [Vitis vinifera]	gi|332189094|gb|CP002684.1|	226	4e-56	Arabidopsis thaliana chromosome 1, complete sequence	sp|Q9XF57|PEX7_ARATH	555	2e-158	Peroxisome biogenesis protein 7 OS=Arabidopsis thaliana GN=PEX7 PE=1 SV=2	all0664	84	5e-16	COG2319	FOG: WD40 repeat	K13341	3e-169	592	vvi:100248063	peroxin-7	GO:0016558//protein import into peroxisome matrix;GO:0006635//fatty acid beta-oxidation;GO:0016573//histone acetylation	GO:0005053//peroxisome matrix targeting signal-2 binding;GO:0005515//protein binding;GO:0004402//histone acetyltransferase activity	GO:0005777//peroxisome;GO:0080008//Cul4-RING ubiquitin ligase complex;GO:0005634//nucleus
	Unigene21725_All	1441	73.3023	26.3822	2.77848	1.15e-152	31.714	gi|225460716|ref|XP_002271286.1|	684.5	0	PREDICTED: dihydrolipoyllysine-residue acetyltransferase component of pyruvate dehydrogenase complex, mitochondrial-like isoform 1 [Vitis vinifera]	gi|225460715|ref|XM_002271250.1|	408	1e-111	PREDICTED: Vitis vinifera dihydrolipoyllysine-residue acetyltransferase component of pyruvate dehydrogenase complex, mitochondrial-like, transcript variant 1 (LOC100245266), mRNA	sp|Q8RWN9|OPD22_ARATH	229	3e-60	Dihydrolipoyllysine-residue acetyltransferase component 2 of pyruvate dehydrogenase complex, mitochondrial OS=Arabidopsis thaliana GN=At3g13930 PE=1 SV=2	sll1841	476	3e-134	COG0508	Pyruvate/2-oxoglutarate dehydrogenase complex, dihydrolipoamide acyltransferase (E2) component, and related enzymes	K00627	0	684	vvi:100245266	pyruvate dehydrogenase E2 component (dihydrolipoamide acetyltransferase) [EC:2.3.1.12]	GO:0016132//brassinosteroid biosynthetic process;GO:0006084//acetyl-CoA metabolic process;GO:0009793//embryo development ending in seed dormancy;GO:0016126//sterol biosynthetic process	GO:0004742//dihydrolipoyllysine-residue acetyltransferase activity;GO:0043754//dihydrolipoyllysine-residue (2-methylpropanoyl)transferase activity	GO:0005739//mitochondrion;GO:0009941//chloroplast envelope;GO:0022626//cytosolic ribosome;GO:0005886//plasma membrane
	Unigene1285_All	1604	64.0611	22.5798	2.8371	5e-153	18.655	gi|255569810|ref|XP_002525869.1|	633.6	2e-180	conserved hypothetical protein [Ricinus communis] >gi|223534874|gb|EEF36563.1| conserved hypothetical protein [Ricinus communis]	gi|359486216|ref|XM_003633366.1|	351	1e-93	PREDICTED: Vitis vinifera UPF0420 protein C16orf58 homolog (LOC100267802), mRNA	--	--	--	--	--	--	--	--	--	K00620	3e-32	138	ota:Ot08g02650	glutamate N-acetyltransferase / amino-acid N-acetyltransferase [EC:2.3.1.35 2.3.1.1]	-	-	-
	Unigene22511_All	1185	53.9834	24.41	2.21153	3.13e-63	25.2511	gi|15228424|ref|NP_190437.1|	409.5	5e-113	gamma carbonic anhydrase-like 2 [Arabidopsis thaliana] >gi|25091504|sp|Q9SMN1.1|GCAL2_ARATH RecName: Full=Gamma carbonic anhydrase-like 2, mitochondrial; Short=AtCAL2; Short=GAMMA CAL2; Flags: Precursor >gi|332644924|gb|AEE78445.1| gamma carbonic anhydrase-like 2 [Arabidopsis thaliana]	gi|349713998|emb|FQ386653.1|	165	1e-37	Vitis vinifera clone SS0AEB29YD09	sp|Q9SMN1|GCAL2_ARATH	409	2e-114	Gamma carbonic anhydrase-like 2, mitochondrial OS=Arabidopsis thaliana GN=GAMMACAL2 PE=1 SV=1	RP516	114	3e-25	COG0663	Carbonic anhydrases/acetyltransferases, isoleucine patch superfamily	--	--	--	--	--	GO:0051788//response to misfolded protein;GO:0009853//photorespiration;GO:0006833//water transport;GO:0019252//starch biosynthetic process;GO:0009651//response to salt stress;GO:0080129//proteasome core complex assembly;GO:0006972//hyperosmotic response;GO:0006511//ubiquitin-dependent protein catabolic process;GO:0007030//Golgi organization;GO:0006096//glycolysis;GO:0010228//vegetative to reprodu…	GO:0005515//protein binding;GO:0016740//transferase activity;GO:0004089//carbonate dehydratase activity	GO:0005774//vacuolar membrane;GO:0009507//chloroplast;GO:0005747//mitochondrial respiratory chain complex I;GO:0005886//plasma membrane
	Unigene12025_All	1524	53.023	5.9652	8.88872	1.54e-300	15.8372	gi|470149321|ref|XP_004310187.1|	233.8	6e-60	PREDICTED: salutaridinol 7-O-acetyltransferase-like [Fragaria vesca subsp. vesca]	--	--	--	--	sp|Q9ZTK5|DAT_CATRO	200	2e-51	Deacetylvindoline O-acetyltransferase OS=Catharanthus roseus GN=DAT PE=1 SV=1	--	--	--	--	--	K13065	4e-23	107	rcu:RCOM_1442250	shikimate O-hydroxycinnamoyltransferase [EC:2.3.1.133]	-	-	-
	CL7008.Contig2_All	1813	41.4753	4.7462	8.73863	1.27e-277	3.0008	gi|224129210|ref|XP_002320528.1|	681	0	predicted protein [Populus trichocarpa] >gi|222861301|gb|EEE98843.1| predicted protein [Populus trichocarpa]	gi|289552246|gb|GU594059.1|	521	1e-145	Camellia oleifera acetyl-CoA C-acetyltransferase protein mRNA, complete cds	sp|Q8S4Y1|THIC1_ARATH	651	0	Acetyl-CoA acetyltransferase, cytosolic 1 OS=Arabidopsis thaliana GN=AAT1 PE=2 SV=1	SPBC215.09c	447	3e-125	COG0183	Acetyl-CoA acetyltransferase	K00626	0	681	pop:POPTR_732472	acetyl-CoA C-acetyltransferase [EC:2.3.1.9]	GO:0008152//metabolic process	GO:0016747//transferase activity, transferring acyl groups other than amino-acyl groups	GO:0005777//peroxisome;GO:0005886//plasma membrane
	CL2178.Contig3_All	1591	33.5255	4.2779	7.83691	1.97e-187	1.0569	gi|359492019|ref|XP_002284916.2|	509.2	8e-143	PREDICTED: uncharacterized acetyltransferase At3g50280-like [Vitis vinifera]	--	--	--	--	sp|Q9SND9|Y3028_ARATH	259	3e-69	Uncharacterized acetyltransferase At3g50280 OS=Arabidopsis thaliana GN=At3g50280 PE=1 SV=1	--	--	--	--	--	K13065	6e-28	124	ath:AT5G48930	shikimate O-hydroxycinnamoyltransferase [EC:2.3.1.133]	-	-	-
	Unigene14867_All	632	27.7955	13.7691	2.01869	3.68e-15	7.1997	gi|462420903|gb|EMJ25166.1|	191.8	6e-48	hypothetical protein PRUPE_ppa014594mg [Prunus persica]	gi|470122437|ref|XM_004297200.1|	89.7	3e-15	PREDICTED: Fragaria vesca subsp. vesca uncharacterized LOC101314077 (LOC101314077), mRNA	--	--	--	--	--	--	--	--	--	--	--	--	--	--	GO:0006355//regulation of transcription, DNA-dependent;GO:0006626//protein targeting to mitochondrion	-	GO:0043189//H4/H2A histone acetyltransferase complex
	CL10756.Contig1_All	353	25.7223	7.4368	3.45879	2.5e-18	0.2802	gi|460367622|ref|XP_004229671.1|	50.8	7e-06	PREDICTED: N-alpha-acetyltransferase 11-like [Solanum lycopersicum]	gi|460367621|ref|XM_004229623.1|	58	6e-06	PREDICTED: Solanum lycopersicum N-alpha-acetyltransferase 11-like (LOC101259670), mRNA	--	--	--	--	--	--	--	--	--	K00670	5e-07	50.8	mtr:MTR_3g034200	peptide alpha-N-acetyltransferase [EC:2.3.1.88]	-	-	-
	CL4459.Contig1_All	548	25.1453	8.6052	2.92211	2.35e-22	0.361	gi|6601494|gb|AAF19000.1|AF212156_1	218.4	4e-56	serine acetyltransferase [Allium cepa]	gi|452090867|gb|JX876831.1|	182	3e-43	Prunus persica clone Contig2622 serine acetyltransferase (SAT) mRNA, partial cds	sp|Q42538|SAT5_ARATH	199	1e-51	Serine acetyltransferase 5 OS=Arabidopsis thaliana GN=SAT5 PE=1 SV=1	cysE	149	4e-36	COG1045	Serine acetyltransferase	K00640	1e-55	213	vvi:100264650	serine O-acetyltransferase [EC:2.3.1.30]	GO:0006535//cysteine biosynthetic process from serine	GO:0009001//serine O-acetyltransferase activity	GO:0005829//cytosol
	Unigene21879_All	1167	18.8455	7.2901	2.58508	2.13e-29	5.2129	gi|224135619|ref|XP_002327263.1|	487.3	2e-136	predicted protein [Populus trichocarpa] >gi|222835633|gb|EEE74068.1| predicted protein [Populus trichocarpa]	gi|23343584|emb|AJ414053.1|	280	3e-72	Nicotiana tabacum partial mRNA for serine acetyltransferase 7 (sat7 gene)	sp|Q42538|SAT5_ARATH	464	6e-131	Serine acetyltransferase 5 OS=Arabidopsis thaliana GN=SAT5 PE=1 SV=1	cysE	280	4e-75	COG1045	Serine acetyltransferase	K00640	2e-137	487	pop:POPTR_826889	serine O-acetyltransferase [EC:2.3.1.30]	GO:0010363//regulation of plant-type hypersensitive response;GO:0009620//response to fungus;GO:0009867//jasmonic acid mediated signaling pathway;GO:0009611//response to wounding;GO:0009695//jasmonic acid biosynthetic process;GO:0006612//protein targeting to membrane;GO:0009863//salicylic acid mediated signaling pathway;GO:0006535//cysteine biosynthetic process from serine	GO:0009001//serine O-acetyltransferase activity	GO:0005829//cytosol
	CL4459.Contig3_All	421	16.0402	6.1202	2.62086	5e-10	0.235	gi|6601494|gb|AAF19000.1|AF212156_1	218.4	2e-56	serine acetyltransferase [Allium cepa]	gi|452090867|gb|JX876831.1|	182	2e-43	Prunus persica clone Contig2622 serine acetyltransferase (SAT) mRNA, partial cds	sp|Q42538|SAT5_ARATH	199	6e-52	Serine acetyltransferase 5 OS=Arabidopsis thaliana GN=SAT5 PE=1 SV=1	cysE	149	2e-36	COG1045	Serine acetyltransferase	K00640	6e-56	213	vvi:100264650	serine O-acetyltransferase [EC:2.3.1.30]	GO:0006535//cysteine biosynthetic process from serine	GO:0009001//serine O-acetyltransferase activity	GO:0005829//cytosol
	CL4459.Contig2_All	426	15.9591	6.9613	2.29255	2.96e-08	0.2322	gi|6601494|gb|AAF19000.1|AF212156_1	218.4	2e-56	serine acetyltransferase [Allium cepa]	gi|452090867|gb|JX876831.1|	182	2e-43	Prunus persica clone Contig2622 serine acetyltransferase (SAT) mRNA, partial cds	sp|Q42538|SAT5_ARATH	199	6e-52	Serine acetyltransferase 5 OS=Arabidopsis thaliana GN=SAT5 PE=1 SV=1	cysE	149	2e-36	COG1045	Serine acetyltransferase	K00640	6e-56	213	vvi:100264650	serine O-acetyltransferase [EC:2.3.1.30]	GO:0006535//cysteine biosynthetic process from serine	GO:0009001//serine O-acetyltransferase activity	GO:0005829//cytosol
	CL3642.Contig2_All	201	14.5283	4.5954	3.16149	4.03e-06	4.4291	gi|357485767|ref|XP_003613171.1|	141.7	3e-33	Lipase [Medicago truncatula] >gi|355514506|gb|AES96129.1| Lipase [Medicago truncatula]	gi|357485766|ref|XM_003613123.1|	151	3e-34	Medicago truncatula Lipase (MTR_5g033590) mRNA, complete cds	--	--	--	--	SA2463_2	55.1	3e-08	COG1075	Predicted acetyltransferases and hydrolases with the alpha/beta hydrolase fold	--	--	--	--	--	-	-	GO:0005576//extracellular region
	Unigene24010_All	637	11.8905	0.5342	22.2585	7.09e-38	0.4659	gi|225451205|ref|XP_002271588.1|	226.5	2e-58	PREDICTED: putative ribosomal-protein-alanine acetyltransferase-like [Vitis vinifera]	--	--	--	--	--	--	--	--	BH0837	83.2	3e-16	COG1670	Acetyltransferases, including N-acetylases of ribosomal proteins	K00676	4e-15	79.3	ppp:PHYPADRAFT_104139	ribosomal-protein-alanine N-acetyltransferase [EC:2.3.1.128]	-	GO:0016740//transferase activity	-
	CL1779.Contig1_All	1427	8.3774	0.5792	14.4637	1.35e-53	1.3864	gi|255573977|ref|XP_002527906.1|	479.9	4e-134	catalytic, putative [Ricinus communis] >gi|223532681|gb|EEF34463.1| catalytic, putative [Ricinus communis]	gi|357485766|ref|XM_003613123.1|	113	5e-22	Medicago truncatula Lipase (MTR_5g033590) mRNA, complete cds	--	--	--	--	SA2463_2	116	1e-25	COG1075	Predicted acetyltransferases and hydrolases with the alpha/beta hydrolase fold	--	--	--	--	--	-	-	GO:0005576//extracellular region;GO:0016023//cytoplasmic membrane-bounded vesicle
	Unigene20161_All	497	7.62	2.641	2.88527	6.97e-07	8.5583	gi|224103427|ref|XP_002313052.1|	167.2	1e-40	predicted protein [Populus trichocarpa] >gi|222849460|gb|EEE87007.1| predicted protein [Populus trichocarpa]	gi|359475307|ref|XM_003631599.1|	111	7e-22	PREDICTED: Vitis vinifera guanine nucleotide-binding protein subunit beta-2-like (LOC100853292), mRNA	sp|P93563|GBB_SOLTU	160	3e-40	Guanine nucleotide-binding protein subunit beta OS=Solanum tuberosum GN=GB1 PE=2 SV=1	--	--	--	--	--	K04536	1e-41	167	pop:POPTR_722050	guanine nucleotide-binding protein G(I)/G(S)/G(T) subunit beta-1	GO:0009845//seed germination;GO:0009867//jasmonic acid mediated signaling pathway;GO:0010154//fruit development;GO:0009887//organ morphogenesis;GO:0030968//endoplasmic reticulum unfolded protein response;GO:0009817//defense response to fungus, incompatible interaction;GO:0048527//lateral root development;GO:0016573//histone acetylation;GO:0009723//response to ethylene stimulus;GO:0007186//G-prote…	GO:0004402//histone acetyltransferase activity	GO:0080008//Cul4-RING ubiquitin ligase complex;GO:0005783//endoplasmic reticulum;GO:0005886//plasma membrane
	CL12738.Contig1_All	4035	6.3664	2.7711	2.29743	5.12e-28	2.9663	gi|460397757|ref|XP_004244433.1|	681.4	0	PREDICTED: UPF0420 protein C16orf58 homolog [Solanum lycopersicum]	gi|460397756|ref|XM_004244385.1|	301	3e-78	PREDICTED: Solanum lycopersicum UPF0420 protein C16orf58 homolog (LOC101248696), mRNA	--	--	--	--	--	--	--	--	--	K00620	1e-36	154	ota:Ot08g02650	glutamate N-acetyltransferase / amino-acid N-acetyltransferase [EC:2.3.1.35 2.3.1.1]	GO:0010224//response to UV-B;GO:0032502//developmental process	-	GO:0005739//mitochondrion;GO:0009941//chloroplast envelope
	Unigene2897_All	897	6.1041	1.8969	3.21793	1.12e-10	1.5439	gi|224131042|ref|XP_002320987.1|	434.9	8e-121	predicted protein [Populus trichocarpa] >gi|222861760|gb|EEE99302.1| predicted protein [Populus trichocarpa]	gi|460393415|ref|XM_004242257.1|	123	3e-25	PREDICTED: Solanum lycopersicum heparan-alpha-glucosaminide N-acetyltransferase-like (LOC101244387), mRNA	--	--	--	--	CC0541	52.8	8e-07	COG4299	Uncharacterized conserved protein	K10532	7e-122	434	pop:POPTR_898175	heparan-alpha-glucosaminide N-acetyltransferase [EC:2.3.1.78]	-	GO:0016740//transferase activity	GO:0016020//membrane
	CL7444.Contig4_All	1607	4.4293	2.0874	2.12192	1.6e-07	0.1539	gi|357482619|ref|XP_003611596.1|	421.8	1e-116	Speckle-type POZ protein-like B [Medicago truncatula] >gi|355512931|gb|AES94554.1| Speckle-type POZ protein-like B [Medicago truncatula]	gi|332002898|gb|CP002688.1|	75.8	1e-10	Arabidopsis thaliana chromosome 5, complete sequence	sp|Q9FJX5|BT4_ARATH	405	5e-113	BTB/POZ and TAZ domain-containing protein 4 OS=Arabidopsis thaliana GN=BT4 PE=1 SV=1	--	--	--	--	--	K00517	3e-56	218	ath:AT3G48360	[EC:1.14.-.-]	GO:0009611//response to wounding;GO:0009739//response to gibberellin stimulus;GO:0042542//response to hydrogen peroxide;GO:0010227//floral organ abscission;GO:0010200//response to chitin;GO:0006355//regulation of transcription, DNA-dependent;GO:0009651//response to salt stress;GO:0009753//response to jasmonic acid stimulus;GO:0009751//response to salicylic acid stimulus;GO:0009409//response to co…	GO:0008270//zinc ion binding;GO:0004402//histone acetyltransferase activity;GO:0003712//transcription cofactor activity;GO:0005516//calmodulin binding	GO:0005774//vacuolar membrane;GO:0005576//extracellular region;GO:0005634//nucleus
	Unigene24579_All	365	4.0003	0.9323	4.29079	0.000160216	0.813	gi|224131042|ref|XP_002320987.1|	182.6	1e-45	predicted protein [Populus trichocarpa] >gi|222861760|gb|EEE99302.1| predicted protein [Populus trichocarpa]	gi|470129120|ref|XM_004300428.1|	63.9	1e-07	PREDICTED: Fragaria vesca subsp. vesca heparan-alpha-glucosaminide N-acetyltransferase-like (LOC101306341), mRNA	--	--	--	--	all1887	60.8	6e-10	COG4299	Uncharacterized conserved protein	K10532	1e-46	182	pop:POPTR_898175	heparan-alpha-glucosaminide N-acetyltransferase [EC:2.3.1.78]	-	GO:0016740//transferase activity	GO:0016020//membrane
	CL6884.Contig4_All	1728	2.1388	0.8721	2.45247	1.62e-05	34.3178	gi|34597334|gb|AAQ77242.1|	847	0	acetoacetyl CoA thiolase [Helianthus annuus]	gi|34597333|gb|AY308827.1|	1915	0	Helianthus annuus acetoacetyl CoA thiolase mRNA, complete cds	sp|Q56WD9|THIK2_ARATH	773	0	3-ketoacyl-CoA thiolase 2, peroxisomal OS=Arabidopsis thaliana GN=PED1 PE=1 SV=2	BH3487	334	2e-91	COG0183	Acetyl-CoA acetyltransferase	K07513	0	773	ath:AT2G33150	acetyl-CoA acyltransferase 1 [EC:2.3.1.16]	GO:0051788//response to misfolded protein;GO:0009611//response to wounding;GO:0006635//fatty acid beta-oxidation;GO:0043161//proteasomal ubiquitin-dependent protein catabolic process;GO:0009407//toxin catabolic process;GO:0080129//proteasome core complex assembly;GO:0009695//jasmonic acid biosynthetic process;GO:0010111//glyoxysome organization;GO:0009789//positive regulation of abscisic acid med…	GO:0003988//acetyl-CoA C-acyltransferase activity	GO:0005774//vacuolar membrane;GO:0009507//chloroplast;GO:0005777//peroxisome;GO:0005730//nucleolus;GO:0005829//cytosol;GO:0005886//plasma membrane;GO:0005739//mitochondrion
