# Supplementary material for: Comparative Transcriptome Analysis Identifies Putative Genes Involved in the Biosynthesis of Xanthanolides in Xanthium strumarium L
Source: Front Plant Sci. 2016 Aug 30;7:1317. doi: 10.3389/fpls.2016.01317 (PMC5003840; doi:10.3389/fpls.2016.01317)
Supplement: Supplementary file 1 [file Data_Sheet_1.ZIP › Supplemental data/Supplementary Table 11.xlsx]

## Sheet: Sheet1
Supplementary Table 11.Putative transcription factors that were expressed in the both cultivars and meanwhile represented in relatively higher levels in the trichomes relative to the leaves.
Classification	GeneID	GeneLength	HT-FPKM	HY-FPKM	Fold(HT vs.HY)	FDR	ZY-FPKM	Nr-ID	Nr-Score	Nr-Evalue	Nr-annotation	Nt-ID	Nt-Score	Nt-Evalue	Nt-annotation	Swissprot-ID	Swissprot-Score	Swissprot-Evalue	Swissprot-annotation	COG-Protein-or-Domain	COG-Score	COG-Evalue	COG-ID	COG-Function-Description	KO_id	KEGG-Evalue	KEGG-Score	KEGG-Gene	ko_definition	GO-BiologicalProcess	GO-MolecularFunction	Go-CellularComponent
AP2/ERF	CL11705.Contig2_All	1456	668.123	129.383	5.1639	0	123.375	gi|292668899|gb|ADE41104.1|	329.3	1e-88	AP2 domain class transcription factor [Malus x domestica]	gi|30961940|gb|AY286010.1|	161	3e-36	Nicotiana tabacum callus-expressing factor (CEF1) mRNA, complete cds	sp|Q9SSA8|RA212_ARATH	246	3e-65	Ethylene-responsive transcription factor RAP2-12 OS=Arabidopsis thaliana GN=RAP2-12 PE=2 SV=1	--	--	--	--	--	K09286	4e-81	300	rcu:RCOM_0043760	EREBP-like factor	-	-	-
	CL12802.Contig1_All	682	232.555	54.5312	4.26463	0	32.344	gi|353334518|gb|AEQ93554.1|	211.5	9e-54	AP2/ERF transcription factor [Artemisia annua]	gi|353334517|gb|JN162091.1|	141	1e-30	Artemisia annua AP2/ERF transcription factor (ERF1) mRNA, complete cds	sp|Q84XB3|ERF1_SOLLC	160	8e-40	Ethylene-responsive transcription factor 1 OS=Solanum lycopersicum GN=ERF1 PE=2 SV=1	--	--	--	--	--	K09286	2e-33	140	ath:AT4G17500	EREBP-like factor	-	-	-
	CL2019.Contig1_All	882	218.155	37.0398	5.88975	0	4.9347	gi|353334518|gb|AEQ93554.1|	293.5	3e-78	AP2/ERF transcription factor [Artemisia annua]	gi|353334517|gb|JN162091.1|	301	6e-79	Artemisia annua AP2/ERF transcription factor (ERF1) mRNA, complete cds	sp|Q40479|ERF2_TOBAC	257	5e-69	Ethylene-responsive transcription factor 2 OS=Nicotiana tabacum GN=ERF2 PE=2 SV=1	--	--	--	--	--	K09286	5e-48	189	ath:AT4G17500	EREBP-like factor	-	-	-
	CL12802.Contig2_All	1225	211.863	54.2898	3.90244	0	39.6478	gi|353334518|gb|AEQ93554.1|	355.1	1e-96	AP2/ERF transcription factor [Artemisia annua]	gi|353334517|gb|JN162091.1|	285	5e-74	Artemisia annua AP2/ERF transcription factor (ERF1) mRNA, complete cds	sp|Q84XB3|ERF1_SOLLC	263	2e-70	Ethylene-responsive transcription factor 1 OS=Solanum lycopersicum GN=ERF1 PE=2 SV=1	--	--	--	--	--	K09286	6e-53	206	ath:AT4G17500	EREBP-like factor	-	-	-
	Unigene21815_All	1045	192.904	9.3043	20.7327	0	7.9513	gi|343796216|gb|AEM63544.1|	197.6	2e-49	dehydration-responsive element-binding protein DREB2 [Solanum tuberosum]	gi|357166389|ref|XM_003580646.1|	79.8	5e-12	PREDICTED: Brachypodium distachyon ethylene-responsive transcription factor RAP2-10-like (LOC100835071), mRNA	sp|Q9SNE1|ERF11_ARATH	158	4e-39	Ethylene-responsive transcription factor ERF011 OS=Arabidopsis thaliana GN=ERF011 PE=2 SV=1	--	--	--	--	--	K09286	1e-46	185	rcu:RCOM_1589590	EREBP-like factor	GO:0006355//regulation of transcription, DNA-dependent	GO:0003700//sequence-specific DNA binding transcription factor activity;GO:0003677//DNA binding	GO:0005634//nucleus
	Unigene12454_All	1042	183.738	4.199	43.7575	0	6.9774	gi|224116296|ref|XP_002331947.1|	169.1	1e-40	AP2/ERF domain-containing transcription factor [Populus trichocarpa] >gi|222874724|gb|EEF11855.1| AP2/ERF domain-containing transcription factor [Populus trichocarpa]	gi|375127217|gb|JN695782.1|	95.6	9e-17	Artemisia annua AP2-ERF transcription factor (ERF3) mRNA, complete cds	sp|O04681|PTI5_SOLLC	159	3e-39	Pathogenesis-related genes transcriptional activator PTI5 OS=Solanum lycopersicum GN=PTI5 PE=2 SV=1	--	--	--	--	--	K09286	1e-31	135	ath:AT4G17500	EREBP-like factor	GO:0006952//defense response;GO:0006355//regulation of transcription, DNA-dependent	GO:0003677//DNA binding;GO:0003700//sequence-specific DNA binding transcription factor activity	GO:0005634//nucleus
	CL8120.Contig2_All	913	118.992	2.1299	55.8676	0	1.3001	gi|225456495|ref|XP_002280924.1|	219.2	7e-56	PREDICTED: ethylene-responsive transcription factor ERF114-like [Vitis vinifera]	gi|460414220|ref|XM_004252423.1|	159	6e-36	PREDICTED: Solanum lycopersicum ethylene-responsive transcription factor ERF114-like (LOC101266802), partial mRNA	sp|Q9FH54|EF114_ARATH	177	8e-45	Ethylene-responsive transcription factor ERF114 OS=Arabidopsis thaliana GN=ERF114 PE=2 SV=1	--	--	--	--	--	K09286	7e-27	119	ath:AT3G14230	EREBP-like factor	GO:0050832//defense response to fungus	-	-
	Unigene14454_All	1295	101.297	3.1159	32.5099	0	1.2985	gi|359496282|ref|XP_002271778.2|	192.6	1e-47	PREDICTED: ethylene-responsive transcription factor ESR2-like [Vitis vinifera]	gi|357485636|ref|XM_003613058.1|	89.7	7e-15	Medicago truncatula AP2/ERF domain-containing transcription factor (MTR_5g032820) mRNA, complete cds	sp|Q9SAD4|ESR1_ARATH	156	2e-38	Ethylene-responsive transcription factor ESR1 OS=Arabidopsis thaliana GN=ESR1 PE=1 SV=1	--	--	--	--	--	K09286	1e-26	119	vvi:100244684	EREBP-like factor	GO:0009887//organ morphogenesis;GO:0007389//pattern specification process;GO:0009790//embryo development	GO:0005488//binding	GO:0044424//intracellular part
	CL4453.Contig2_All	897	84.8974	2.7641	30.7143	0	2.5915	gi|17385636|dbj|BAA87068.2|	254.2	2e-66	ethylene-responsive element binding protein1 homolog [Matricaria chamomilla]	gi|264913545|gb|FJ788942.1|	170	2e-39	Brassica carinata ERF2 transcription factor (ERF2.2) mRNA, complete cds	sp|O80337|EF100_ARATH	218	3e-57	Ethylene-responsive transcription factor 1A OS=Arabidopsis thaliana GN=ERF1A PE=1 SV=2	Rv3876	49.3	9e-06	COG0455	ATPases involved in chromosome partitioning	K09286	8e-57	218	ath:AT4G17500	EREBP-like factor	-	-	-
	Unigene1969_All	1148	79.3719	1.6515	48.0605	0	0.2585	gi|224061531|ref|XP_002300526.1|	197.2	4e-49	AP2/ERF domain-containing transcription factor [Populus trichocarpa] >gi|222847784|gb|EEE85331.1| AP2/ERF domain-containing transcription factor [Populus trichocarpa]	gi|470148001|ref|XM_004309516.1|	89.7	6e-15	PREDICTED: Fragaria vesca subsp. vesca uncharacterized LOC101313172 (LOC101313172), mRNA	sp|Q6J9S1|RA211_ARATH	101	7e-22	Ethylene-responsive transcription factor RAP2-11 OS=Arabidopsis thaliana GN=RAP2-11 PE=2 SV=1	--	--	--	--	--	K09286	9e-24	109	mtr:MTR_7g085810	EREBP-like factor	GO:0006355//regulation of transcription, DNA-dependent	GO:0003700//sequence-specific DNA binding transcription factor activity;GO:0003677//DNA binding	GO:0005634//nucleus
	Unigene10077_All	1155	77.9032	18.8146	4.14057	1.20527e-205	0.471	gi|292668927|gb|ADE41118.1|	171.8	2e-41	AP2 domain class transcription factor [Malus x domestica]	gi|332002898|gb|CP002688.1|	107	3e-20	Arabidopsis thaliana chromosome 5, complete sequence	sp|O80340|ERF78_ARATH	134	8e-32	Ethylene-responsive transcription factor 4 OS=Arabidopsis thaliana GN=ERF4 PE=1 SV=1	--	--	--	--	--	K09286	1e-32	138	aly:ARALYDRAFT_897795	EREBP-like factor	-	-	-
	Unigene23262_All	1064	68.1417	33.3998	2.04018	2.67422e-60	0.6508	gi|224105547|ref|XP_002313851.1|	214.2	3e-54	AP2/ERF domain-containing transcription factor [Populus trichocarpa] >gi|222850259|gb|EEE87806.1| AP2/ERF domain-containing transcription factor [Populus trichocarpa]	gi|356509017|ref|XM_003523201.1|	85.7	9e-14	PREDICTED: Glycine max ethylene-responsive transcription factor ERF109-like (LOC100793215), mRNA	sp|Q9SZ06|EF109_ARATH	167	7e-42	Ethylene-responsive transcription factor ERF109 OS=Arabidopsis thaliana GN=ERF109 PE=1 SV=1	--	--	--	--	--	K09286	5e-24	110	ath:AT1G43160	EREBP-like factor	-	-	-
	Unigene14514_All	1098	66.6134	5.5787	11.9407	5.93605e-305	4.2342	gi|462399281|gb|EMJ04949.1|	127.9	3e-28	hypothetical protein PRUPE_ppa016903mg [Prunus persica]	gi|432332457|gb|JQ797708.1|	75.8	9e-11	Artemisia annua ORA mRNA, complete cds	sp|O80338|EF101_ARATH	120	2e-27	Ethylene-responsive transcription factor 2 OS=Arabidopsis thaliana GN=ERF2 PE=2 SV=1	--	--	--	--	--	K14517	5e-27	120	ath:AT5G47220	ethylene-responsive transcription factor 2	GO:0006355//regulation of transcription, DNA-dependent;GO:0007165//signal transduction;GO:1901700;GO:0009725//response to hormone stimulus	GO:0003677//DNA binding;GO:0003700//sequence-specific DNA binding transcription factor activity	GO:0005634//nucleus
	CL4453.Contig3_All	551	66.4959	2.0293	32.7679	8.9157e-193	0.9874	gi|17385636|dbj|BAA87068.2|	152.1	4e-36	ethylene-responsive element binding protein1 homolog [Matricaria chamomilla]	gi|469609851|gb|KC355785.1|	97.6	1e-17	Arachis hypogaea clone Unigene12659 ethylene-responsive transcription factor (ERF) mRNA, complete cds	sp|O80337|EF100_ARATH	106	1e-23	Ethylene-responsive transcription factor 1A OS=Arabidopsis thaliana GN=ERF1A PE=1 SV=2	--	--	--	--	--	K09286	2e-23	106	ath:AT4G17500	EREBP-like factor	-	-	-
	Unigene5797_All	861	48.3836	1.2422	38.9499	2.34368e-224	1.8956	gi|449438084|ref|XP_004136820.1|	127.9	2e-28	PREDICTED: ethylene-responsive transcription factor ERF053-like [Cucumis sativus] >gi|449522996|ref|XP_004168511.1| PREDICTED: ethylene-responsive transcription factor ERF053-like [Cucumis sativus]	gi|460404985|ref|XM_004247911.1|	75.8	7e-11	PREDICTED: Solanum lycopersicum ethylene-responsive transcription factor ERF062-like (LOC101246474), mRNA	sp|Q9SKT1|ERF53_ARATH	124	7e-29	Ethylene-responsive transcription factor ERF053 OS=Arabidopsis thaliana GN=ERF053 PE=2 SV=1	--	--	--	--	--	K09286	9e-26	115	aly:ARALYDRAFT_491962	EREBP-like factor	GO:0009651//response to salt stress;GO:0006355//regulation of transcription, DNA-dependent;GO:2000070//regulation of response to water deprivation	GO:0003677//DNA binding;GO:0003700//sequence-specific DNA binding transcription factor activity	GO:0005737//cytoplasm;GO:0005634//nucleus
	CL3385.Contig1_All	1148	45.1907	5.0817	8.89283	2.80679e-193	2.4557	gi|432332458|gb|AGB07586.1|	344	2e-93	ORA [Artemisia annua]	gi|432332457|gb|JQ797708.1|	198	9e-48	Artemisia annua ORA mRNA, complete cds	sp|O80337|EF100_ARATH	112	4e-25	Ethylene-responsive transcription factor 1A OS=Arabidopsis thaliana GN=ERF1A PE=1 SV=2	--	--	--	--	--	K09286	1e-24	112	ath:AT4G17500	EREBP-like factor	GO:0035556//intracellular signal transduction;GO:0009414//response to water deprivation;GO:0042538//hyperosmotic salinity response;GO:0002679//respiratory burst involved in defense response;GO:0010200//response to chitin;GO:0009738//abscisic acid mediated signaling pathway;GO:0045893//positive regulation of transcription, DNA-dependent;GO:0009873//ethylene mediated signaling pathway	GO:0003677//DNA binding;GO:0003700//sequence-specific DNA binding transcription factor activity	-
	CL4453.Contig4_All	967	44.118	1.4077	31.3405	6.96245e-223	1.2275	gi|17385636|dbj|BAA87068.2|	252.7	6e-66	ethylene-responsive element binding protein1 homolog [Matricaria chamomilla]	gi|264913545|gb|FJ788942.1|	170	2e-39	Brassica carinata ERF2 transcription factor (ERF2.2) mRNA, complete cds	sp|O80337|EF100_ARATH	213	1e-55	Ethylene-responsive transcription factor 1A OS=Arabidopsis thaliana GN=ERF1A PE=1 SV=2	Rv2264c	56.6	6e-08	COG0443	Molecular chaperone	K09286	4e-55	213	ath:AT4G17500	EREBP-like factor	-	-	-
	Unigene1410_All	606	40.3574	18.8523	2.14071	2.36055e-23	2.4485	gi|224079173|ref|XP_002305780.1|	164.1	1e-39	AP2/ERF domain-containing transcription factor [Populus trichocarpa] >gi|222848744|gb|EEE86291.1| AP2/ERF domain-containing transcription factor [Populus trichocarpa]	gi|449457760|ref|XM_004146568.1|	113	2e-22	PREDICTED: Cucumis sativus ethylene-responsive transcription factor 12-like (LOC101212815), mRNA	sp|Q94ID6|ERF81_ARATH	147	3e-36	Ethylene-responsive transcription factor 12 OS=Arabidopsis thaliana GN=ERF12 PE=2 SV=1	--	--	--	--	--	K09286	2e-23	106	ath:AT1G50640	EREBP-like factor	GO:0009987//cellular process	-	-
	CL11705.Contig1_All	1001	39.839	2.574	15.4775	3.21382e-180	41.158	gi|292668987|gb|ADE41148.1|	159.1	1e-37	AP2 domain class transcription factor [Malus x domestica]	gi|310892549|gb|HQ259596.1|	75.8	8e-11	Petunia x hybrida ethylene-responsive-element-binding factor 2 mRNA, complete cds	sp|Q9SSA8|RA212_ARATH	112	3e-25	Ethylene-responsive transcription factor RAP2-12 OS=Arabidopsis thaliana GN=RAP2-12 PE=2 SV=1	--	--	--	--	--	K09286	2e-35	148	rcu:RCOM_0043760	EREBP-like factor	-	-	-
	Unigene12340_All	749	34.1752	8.7623	3.90025	4.45259e-56	13.2727	gi|460370616|ref|XP_004231147.1|	162.2	8e-39	PREDICTED: ethylene-responsive transcription factor 13-like [Solanum lycopersicum]	--	--	--	--	sp|Q8L9K1|ERF99_ARATH	145	3e-35	Ethylene-responsive transcription factor 13 OS=Arabidopsis thaliana GN=ERF13 PE=2 SV=2	--	--	--	--	--	K14517	3e-27	120	ath:AT5G47220	ethylene-responsive transcription factor 2	GO:0006351//transcription, DNA-dependent;GO:0009867//jasmonic acid mediated signaling pathway;GO:0009414//response to water deprivation;GO:0010363//regulation of plant-type hypersensitive response;GO:0002679//respiratory burst involved in defense response;GO:0009873//ethylene mediated signaling pathway;GO:0010200//response to chitin;GO:0006612//protein targeting to membrane;GO:0043069//negative r…	GO:0003677//DNA binding;GO:0003700//sequence-specific DNA binding transcription factor activity	GO:0005634//nucleus
	Unigene19106_All	1555	28.6972	10.5983	2.70772	9.61596e-63	6.8384	gi|432332462|gb|AGB07588.1|	185.7	2e-45	ethylene-responsive transcription factor 5 [Artemisia annua]	gi|224105546|ref|XM_002313815.1|	73.8	5e-10	Populus trichocarpa AP2/ERF domain-containing transcription factor (ERF69), mRNA	sp|Q40478|ERF5_TOBAC	155	6e-38	Ethylene-responsive transcription factor 5 OS=Nicotiana tabacum GN=ERF5 PE=2 SV=1	--	--	--	--	--	K09286	3e-35	148	rcu:RCOM_0273420	EREBP-like factor	-	-	-
	Unigene20502_All	477	26.8793	1.3249	20.2878	2.16015e-62	10.0577	gi|460370616|ref|XP_004231147.1|	97.4	8e-20	PREDICTED: ethylene-responsive transcription factor 13-like [Solanum lycopersicum]	gi|225453397|ref|XM_002271578.1|	71.9	6e-10	PREDICTED: Vitis vinifera ethylene-responsive transcription factor 2-like (LOC100259767), mRNA	sp|Q8L9K1|ERF99_ARATH	73.6	5e-14	Ethylene-responsive transcription factor 13 OS=Arabidopsis thaliana GN=ERF13 PE=2 SV=2	--	--	--	--	--	K09286	8e-16	80.9	osa:4349395	EREBP-like factor	-	-	-
	Unigene17116_All	737	26.3119	4.4195	5.95359	3.84234e-59	1.9461	gi|343796216|gb|AEM63544.1|	192.6	5e-48	dehydration-responsive element-binding protein DREB2 [Solanum tuberosum]	gi|292668966|gb|GU732469.1|	117	2e-23	Malus x domestica AP2 domain class transcription factor (AP2D45) mRNA, complete cds	sp|O22174|ERF08_ARATH	148	4e-36	Ethylene-responsive transcription factor ERF008 OS=Arabidopsis thaliana GN=ERF008 PE=2 SV=1	--	--	--	--	--	K09286	3e-44	176	rcu:RCOM_1589590	EREBP-like factor	GO:0006351//transcription, DNA-dependent	-	-
	Unigene10452_All	698	24.775	1.2537	19.7615	2.07368e-83	0.9212	gi|462420875|gb|EMJ25138.1|	134	2e-30	hypothetical protein PRUPE_ppa011097mg [Prunus persica]	gi|199579876|gb|AC189195.2|	127	2e-26	Brassica rapa subsp. pekinensis clone KBrB004B12, complete sequence	sp|Q9LY29|EF115_ARATH	119	2e-27	Ethylene-responsive transcription factor ERF115 OS=Arabidopsis thaliana GN=ERF115 PE=2 SV=1	--	--	--	--	--	K09286	1e-22	104	ath:AT1G43160	EREBP-like factor	-	-	-
	Unigene17852_All	845	24.4069	4.1423	5.89211	1.98635e-62	0.4682	gi|147844573|emb|CAN80071.1|	151.8	1e-35	hypothetical protein VITISV_019032 [Vitis vinifera]	gi|356517495|ref|XM_003527375.1|	119	5e-24	PREDICTED: Glycine max ethylene-responsive transcription factor 9-like (LOC100801924), mRNA	sp|O80340|ERF78_ARATH	140	1e-33	Ethylene-responsive transcription factor 4 OS=Arabidopsis thaliana GN=ERF4 PE=1 SV=1	--	--	--	--	--	K09286	3e-34	143	aly:ARALYDRAFT_897795	EREBP-like factor	GO:0006355//regulation of transcription, DNA-dependent;GO:0009755//hormone-mediated signaling pathway;GO:0048583;GO:0002252;GO:1901700;GO:0048523//negative regulation of cellular process;GO:0006952//defense response;GO:0009723//response to ethylene stimulus	GO:0005488//binding	GO:0005634//nucleus
	Unigene6526_All	232	23.404	4.1909	5.58448	1.19408e-16	0.2132	gi|462420875|gb|EMJ25138.1|	53.5	1e-06	hypothetical protein PRUPE_ppa011097mg [Prunus persica]	gi|226433074|gb|FJ830598.1|	73.8	7e-11	Juglans nigra RAP2-like protein mRNA, complete cds	sp|Q9LY29|EF115_ARATH	49.3	5e-07	Ethylene-responsive transcription factor ERF115 OS=Arabidopsis thaliana GN=ERF115 PE=2 SV=1	--	--	--	--	--	--	--	--	--	--	-	-	-
	Unigene9347_All	829	17.1724	2.1698	7.91428	5.85362e-51	0.2983	gi|292668895|gb|ADE41102.1|	176.8	3e-43	AP2 domain class transcription factor [Malus x domestica]	gi|147799430|emb|AM458782.2|	89.7	4e-15	Vitis vinifera contig VV79X001649.6, whole genome shotgun sequence	sp|Q9LYD3|DREB3_ARATH	162	3e-40	Dehydration-responsive element-binding protein 3 OS=Arabidopsis thaliana GN=DREB3 PE=2 SV=1	--	--	--	--	--	K09286	8e-45	178	vvi:100252531	EREBP-like factor	-	-	-
	Unigene19401_All	788	16.5604	7.7734	2.13039	6.80907e-13	0.8787	gi|156571764|gb|ABU84809.1|	184.9	1e-45	putative dehydration-responsive element binding protein [Broussonetia papyrifera]	gi|460390924|ref|XM_004241027.1|	77.8	2e-11	PREDICTED: Solanum lycopersicum ethylene-responsive transcription factor ERF016-like (LOC101268766), mRNA	sp|Q84QC2|ERF17_ARATH	171	3e-43	Ethylene-responsive transcription factor ERF017 OS=Arabidopsis thaliana GN=ERF017 PE=2 SV=1	--	--	--	--	--	K09286	2e-20	97.8	aly:ARALYDRAFT_470149	EREBP-like factor	GO:0010200//response to chitin	-	-
	CL7563.Contig2_All	703	16.291	4.495	3.62425	6.06152e-24	1.4774	gi|300079024|gb|ADJ67443.1|	153.7	2e-36	ethylene response factor 14 [Actinidia deliciosa]	gi|292786712|dbj|AK338500.1|	75.8	6e-11	Lotus japonicus cDNA, clone: LjFL2-024-AG06, HTC	sp|Q9LYU3|EF113_ARATH	145	3e-35	Ethylene-responsive transcription factor ERF113 OS=Arabidopsis thaliana GN=ERF113 PE=2 SV=1	--	--	--	--	--	K09286	3e-20	96.7	ath:AT1G43160	EREBP-like factor	GO:0009753//response to jasmonic acid stimulus;GO:0044710;GO:0009414//response to water deprivation;GO:0009651//response to salt stress;GO:0009751//response to salicylic acid stimulus;GO:0071497//cellular response to freezing;GO:0009737//response to abscisic acid stimulus;GO:0009723//response to ethylene stimulus;GO:0045893//positive regulation of transcription, DNA-dependent	-	-
	Unigene24007_All	265	14.4632	0.1835	78.8185	1.41332e-22	3.1728	gi|470145770|ref|XP_004308507.1|	97.1	9e-20	PREDICTED: ethylene-responsive transcription factor 13-like [Fragaria vesca subsp. vesca]	gi|292668938|gb|GU732455.1|	73.8	8e-11	Malus x domestica AP2 domain class transcription factor (AP2D31) mRNA, complete cds	sp|Q40479|ERF2_TOBAC	87.8	1e-18	Ethylene-responsive transcription factor 2 OS=Nicotiana tabacum GN=ERF2 PE=2 SV=1	--	--	--	--	--	K14517	1e-15	79.7	ath:AT5G47220	ethylene-responsive transcription factor 2	GO:0009867//jasmonic acid mediated signaling pathway;GO:0009414//response to water deprivation;GO:0010363//regulation of plant-type hypersensitive response;GO:0002679//respiratory burst involved in defense response;GO:0009873//ethylene mediated signaling pathway;GO:0010200//response to chitin;GO:0006355//regulation of transcription, DNA-dependent;GO:0006612//protein targeting to membrane;GO:00430…	GO:0003677//DNA binding;GO:0003700//sequence-specific DNA binding transcription factor activity	GO:0005634//nucleus
	Unigene15129_All	829	14.3654	1.642	8.74872	9.10584e-45	1.6705	gi|460392282|ref|XP_004241746.1|	192.2	8e-48	PREDICTED: dehydration-responsive element-binding protein 3-like [Solanum lycopersicum]	gi|449517244|ref|XM_004165608.1|	75.8	7e-11	PREDICTED: Cucumis sativus ethylene-responsive transcription factor ERF043-like (LOC101226391), mRNA	sp|Q9LYD3|DREB3_ARATH	170	8e-43	Dehydration-responsive element-binding protein 3 OS=Arabidopsis thaliana GN=DREB3 PE=2 SV=1	--	--	--	--	--	K09286	2e-47	187	vvi:100252531	EREBP-like factor	-	-	-
	Unigene15218_All	840	13.0909	3.9934	3.27813	1.01461e-20	1.8841	gi|225461524|ref|XP_002285146.1|	166.8	3e-40	PREDICTED: ethylene-responsive transcription factor 4 [Vitis vinifera] >gi|37625037|gb|AAQ96342.1| putative ethylene response factor ERF3b [Vitis aestivalis] >gi|302142968|emb|CBI20263.3| unnamed protein product [Vitis vinifera]	gi|118490008|gb|EF091875.1|	85.7	7e-14	Solanum tuberosum ethylene response factor 3 (ERF3) mRNA, complete cds	sp|O80340|ERF78_ARATH	154	6e-38	Ethylene-responsive transcription factor 4 OS=Arabidopsis thaliana GN=ERF4 PE=1 SV=1	--	--	--	--	--	K09286	2e-37	154	ath:AT3G15210	EREBP-like factor	GO:0009864//induced systemic resistance, jasmonic acid mediated signaling pathway;GO:0010200//response to chitin;GO:0045892//negative regulation of transcription, DNA-dependent;GO:0009737//response to abscisic acid stimulus;GO:0009723//response to ethylene stimulus	GO:0005515//protein binding	GO:0016604//nuclear body
	Unigene2094_All	648	12.8152	2.7008	4.74496	2.9607e-22	0.0763	gi|432332460|gb|AGB07587.1|	122.1	6e-27	ethylene-responsive transcription factor 4 [Artemisia annua]	gi|449481122|ref|XM_004156040.1|	95.6	5e-17	PREDICTED: Cucumis sativus ethylene-responsive transcription factor 3-like (LOC101224077), mRNA	sp|Q9SXS8|ERF3_TOBAC	114	6e-26	Ethylene-responsive transcription factor 3 OS=Nicotiana tabacum GN=ERF3 PE=2 SV=1	--	--	--	--	--	K09286	2e-25	114	aly:ARALYDRAFT_897795	EREBP-like factor	GO:0009414//response to water deprivation;GO:0006355//regulation of transcription, DNA-dependent;GO:0009737//response to abscisic acid stimulus	GO:0003677//DNA binding;GO:0003700//sequence-specific DNA binding transcription factor activity	GO:0005634//nucleus
	CL3385.Contig2_All	856	12.2065	1.363	8.95561	8.68359e-40	0.3467	gi|432332458|gb|AGB07586.1|	290.8	1e-77	ORA [Artemisia annua]	gi|432332457|gb|JQ797708.1|	242	5e-61	Artemisia annua ORA mRNA, complete cds	sp|Q8L9K1|ERF99_ARATH	104	7e-23	Ethylene-responsive transcription factor 13 OS=Arabidopsis thaliana GN=ERF13 PE=2 SV=2	--	--	--	--	--	K09286	1e-22	105	osa:4336571	EREBP-like factor	GO:0006355//regulation of transcription, DNA-dependent	GO:0003700//sequence-specific DNA binding transcription factor activity;GO:0003677//DNA binding	GO:0005634//nucleus
	Unigene2296_All	599	10.7405	1.0551	10.1796	3.86082e-26	0.0826	gi|310892556|gb|ADP37420.1|	173.7	1e-42	ethylene-responsive-element-binding factor 5 [Petunia x hybrida]	gi|224110339|ref|XM_002315454.1|	89.7	3e-15	Populus trichocarpa AP2/ERF domain-containing transcription factor (ERF34), mRNA	sp|P42736|RAP23_ARATH	149	9e-37	Ethylene-responsive transcription factor RAP2-3 OS=Arabidopsis thaliana GN=RAP2-3 PE=1 SV=2	--	--	--	--	--	K09286	2e-36	149	ath:AT3G16770	EREBP-like factor	-	-	-
	CL7263.Contig1_All	881	8.8563	1.6554	5.34995	8.09286e-23	0.1123	gi|432332468|gb|AGB07591.1|	231.9	1e-59	ethylene-responsive transcription factor 8 [Artemisia annua]	gi|432332467|gb|JQ797713.1|	97.6	2e-17	Artemisia annua ethylene-responsive transcription factor 8 (ERF8) mRNA, complete cds	sp|Q38Q39|ERF27_ARATH	155	2e-38	Ethylene-responsive transcription factor ERF027 OS=Arabidopsis thaliana GN=ERF027 PE=2 SV=1	--	--	--	--	--	K09286	3e-33	140	ath:AT4G25490	EREBP-like factor	-	-	-
	Unigene24891_All	508	7.7244	0.8613	8.9683	1.48241e-15	1.2657	gi|462399281|gb|EMJ04949.1|	56.6	2e-07	hypothetical protein PRUPE_ppa016903mg [Prunus persica]	--	--	--	--	sp|Q9LW50|ERF2_NICSY	54.3	4e-08	Ethylene-responsive transcription factor 2 OS=Nicotiana sylvestris GN=ERF2 PE=2 SV=1	--	--	--	--	--	K14517	4e-07	52.4	ath:AT5G47220	ethylene-responsive transcription factor 2	-	-	-
	Unigene22180_All	1099	7.3486	2.0348	3.61146	3.71649e-17	0.135	gi|225426771|ref|XP_002276184.1|	194.1	3e-48	PREDICTED: ethylene-responsive transcription factor ERF024-like [Vitis vinifera]	gi|78499708|gb|DQ224383.1|	83.8	4e-13	Gossypium hirsutum DRE-binding protein 3b (DBP3b) mRNA, complete cds	sp|Q9FJ90|ERF25_ARATH	181	9e-46	Ethylene-responsive transcription factor ERF025 OS=Arabidopsis thaliana GN=ERF025 PE=2 SV=1	--	--	--	--	--	K09286	3e-29	127	aly:ARALYDRAFT_487996	EREBP-like factor	GO:0006355//regulation of transcription, DNA-dependent;GO:0050832//defense response to fungus	-	-
	Unigene9227_All	1151	6.5806	1.0559	6.23222	2.26952e-24	0.3867	gi|224099087|ref|XP_002311369.1|	379.8	4e-104	predicted protein [Populus trichocarpa] >gi|222851189|gb|EEE88736.1| predicted protein [Populus trichocarpa]	gi|449516957|ref|XM_004165465.1|	244	2e-61	PREDICTED: Cucumis sativus transcription repressor MYB6-like (LOC101231041), mRNA	sp|P81391|MYB05_ANTMA	203	2e-52	Myb-related protein 305 OS=Antirrhinum majus GN=MYB305 PE=2 SV=1	ECU11g1690	113	5e-25	COG5147	Myb superfamily proteins, including transcription factors and mRNA splicing factors	K09422	4e-105	379	pop:POPTR_564352	myb proto-oncogene protein, plant	GO:0052542//defense response by callose deposition;GO:0009620//response to fungus;GO:0009414//response to water deprivation;GO:0009867//jasmonic acid mediated signaling pathway;GO:0009611//response to wounding;GO:0009695//jasmonic acid biosynthetic process;GO:0042538//hyperosmotic salinity response;GO:0009733//response to auxin stimulus;GO:0010583//response to cyclopentenone;GO:0009738//abscisic …	GO:0005488//binding	GO:0005634//nucleus
	Unigene24424_All	967	6.5587	0.3519	18.638	1.06615e-30	0.7161	gi|375127218|gb|AFA36063.1|	230.7	2e-59	AP2-ERF transcription factor [Artemisia annua]	gi|375127217|gb|JN695782.1|	77.8	2e-11	Artemisia annua AP2-ERF transcription factor (ERF3) mRNA, complete cds	sp|Q8LDC8|ERF92_ARATH	206	1e-53	Ethylene-responsive transcription factor 1B OS=Arabidopsis thaliana GN=ERF1B PE=1 SV=2	--	--	--	--	--	K14516	4e-54	209	aly:ARALYDRAFT_898836	ethylene-responsive transcription factor 1	GO:0006952//defense response;GO:0009867//jasmonic acid mediated signaling pathway;GO:0006355//regulation of transcription, DNA-dependent;GO:0009873//ethylene mediated signaling pathway	GO:0003677//DNA binding;GO:0003700//sequence-specific DNA binding transcription factor activity	GO:0005634//nucleus
	CL2151.Contig2_All	1416	5.8646	0.0687	85.3654	1.5617e-48	6.0077	gi|432332458|gb|AGB07586.1|	144.4	4e-33	ORA [Artemisia annua]	--	--	--	--	sp|Q8L9K1|ERF99_ARATH	107	1e-23	Ethylene-responsive transcription factor 13 OS=Arabidopsis thaliana GN=ERF13 PE=2 SV=2	--	--	--	--	--	K09286	1e-22	105	ath:AT4G17500	EREBP-like factor	-	-	-
	Unigene24423_All	235	4.854	0.4137	11.7331	1.22327e-05	1.6837	gi|359477725|ref|XP_002281052.2|	65.1	3e-10	PREDICTED: LOW QUALITY PROTEIN: ethylene-responsive transcription factor 1B [Vitis vinifera]	--	--	--	--	sp|Q8LDC8|ERF92_ARATH	60.8	2e-10	Ethylene-responsive transcription factor 1B OS=Arabidopsis thaliana GN=ERF1B PE=1 SV=2	--	--	--	--	--	K14516	2e-11	65.1	vvi:100261423	ethylene-responsive transcription factor 1	GO:0006952//defense response;GO:0009867//jasmonic acid mediated signaling pathway;GO:0006355//regulation of transcription, DNA-dependent;GO:0009873//ethylene mediated signaling pathway	GO:0003677//DNA binding;GO:0003700//sequence-specific DNA binding transcription factor activity	GO:0005634//nucleus
	Unigene23779_All	200	4.1065	0.2431	16.8922	0.000120712	1.9784	gi|449432562|ref|XP_004134068.1|	72.4	2e-12	PREDICTED: ethylene-responsive transcription factor 1B-like [Cucumis sativus] >gi|449524256|ref|XP_004169139.1| PREDICTED: ethylene-responsive transcription factor 1B-like [Cucumis sativus]	--	--	--	--	sp|Q8LDC8|ERF92_ARATH	65.1	9e-12	Ethylene-responsive transcription factor 1B OS=Arabidopsis thaliana GN=ERF1B PE=1 SV=2	--	--	--	--	--	K14516	3e-13	71.6	rcu:RCOM_1007740	ethylene-responsive transcription factor 1	GO:0006952//defense response;GO:0009867//jasmonic acid mediated signaling pathway;GO:0006355//regulation of transcription, DNA-dependent;GO:0009873//ethylene mediated signaling pathway	GO:0003677//DNA binding;GO:0003700//sequence-specific DNA binding transcription factor activity	GO:0005634//nucleus
WRKY	CL10439.Contig1_All	849	134.304	4.4664	30.0699	0	3.1458	gi|470149140|ref|XP_004310100.1|	226.1	5e-58	PREDICTED: probable WRKY transcription factor 12-like [Fragaria vesca subsp. vesca]	gi|460387125|ref|XM_004239192.1|	206	3e-50	PREDICTED: Solanum lycopersicum probable WRKY transcription factor 75-like (LOC101251778), mRNA	sp|Q9FYA2|WRK75_ARATH	181	5e-46	Probable WRKY transcription factor 75 OS=Arabidopsis thaliana GN=WRKY75 PE=2 SV=1	--	--	--	--	--	K13424	1e-26	118	aly:ARALYDRAFT_482857	WRKY transcription factor 33	GO:0006355//regulation of transcription, DNA-dependent	GO:0003700//sequence-specific DNA binding transcription factor activity;GO:0043565//sequence-specific DNA binding	GO:0009536//plastid
	Unigene14611_All	1814	80.2136	31.4093	2.55382	1.83361e-184	13.4417	gi|209867508|gb|ACI90292.1|	498.8	1e-139	WRKY transcription factor [Picrorhiza kurrooa]	gi|449433981|ref|XM_004134727.1|	141	3e-30	PREDICTED: Cucumis sativus probable WRKY transcription factor 42-like (LOC101222214), mRNA	sp|Q9C519|WRKY6_ARATH	428	6e-120	WRKY transcription factor 6 OS=Arabidopsis thaliana GN=WRKY6 PE=1 SV=1	--	--	--	--	--	K13424	5e-25	114	vvi:100243352	WRKY transcription factor 33	-	-	-
	CL7671.Contig2_All	821	61.9117	4.4411	13.9406	8.60852e-223	4.2169	gi|147791794|emb|CAN72742.1|	280.8	1e-74	hypothetical protein VITISV_042733 [Vitis vinifera]	gi|460412881|ref|XM_004251777.1|	200	2e-48	PREDICTED: Solanum lycopersicum probable WRKY transcription factor 28-like, transcript variant 2 (LOC101265102), mRNA	sp|Q8VWJ2|WRK28_ARATH	186	2e-47	Probable WRKY transcription factor 28 OS=Arabidopsis thaliana GN=WRKY28 PE=2 SV=1	--	--	--	--	--	K13424	8e-29	125	pop:POPTR_577093	WRKY transcription factor 33	-	-	-
	Unigene9683_All	1258	59.0842	12.1344	4.86915	1.18054e-194	3.6956	gi|462401194|gb|EMJ06751.1|	312.8	8e-84	hypothetical protein PRUPE_ppa008613mg [Prunus persica]	gi|460372101|ref|XM_004231823.1|	153	5e-34	PREDICTED: Solanum lycopersicum WRKY transcription factor IId-4 (WRKYIId-4), mRNA	sp|Q9STX0|WRKY7_ARATH	222	4e-58	Probable WRKY transcription factor 7 OS=Arabidopsis thaliana GN=WRKY7 PE=1 SV=1	--	--	--	--	--	K13425	4e-22	103	pop:POPTR_755334	WRKY transcription factor 22	-	-	-
	CL2659.Contig3_All	980	58.8041	15.2293	3.86125	1.08275e-123	6.5609	gi|462419137|gb|EMJ23400.1|	175.3	1e-42	hypothetical protein PRUPE_ppa009700mg [Prunus persica]	--	--	--	--	sp|Q9SJA8|WRK17_ARATH	140	1e-33	Probable WRKY transcription factor 17 OS=Arabidopsis thaliana GN=WRKY17 PE=2 SV=2	--	--	--	--	--	K13426	2e-15	81.6	pop:POPTR_646672	WRKY transcription factor 29	-	-	-
	Unigene19010_All	1385	39.665	3.1591	12.5558	4.82524e-233	3.821	gi|156118320|gb|ABU49721.1|	372.5	1e-101	WRKY transcription factor 2 [Solanum tuberosum]	gi|270268948|gb|GU207867.1|	155	1e-34	Gossypium hirsutum WRKY7 mRNA, complete cds	sp|Q9STX0|WRKY7_ARATH	261	5e-70	Probable WRKY transcription factor 7 OS=Arabidopsis thaliana GN=WRKY7 PE=1 SV=1	--	--	--	--	--	K13425	3e-25	114	pop:POPTR_755334	WRKY transcription factor 22	-	-	-
	CL7671.Contig1_All	1295	32.4152	8.0336	4.03495	3.02946e-94	12.1833	gi|147791794|emb|CAN72742.1|	337	4e-91	hypothetical protein VITISV_042733 [Vitis vinifera]	gi|346456251|gb|JF708981.1|	159	9e-36	Dimocarpus longan WRKY transcription factor 29-2 mRNA, partial cds	sp|Q8VWJ2|WRK28_ARATH	224	1e-58	Probable WRKY transcription factor 28 OS=Arabidopsis thaliana GN=WRKY28 PE=2 SV=1	--	--	--	--	--	K13424	2e-29	128	sbi:SORBI_09g023270	WRKY transcription factor 33	-	-	-
	Unigene2819_All	734	29.9006	11.8556	2.52207	3.1369e-28	8.4902	gi|225443744|ref|XP_002269267.1|	147.1	2e-34	PREDICTED: probable WRKY transcription factor 65 [Vitis vinifera] >gi|297740534|emb|CBI30716.3| unnamed protein product [Vitis vinifera]	gi|357452860|ref|XM_003596659.1|	69.9	4e-09	Medicago truncatula Transcription factor (MTR_2g083870) mRNA, complete cds	sp|Q9LP56|WRK65_ARATH	120	8e-28	Probable WRKY transcription factor 65 OS=Arabidopsis thaliana GN=WRKY65 PE=2 SV=1	--	--	--	--	--	K13425	5e-15	79.3	vvi:100256849	WRKY transcription factor 22	GO:0015706//nitrate transport;GO:0010106//cellular response to iron ion starvation;GO:0006826//iron ion transport;GO:0010167//response to nitrate	GO:0003677//DNA binding	-
	Unigene10750_All	609	27.5715	6.3064	4.37199	4.0644e-41	16.9735	gi|470149140|ref|XP_004310100.1|	194.1	1e-48	PREDICTED: probable WRKY transcription factor 12-like [Fragaria vesca subsp. vesca]	gi|460387125|ref|XM_004239192.1|	180	1e-42	PREDICTED: Solanum lycopersicum probable WRKY transcription factor 75-like (LOC101251778), mRNA	sp|Q9FYA2|WRK75_ARATH	178	2e-45	Probable WRKY transcription factor 75 OS=Arabidopsis thaliana GN=WRKY75 PE=2 SV=1	--	--	--	--	--	K13424	3e-25	112	sbi:SORBI_03g038510	WRKY transcription factor 33	GO:0006355//regulation of transcription, DNA-dependent	GO:0003700//sequence-specific DNA binding transcription factor activity;GO:0043565//sequence-specific DNA binding	GO:0009536//plastid
	Unigene24736_All	559	25.7932	1.3915	18.5363	1.10886e-68	1.6811	gi|225463412|ref|XP_002272089.1|	75.9	4e-13	PREDICTED: probable WRKY transcription factor 28 [Vitis vinifera] >gi|297740645|emb|CBI30827.3| unnamed protein product [Vitis vinifera]	--	--	--	--	--	--	--	--	--	--	--	--	--	--	--	--	--	--	-	-	-
	CL1286.Contig3_All	486	18.4014	0.5002	36.7881	2.65389e-48	1.2212	gi|460399068|ref|XP_004245065.1|	145.6	2e-34	PREDICTED: probable WRKY transcription factor 51-like [Solanum lycopersicum]	gi|359476257|ref|XM_002279371.2|	133	2e-28	PREDICTED: Vitis vinifera probable WRKY transcription factor 50-like (LOC100266400), mRNA	sp|Q8VWQ5|WRK50_ARATH	130	4e-31	Probable WRKY transcription factor 50 OS=Arabidopsis thaliana GN=WRKY50 PE=2 SV=1	--	--	--	--	--	K13424	3e-23	105	zma:100281558	WRKY transcription factor 33	GO:0006355//regulation of transcription, DNA-dependent	GO:0003700//sequence-specific DNA binding transcription factor activity;GO:0043565//sequence-specific DNA binding	GO:0009536//plastid
	Unigene24646_All	341	17.93	0.7128	25.1543	2.04528e-31	0.5802	gi|390430867|gb|AFL91251.1|	52.4	2e-06	WRKY 5 transcription factor, partial [Helianthus annuus]	gi|390430854|gb|JN231533.1|	95.6	3e-17	Helianthus annuus genotype HA89 WRKY 5 transcription factor (WRKY5) gene, partial cds	sp|Q9SUS1|WRK29_ARATH	46.6	3e-06	Probable WRKY transcription factor 29 OS=Arabidopsis thaliana GN=WRKY29 PE=2 SV=1	--	--	--	--	--	K13426	9e-06	46.6	ath:AT4G23550	WRKY transcription factor 29	-	-	-
	Unigene10005_All	810	10.9282	0.7802	14.0069	1.52319e-39	2.1982	gi|225443744|ref|XP_002269267.1|	145.2	1e-33	PREDICTED: probable WRKY transcription factor 65 [Vitis vinifera] >gi|297740534|emb|CBI30716.3| unnamed protein product [Vitis vinifera]	gi|74096727|gb|DQ102364.1|	71.9	1e-09	Capsicum annuum WRKY-A1244 mRNA, complete cds	sp|Q9LP56|WRK65_ARATH	104	7e-23	Probable WRKY transcription factor 65 OS=Arabidopsis thaliana GN=WRKY65 PE=2 SV=1	--	--	--	--	--	K13425	9e-06	48.9	aly:ARALYDRAFT_490447	WRKY transcription factor 22	GO:0006811//ion transport	-	-
	Unigene18257_All	318	10.0439	0.9173	10.9494	8.64488e-14	1.3998	gi|156118326|gb|ABU49724.1|	92.8	1e-18	WRKY transcription factor 5 [Solanum tuberosum]	--	--	--	--	sp|Q93WV5|WRK69_ARATH	68.6	8e-13	Probable WRKY transcription factor 69 OS=Arabidopsis thaliana GN=WRKY69 PE=2 SV=1	--	--	--	--	--	--	--	--	--	--	GO:0044238//primary metabolic process;GO:1901362;GO:0065007//biological regulation	-	-
	Unigene1011_All	613	6.9968	1.9827	3.52893	1.9502e-09	1.4523	gi|255542086|ref|XP_002512107.1|	161.4	9e-39	hypothetical protein RCOM_1621230 [Ricinus communis] >gi|223549287|gb|EEF50776.1| hypothetical protein RCOM_1621230 [Ricinus communis]	gi|359472522|ref|XM_002274513.2|	123	2e-25	PREDICTED: Vitis vinifera probable WRKY transcription factor 57-like (LOC100262937), mRNA	sp|Q9C983|WRK57_ARATH	136	8e-33	Probable WRKY transcription factor 57 OS=Arabidopsis thaliana GN=WRKY57 PE=2 SV=1	--	--	--	--	--	K13424	5e-16	82.4	vvi:100243352	WRKY transcription factor 33	GO:0009414//response to water deprivation;GO:0009651//response to salt stress	GO:0003700//sequence-specific DNA binding transcription factor activity	-
	Unigene8636_All	1238	6.5235	1.0603	6.1525	1.0029e-25	0.9988	gi|356532095|ref|XP_003534609.1|	375.2	1e-102	PREDICTED: WRKY transcription factor 6 [Glycine max]	gi|297809616|ref|XM_002872646.1|	121	2e-24	Arabidopsis lyrata subsp. lyrata WRKY DNA-binding protein 42 (WRKY42), mRNA	sp|Q9C519|WRKY6_ARATH	330	1e-90	WRKY transcription factor 6 OS=Arabidopsis thaliana GN=WRKY6 PE=1 SV=1	--	--	--	--	--	K13424	4e-23	107	sbi:SORBI_09g023270	WRKY transcription factor 33	GO:0044710;GO:0010200//response to chitin;GO:0045892//negative regulation of transcription, DNA-dependent;GO:0016036//cellular response to phosphate starvation;GO:0080169//cellular response to boron-containing substance deprivation	GO:0044212//transcription regulatory region DNA binding;GO:0005515//protein binding;GO:0003700//sequence-specific DNA binding transcription factor activity	-
	CL4581.Contig2_All	1116	6.2963	2.7879	2.25844	2.76632e-08	2.925	gi|462421087|gb|EMJ25350.1|	298.1	1e-79	hypothetical protein PRUPE_ppa016401mg [Prunus persica]	gi|315613811|gb|GU984019.1|	216	4e-53	Cucumis sativus WRKY protein (WRKY19) mRNA, complete cds	sp|Q93WT0|WRK31_ARATH	207	9e-54	Probable WRKY transcription factor 31 OS=Arabidopsis thaliana GN=WRKY31 PE=2 SV=1	--	--	--	--	--	K13424	2e-24	111	zma:100281160	WRKY transcription factor 33	GO:0071705;GO:0044765	-	-
	Unigene24407_All	325	4.4926	0.8975	5.00568	5.94349e-05	0.6087	gi|297738067|emb|CBI27268.3|	104.8	4e-22	unnamed protein product [Vitis vinifera]	gi|470114951|ref|XM_004293620.1|	89.7	2e-15	PREDICTED: Fragaria vesca subsp. vesca probable WRKY transcription factor 28-like (LOC101311736), mRNA	sp|Q9C983|WRK57_ARATH	88.6	8e-19	Probable WRKY transcription factor 57 OS=Arabidopsis thaliana GN=WRKY57 PE=2 SV=1	--	--	--	--	--	K13424	3e-07	51.6	rcu:RCOM_0849600	WRKY transcription factor 33	GO:0009414//response to water deprivation;GO:0009651//response to salt stress;GO:0044237//cellular metabolic process	GO:0003700//sequence-specific DNA binding transcription factor activity	-
	Unigene24737_All	467	2.2472	0.2082	10.7935	3.76134e-05	0.4236	gi|225463412|ref|XP_002272089.1|	77	1e-13	PREDICTED: probable WRKY transcription factor 28 [Vitis vinifera] >gi|297740645|emb|CBI30827.3| unnamed protein product [Vitis vinifera]	--	--	--	--	--	--	--	--	--	--	--	--	--	--	--	--	--	--	-	-	-
	CL10439.Contig2_All	394	1.7371	0.1234	14.077	0.000682283	4.1425	gi|470149140|ref|XP_004310100.1|	97.8	5e-20	PREDICTED: probable WRKY transcription factor 12-like [Fragaria vesca subsp. vesca]	gi|42458249|emb|BX832520.1|	95.6	3e-17	Arabidopsis thaliana Full-length cDNA Complete sequence from clone GSLTPGH78ZD08 of Hormone Treated Callus of strain col-0 of Arabidopsis thaliana (thale cress)	sp|Q9FYA2|WRK75_ARATH	77.8	2e-15	Probable WRKY transcription factor 75 OS=Arabidopsis thaliana GN=WRKY75 PE=2 SV=1	--	--	--	--	--	K13424	5e-13	70.9	sbi:SORBI_09g023270	WRKY transcription factor 33	GO:0006355//regulation of transcription, DNA-dependent	GO:0003700//sequence-specific DNA binding transcription factor activity;GO:0043565//sequence-specific DNA binding	-
NAC	Unigene376_All	892	66.9073	9.2106	7.26416	1.00536e-201	8.1507	gi|351724343|ref|NP_001238078.1|	264.2	2e-69	NAC domain protein [Glycine max] >gi|187940283|gb|ACD39372.1| NAC domain protein [Glycine max]	gi|460479781|gb|KC286144.1|	163	4e-37	Helianthus annuus cultivar HA821 NAC-domain protein (nac) gene, partial cds	sp|O49255|NAC29_ARATH	188	3e-48	NAC transcription factor 29 OS=Arabidopsis thaliana GN=NAC029 PE=2 SV=1	--	--	--	--	--	--	--	--	--	--	-	-	-
	CL3138.Contig1_All	2327	46.5299	23.2315	2.00288	9.4389e-86	14.2616	gi|460388105|ref|XP_004239710.1|	526.2	1e-147	PREDICTED: NAC domain-containing protein 78-like [Solanum lycopersicum]	gi|460409201|ref|XM_004249980.1|	143	1e-30	PREDICTED: Solanum lycopersicum NAC domain-containing protein 78-like (LOC101261771), mRNA	sp|Q84K00|NAC78_ARATH	426	3e-119	NAC domain-containing protein 78 OS=Arabidopsis thaliana GN=NAC078 PE=2 SV=2	--	--	--	--	--	K11323	1e-06	53.9	vcn:VOLCADRAFT_121342	histone arginine demethylase JMJD6 [EC:1.14.11.-]	GO:0009819//drought recovery;GO:0009755//hormone-mediated signaling pathway;GO:0009651//response to salt stress;GO:2000377//regulation of reactive oxygen species metabolic process;GO:0009962//regulation of flavonoid biosynthetic process;GO:0009644//response to high light intensity;GO:0010150//leaf senescence;GO:0009737//response to abscisic acid stimulus;GO:0045893//positive regulation of transcr…	GO:0046982//protein heterodimerization activity;GO:0003700//sequence-specific DNA binding transcription factor activity;GO:0042803//protein homodimerization activity	GO:0005737//cytoplasm;GO:0005886//plasma membrane;GO:0005634//nucleus
	CL3138.Contig2_All	2315	26.9431	10.101	2.66737	2.60393e-85	7.0289	gi|460388105|ref|XP_004239710.1|	518.5	2e-145	PREDICTED: NAC domain-containing protein 78-like [Solanum lycopersicum]	gi|460388104|ref|XM_004239662.1|	99.6	1e-17	PREDICTED: Solanum lycopersicum NAC domain-containing protein 78-like (LOC101265827), mRNA	sp|Q84K00|NAC78_ARATH	413	2e-115	NAC domain-containing protein 78 OS=Arabidopsis thaliana GN=NAC078 PE=2 SV=2	--	--	--	--	--	K11323	6e-06	51.6	vcn:VOLCADRAFT_121342	histone arginine demethylase JMJD6 [EC:1.14.11.-]	GO:0009819//drought recovery;GO:0009755//hormone-mediated signaling pathway;GO:0009651//response to salt stress;GO:2000377//regulation of reactive oxygen species metabolic process;GO:0009962//regulation of flavonoid biosynthetic process;GO:0009644//response to high light intensity;GO:0010150//leaf senescence;GO:0009737//response to abscisic acid stimulus;GO:0045893//positive regulation of transcr…	GO:0046982//protein heterodimerization activity;GO:0003700//sequence-specific DNA binding transcription factor activity;GO:0042803//protein homodimerization activity	GO:0005737//cytoplasm;GO:0005886//plasma membrane;GO:0005634//nucleus
	Unigene19427_All	905	17.9487	3.4917	5.14039	4.24877e-45	1.4756	gi|255543647|ref|XP_002512886.1|	113.6	4e-24	transcription factor, putative [Ricinus communis] >gi|223547897|gb|EEF49389.1| transcription factor, putative [Ricinus communis]	--	--	--	--	sp|Q9ZNU2|NAC18_ARATH	89.7	2e-18	NAC domain-containing protein 18 OS=Arabidopsis thaliana GN=NAC018 PE=2 SV=1	--	--	--	--	--	--	--	--	--	--	-	-	-
	Unigene21818_All	1112	8.6168	1.7925	4.80714	9.19311e-26	5.6041	gi|224094238|ref|XP_002310103.1|	325.5	1e-87	NAC domain protein, IPR003441 [Populus trichocarpa] >gi|222853006|gb|EEE90553.1| NAC domain protein, IPR003441 [Populus trichocarpa]	gi|403043871|ref|NM_001254404.2|	165	1e-37	Glycine max NAC domain-containing protein 42-like (LOC100790471), mRNA	sp|Q9SK55|NAC42_ARATH	263	2e-70	Transcription factor JUNGBRUNNEN 1 OS=Arabidopsis thaliana GN=JUB1 PE=1 SV=1	--	--	--	--	--	--	--	--	--	--	-	-	-
	Unigene16963_All	1210	5.6564	1.7678	3.19968	5.57909e-13	1.7168	gi|225441662|ref|XP_002277068.1|	328.6	1e-88	PREDICTED: NAC domain-containing protein 100-like [Vitis vinifera]	gi|225441661|ref|XM_002277032.1|	149	8e-33	PREDICTED: Vitis vinifera NAC domain-containing protein 100-like (LOC100263995), mRNA	sp|Q9FLJ2|NC100_ARATH	272	3e-73	NAC domain-containing protein 100 OS=Arabidopsis thaliana GN=NAC100 PE=2 SV=1	--	--	--	--	--	--	--	--	--	--	GO:0010286//heat acclimation;GO:0007275//multicellular organismal development	GO:0003700//sequence-specific DNA binding transcription factor activity	GO:0005737//cytoplasm;GO:0005634//nucleus
	Unigene7018_All	814	4.4283	1.6723	2.64803	5.66795e-06	0.9722	gi|255568990|ref|XP_002525465.1|	307.4	1e-82	NAC domain-containing protein 21/22, putative [Ricinus communis] >gi|223535278|gb|EEF36955.1| NAC domain-containing protein 21/22, putative [Ricinus communis]	gi|225441661|ref|XM_002277032.1|	133	3e-28	PREDICTED: Vitis vinifera NAC domain-containing protein 100-like (LOC100263995), mRNA	sp|Q9FLJ2|NC100_ARATH	259	1e-69	NAC domain-containing protein 100 OS=Arabidopsis thaliana GN=NAC100 PE=2 SV=1	--	--	--	--	--	--	--	--	--	--	GO:0007275//multicellular organismal development;GO:0006355//regulation of transcription, DNA-dependent	GO:0003700//sequence-specific DNA binding transcription factor activity;GO:0003677//DNA binding	GO:0005737//cytoplasm;GO:0005634//nucleus
MYB	CL2149.Contig2_All	1231	64.6426	8.5303	7.578	1.38232e-274	1.0044	gi|225470167|ref|XP_002267986.1|	253.8	4e-66	PREDICTED: transcription repressor MYB6 [Vitis vinifera]	gi|225454139|ref|XM_002270493.1|	85.7	1e-13	PREDICTED: Vitis vinifera myb-related protein 306-like, transcript variant 1 (LOC100246583), mRNA	sp|Q7XBH4|MYB4_ORYSJ	192	3e-49	Myb-related protein Myb4 OS=Oryza sativa subsp. japonica GN=MYB4 PE=2 SV=2	ECU11g1690	100	4e-21	COG5147	Myb superfamily proteins, including transcription factors and mRNA splicing factors	K09422	3e-67	253	vvi:100253919	myb proto-oncogene protein, plant	-	-	-
	Unigene17823_All	469	57.3997	25.6031	2.2419	5.27313e-28	3.1637	gi|225458515|ref|XP_002284237.1|	188	4e-47	PREDICTED: transcriptional activator Myb [Vitis vinifera]	gi|225458514|ref|XM_002284201.1|	93.7	2e-16	PREDICTED: Vitis vinifera transcriptional activator Myb-like (LOC100250670), mRNA	sp|Q9FDW1|MYB44_ARATH	118	2e-27	Transcription factor MYB44 OS=Arabidopsis thaliana GN=MYB44 PE=2 SV=1	ECU11g1690	83.6	1e-16	COG5147	Myb superfamily proteins, including transcription factors and mRNA splicing factors	K09422	8e-29	124	aly:ARALYDRAFT_485364	myb proto-oncogene protein, plant	-	-	-
	Unigene12380_All	1204	20.1991	3.311	6.1006	4.94747e-75	3.122	gi|413958158|emb|CCM44240.1|	469.9	3e-131	transcription factor [Helianthus annuus] >gi|421994884|emb|CCM44345.1| transcription factor R2R3-MYB-related [Helianthus annuus]	gi|421994883|emb|HE995435.1|	1156	0	Helianthus annuus R2R3-MYB2 gene for transcription factor R2R3-MYB-related, cultivar Missing Flowers	sp|Q9FG68|RAX1_ARATH	66.2	4e-11	Transcription factor RAX1 OS=Arabidopsis thaliana GN=RAX1 PE=2 SV=1	--	--	--	--	--	K09422	2e-26	118	pop:POPTR_558303	myb proto-oncogene protein, plant	-	-	-
	CL2149.Contig1_All	1479	10.0881	1.7421	5.79077	5.92629e-45	6.8888	gi|225470167|ref|XP_002267986.1|	251.5	2e-65	PREDICTED: transcription repressor MYB6 [Vitis vinifera]	gi|225454139|ref|XM_002270493.1|	85.7	1e-13	PREDICTED: Vitis vinifera myb-related protein 306-like, transcript variant 1 (LOC100246583), mRNA	sp|Q7XBH4|MYB4_ORYSJ	191	7e-49	Myb-related protein Myb4 OS=Oryza sativa subsp. japonica GN=MYB4 PE=2 SV=2	ECU11g1690	100	5e-21	COG5147	Myb superfamily proteins, including transcription factors and mRNA splicing factors	K09422	2e-66	251	vvi:100253919	myb proto-oncogene protein, plant	GO:0009753//response to jasmonic acid stimulus;GO:0009751//response to salicylic acid stimulus;GO:0009909//regulation of flower development	-	-
	CL3440.Contig3_All	513	7.4712	0.9477	7.88351	2.04421e-14	0.4821	gi|357467503|ref|XP_003604036.1|	74.7	7e-13	Myb-like transcription factor [Medicago truncatula] >gi|355493084|gb|AES74287.1| Myb-like transcription factor [Medicago truncatula]	--	--	--	--	--	--	--	--	--	--	--	--	--	K04728	4e-06	48.9	gmx:100788458	ataxia telangiectasia mutated family protein [EC:2.7.11.1]	-	-	-
	Unigene12574_All	1219	4.1922	0.8774	4.77798	3.50018e-14	1.2172	gi|224112034|ref|XP_002316060.1|	392.5	7e-108	predicted protein [Populus trichocarpa] >gi|222865100|gb|EEF02231.1| predicted protein [Populus trichocarpa]	gi|460366311|ref|XM_004228983.1|	274	2e-70	PREDICTED: Solanum lycopersicum transcription factor MYB21-like (LOC101246560), mRNA	sp|Q9LK95|MYB21_ARATH	207	1e-53	Transcription factor MYB21 OS=Arabidopsis thaliana GN=MYB21 PE=1 SV=1	ECU11g1690	116	9e-26	COG5147	Myb superfamily proteins, including transcription factors and mRNA splicing factors	K09422	6e-109	392	pop:POPTR_566874	myb proto-oncogene protein, plant	GO:0052542//defense response by callose deposition;GO:0009620//response to fungus;GO:0009414//response to water deprivation;GO:0009867//jasmonic acid mediated signaling pathway;GO:0009611//response to wounding;GO:0009695//jasmonic acid biosynthetic process;GO:0042538//hyperosmotic salinity response;GO:0009733//response to auxin stimulus;GO:0010583//response to cyclopentenone;GO:0009738//abscisic …	GO:0005488//binding	GO:0005634//nucleus
	CL4823.Contig2_All	810	2.4786	0.5402	4.5883	4.46787e-06	1.1601	gi|356548268|ref|XP_003542525.1|	176.8	3e-43	PREDICTED: transcription repressor MYB4-like [Glycine max]	gi|413958157|emb|HE993889.2|	270	2e-69	Helianthus annuus mRNA for transcription factor (R2R3-MYB2 gene), cultivar Missing Flowers	sp|Q9SJL7|RAX2_ARATH	153	1e-37	Transcription factor RAX2 OS=Arabidopsis thaliana GN=RAX2 PE=1 SV=1	ECU11g1690	84	3e-16	COG5147	Myb superfamily proteins, including transcription factors and mRNA splicing factors	K09422	5e-41	166	pop:POPTR_667877	myb proto-oncogene protein, plant	-	GO:0005488//binding	-
	CL2089.Contig6_All	2378	1.8228	0.5315	3.42954	2.88973e-09	7.8826	gi|470136705|ref|XP_004304124.1|	441	4e-122	PREDICTED: uncharacterized protein LOC101313140 [Fragaria vesca subsp. vesca]	gi|225447216|ref|XM_002277649.1|	176	7e-41	PREDICTED: Vitis vinifera uncharacterized LOC100241481, transcript variant 1 (LOC100241481), mRNA	sp|Q9S9K9|MYB3_ARATH	189	6e-48	Transcription factor MYB3 OS=Arabidopsis thaliana GN=MYB3 PE=1 SV=1	ECU11g1690	101	7e-21	COG5147	Myb superfamily proteins, including transcription factors and mRNA splicing factors	K09422	6e-74	277	vvi:100253919	myb proto-oncogene protein, plant	-	-	GO:0005634//nucleus
WRI-like	Unigene24796_All	461	15.4402	1.3709	11.2628	7.09108e-30	0.751	gi|308193634|gb|ADO16346.1|	161.4	4e-39	wrinkled 1 [Brassica napus]	gi|460370786|ref|XM_004231183.1|	151	7e-34	PREDICTED: Solanum lycopersicum ethylene-responsive transcription factor WRI1-like (LOC101251231), mRNA	sp|Q6X5Y6|WRI1_ARATH	155	7e-39	Ethylene-responsive transcription factor WRI1 OS=Arabidopsis thaliana GN=WRI1 PE=2 SV=1	--	--	--	--	--	K09285	2e-32	135	bdi:100845338	AP2-like factor, ANT lineage	GO:1901959//positive regulation of cutin biosynthetic process;GO:0009744//response to sucrose stimulus;GO:0006355//regulation of transcription, DNA-dependent;GO:0019432//triglyceride biosynthetic process;GO:0006110//regulation of glycolysis	GO:0003677//DNA binding;GO:0003700//sequence-specific DNA binding transcription factor activity	GO:0005634//nucleus
	Unigene16252_All	512	5.7926	1.2344	4.69264	1.39801e-08	2.5116	gi|449525640|ref|XP_004169824.1|	138.7	4e-32	PREDICTED: ethylene-responsive transcription factor WRI1-like, partial [Cucumis sativus]	gi|359487091|ref|XM_002272803.2|	85.7	4e-14	PREDICTED: Vitis vinifera ethylene-responsive transcription factor WRI1-like (LOC100250488), mRNA	sp|Q6X5Y6|WRI1_ARATH	103	5e-23	Ethylene-responsive transcription factor WRI1 OS=Arabidopsis thaliana GN=WRI1 PE=2 SV=1	--	--	--	--	--	K09285	3e-23	105	zma:100193098	AP2-like factor, ANT lineage	GO:0071704;GO:0044238//primary metabolic process	-	-
TCP	CL2010.Contig1_All	2306	159.203	58.1859	2.73611	0	56.7511	gi|328691897|gb|AEB37560.1|	501.9	2e-140	TCP4 [Helianthus argophyllus]	gi|328691880|gb|HQ431365.1|	716	0	Helianthus tuberosus isolate 22a TCP4 gene, partial cds	sp|Q8LPR5|TCP4_ARATH	242	6e-64	Transcription factor TCP4 OS=Arabidopsis thaliana GN=TCP4 PE=2 SV=1	--	--	--	--	--	K07213	3e-10	65.9	mtr:MTR_1g092670	copper chaperone	-	-	-
PAT	CL11107.Contig2_All	1880	56.4281	2.6635	21.1857	0	0.4209	gi|460395959|ref|XP_004243547.1|	639	0	PREDICTED: scarecrow-like transcription factor PAT1-like [Solanum lycopersicum]	gi|460184051|gb|GABL01074043.1|	137	5e-29	TSA: Camelina sativa comp61448_c0_seq1 transcribed RNA sequence	sp|Q9LDL7|PAT1_ARATH	584	5e-167	Scarecrow-like transcription factor PAT1 OS=Arabidopsis thaliana GN=PAT1 PE=2 SV=1	--	--	--	--	--	K14494	6e-58	223	pop:POPTR_645273	DELLA protein	GO:0006351//transcription, DNA-dependent;GO:0000162//tryptophan biosynthetic process;GO:0042742//defense response to bacterium;GO:0009640//photomorphogenesis;GO:0034976//response to endoplasmic reticulum stress;GO:0006569//tryptophan catabolic process;GO:0009684//indoleacetic acid biosynthetic process;GO:0050794//regulation of cellular process;GO:0009627//systemic acquired resistance	GO:0004871//signal transducer activity;GO:0004048//anthranilate phosphoribosyltransferase activity;GO:0003700//sequence-specific DNA binding transcription factor activity	GO:0009941//chloroplast envelope;GO:0009570//chloroplast stroma;GO:0005634//nucleus
GRAS	CL11107.Contig1_All	1635	37.3395	1.7543	21.2846	2.4319e-297	0.7563	gi|224131790|ref|XP_002321179.1|	613.2	4e-174	GRAS family transcription factor [Populus trichocarpa] >gi|222861952|gb|EEE99494.1| GRAS family transcription factor [Populus trichocarpa]	gi|460184051|gb|GABL01074043.1|	137	4e-29	TSA: Camelina sativa comp61448_c0_seq1 transcribed RNA sequence	sp|Q9LDL7|PAT1_ARATH	560	7e-160	Scarecrow-like transcription factor PAT1 OS=Arabidopsis thaliana GN=PAT1 PE=2 SV=1	--	--	--	--	--	K14494	1e-54	212	pop:POPTR_645273	DELLA protein	GO:0006351//transcription, DNA-dependent;GO:0000162//tryptophan biosynthetic process;GO:0042742//defense response to bacterium;GO:0009640//photomorphogenesis;GO:0034976//response to endoplasmic reticulum stress;GO:0006569//tryptophan catabolic process;GO:0009684//indoleacetic acid biosynthetic process;GO:0050794//regulation of cellular process;GO:0009627//systemic acquired resistance	GO:0004871//signal transducer activity;GO:0004048//anthranilate phosphoribosyltransferase activity;GO:0003700//sequence-specific DNA binding transcription factor activity	GO:0009941//chloroplast envelope;GO:0009570//chloroplast stroma;GO:0005634//nucleus
TGA	Unigene21901_All	1064	26.9736	4.9803	5.41606	7.89631e-82	5.2062	gi|359493600|ref|XP_003634633.1|	251.1	2e-65	PREDICTED: transcription factor TGA4-like [Vitis vinifera]	--	--	--	--	sp|Q39140|TGA6_ARATH	78.2	8e-15	Transcription factor TGA6 OS=Arabidopsis thaliana GN=TGA6 PE=1 SV=2	--	--	--	--	--	K14431	2e-14	78.2	bdi:100822409	transcription factor TGA	GO:2000033//regulation of seed dormancy process;GO:0009738//abscisic acid mediated signaling pathway;GO:0010182//sugar mediated signaling pathway	-	-
GT	CL1774.Contig2_All	447	20.4152	6.5255	3.12853	1.69479e-16	0.2213	gi|460414689|ref|XP_004252697.1|	127.1	8e-29	PREDICTED: trihelix transcription factor GT-1-like [Solanum lycopersicum]	gi|460414688|ref|XM_004252649.1|	63.9	1e-07	PREDICTED: Solanum lycopersicum trihelix transcription factor GT-1-like (LOC101263196), mRNA	sp|Q9LU92|TGT4_ARATH	96.3	7e-21	Trihelix transcription factor GT-4 OS=Arabidopsis thaliana GN=GT-4 PE=2 SV=1	--	--	--	--	--	--	--	--	--	--	-	GO:0003677//DNA binding;GO:0003682//chromatin binding	GO:0005634//nucleus
RF2-b	CL10657.Contig2_All	659	18.1404	3.1721	5.71874	6.17481e-36	1.2759	gi|356500944|ref|XP_003519290.1|	84	2e-15	PREDICTED: LOW QUALITY PROTEIN: transcription factor RF2b-like [Glycine max]	--	--	--	--	sp|Q69IL4|RF2A_ORYSJ	79.7	1e-15	Transcription factor RF2a OS=Oryza sativa subsp. japonica GN=RF2a PE=1 SV=1	--	--	--	--	--	--	--	--	--	--	-	-	-
bHLH	Unigene18771_All	386	9.8112	3.4005	2.88522	6.97239e-07	0.5125	gi|470112237|ref|XP_004292343.1|	67.8	5e-11	PREDICTED: transcription factor bHLH62-like [Fragaria vesca subsp. vesca]	gi|449527226|ref|XM_004170566.1|	58	7e-06	PREDICTED: Cucumis sativus transcription factor bHLH62-like (LOC101204984), mRNA	--	--	--	--	--	--	--	--	--	--	--	--	--	--	-	-	-
ZAT	Unigene25165_All	232	4.5235	0.2095	21.5919	6.24104e-06	2.7714	gi|225435062|ref|XP_002284384.1|	77.8	5e-14	PREDICTED: zinc finger protein ZAT11 [Vitis vinifera]	gi|68655288|emb|AJ937310.1|	60	1e-06	Juglans regia mRNA for putative Cys2-His2 zinc finger transcription factor (zfp2 gene)	sp|Q9LX85|ZAT8_ARATH	65.1	9e-12	Zinc finger protein ZAT8 OS=Arabidopsis thaliana GN=ZAT8 PE=2 SV=1	--	--	--	--	--	--	--	--	--	--	GO:0006355//regulation of transcription, DNA-dependent;GO:0010200//response to chitin	GO:0005488//binding	GO:0005622//intracellular
ORG	Unigene23090_All	327	3.4884	0.2973	11.7336	1.22316e-05	1.5125	gi|359481913|ref|XP_002267194.2|	72	3e-12	PREDICTED: transcription factor ORG2 [Vitis vinifera]	--	--	--	--	--	--	--	--	--	--	--	--	--	--	--	--	--	--	GO:0048638//regulation of developmental growth;GO:0042127//regulation of cell proliferation;GO:0009733//response to auxin stimulus;GO:0046622//positive regulation of organ growth	-	GO:0005783//endoplasmic reticulum;GO:0005739//mitochondrion
Other	Unigene7490_All	961	184.553	21.4998	8.58395	0	4.0658	gi|356525533|ref|XP_003531379.1|	231.1	2e-59	PREDICTED: uncharacterized protein LOC100783763 [Glycine max]	gi|225438568|ref|XM_002280109.1|	73.8	3e-10	PREDICTED: Vitis vinifera uncharacterized LOC100252506 (LOC100252506), mRNA	--	--	--	--	--	--	--	--	--	--	--	--	--	--	GO:0010048//vernalization response;GO:0009827//plant-type cell wall modification;GO:0043481//anthocyanin accumulation in tissues in response to UV light;GO:0009886//post-embryonic morphogenesis;GO:0048507//meristem development;GO:0009765//photosynthesis, light harvesting;GO:0009909//regulation of flower development;GO:0048481//ovule development;GO:0009860//pollen tube growth;GO:0048441//petal dev…	GO:0005515//protein binding;GO:0016168//chlorophyll binding;GO:0003677//DNA binding;GO:0003700//sequence-specific DNA binding transcription factor activity	GO:0009535//chloroplast thylakoid membrane;GO:0005634//nucleus
	Unigene1182_All	1029	135.642	66.0008	2.05516	6.22058e-117	60.5137	gi|388521527|gb|AFK48825.1|	326.6	4e-88	unknown [Lotus japonicus]	gi|460210809|gb|GABL01052222.1|	97.6	2e-17	TSA: Camelina sativa comp55202_c0_seq1 transcribed RNA sequence	sp|Q9FH37|ILR3_ARATH	301	5e-82	Transcription factor ILR3 OS=Arabidopsis thaliana GN=ILR3 PE=1 SV=1	--	--	--	--	--	K13422	7e-09	59.7	mtr:MTR_8g067280	transcription factor MYC2	-	GO:0046983//protein dimerization activity	-
	Unigene7848_All	1180	111.556	23.7718	4.6928	0	16.598	gi|365919450|gb|AEX07363.1|	29.6	6e-59	cycloidea-like 6 [Gerbera hybrid cultivar]	gi|365919453|gb|JN190062.1|	131	2e-27	Gerbera hybrid cultivar cycloidea-like 8 (CYC8) mRNA, complete cds	sp|A0AQW4|TCP12_ARATH	98.6	6e-21	Transcription factor TCP12 OS=Arabidopsis thaliana GN=TCP12 PE=2 SV=1	--	--	--	--	--	--	--	--	--	--	-	-	-
	Unigene12507_All	569	102.963	29.1347	3.53405	7.70996e-115	19.1229	gi|255549341|ref|XP_002515724.1|	97.8	1e-19	DNA binding protein, putative [Ricinus communis] >gi|223545161|gb|EEF46671.1| DNA binding protein, putative [Ricinus communis]	--	--	--	--	sp|Q39057|CONS_ARATH	61.2	4e-10	Zinc finger protein CONSTANS OS=Arabidopsis thaliana GN=CO PE=1 SV=1	--	--	--	--	--	K12135	8e-10	61.6	aly:ARALYDRAFT_488429	zinc finger protein CONSTANS	GO:0009744//response to sucrose stimulus;GO:0010224//response to UV-B;GO:0006355//regulation of transcription, DNA-dependent	GO:0008270//zinc ion binding;GO:0003700//sequence-specific DNA binding transcription factor activity	GO:0005634//nucleus
	Unigene16834_All	1106	73.7638	2.3736	31.0768	0	1.8335	gi|296089131|emb|CBI38834.3|	187.6	3e-46	unnamed protein product [Vitis vinifera]	gi|356522673|ref|XM_003529923.1|	119	7e-24	PREDICTED: Glycine max transcription factor TCP9-like (LOC100804760), mRNA	sp|O64647|TCP9_ARATH	155	5e-38	Transcription factor TCP9 OS=Arabidopsis thaliana GN=TCP9 PE=2 SV=1	--	--	--	--	--	--	--	--	--	--	-	-	-
	Unigene19372_All	1363	58.8844	14.6593	4.01686	1.76728e-178	10.632	gi|460368354|ref|XP_004230032.1|	401.7	1e-110	PREDICTED: U-box domain-containing protein 4-like [Solanum lycopersicum]	gi|460217128|gb|GABL01047052.1|	60	6e-06	TSA: Camelina sativa comp53137_c0_seq1 transcribed RNA sequence	sp|O22193|PUB4_ARATH	136	3e-32	U-box domain-containing protein 4 OS=Arabidopsis thaliana GN=PUB4 PE=1 SV=3	--	--	--	--	--	K14431	7e-93	339	aly:ARALYDRAFT_311885	transcription factor TGA	-	GO:0016874//ligase activity	GO:0005739//mitochondrion
	Unigene10275_All	479	49.2477	3.4507	14.2718	1.53576e-104	3.0976	gi|224134186|ref|XP_002327777.1|	167.5	6e-41	short internodes 2 [Populus trichocarpa] >gi|222836862|gb|EEE75255.1| short internodes 2 [Populus trichocarpa]	gi|449531383|ref|XM_004172618.1|	79.8	2e-12	PREDICTED: Cucumis sativus uncharacterized LOC101207689 (LOC101207689), mRNA	--	--	--	--	--	--	--	--	--	--	--	--	--	--	GO:0009938//negative regulation of gibberellic acid mediated signaling pathway;GO:0010252//auxin homeostasis;GO:0048479//style development;GO:0010051//xylem and phloem pattern formation;GO:0045893//positive regulation of transcription, DNA-dependent;GO:0048480//stigma development	GO:0046982//protein heterodimerization activity;GO:0003677//DNA binding;GO:0003700//sequence-specific DNA binding transcription factor activity	GO:0005634//nucleus
	Unigene12602_All	488	48.0589	19.3264	2.4867	2.06355e-29	19.4592	gi|460369442|ref|XP_004230571.1|	213.4	1e-54	PREDICTED: tubby-like F-box protein 8-like [Solanum lycopersicum]	gi|302399102|gb|HM122707.1|	145	5e-32	Malus x domestica TLP domain class transcription factor (TLP6) mRNA, complete cds	sp|Q9FRH7|TLP10_ARATH	199	7e-52	Tubby-like F-box protein 10 OS=Arabidopsis thaliana GN=TULP10 PE=1 SV=1	--	--	--	--	--	--	--	--	--	--	-	GO:0016787//hydrolase activity	-
	CL6265.Contig1_All	1407	19.8467	8.0161	2.47585	1.50562e-34	8.4716	gi|5821138|dbj|BAA83711.1|	369	1e-100	heat shock factor [Nicotiana tabacum]	gi|297800169|ref|XM_002867923.1|	141	2e-30	Arabidopsis lyrata subsp. lyrata AT-HSFA4A, mRNA	sp|O49403|HFA4A_ARATH	303	2e-82	Heat stress transcription factor A-4a OS=Arabidopsis thaliana GN=HSFA4A PE=2 SV=1	SPAC2E12.02.02	100	5e-21	COG5169	Heat shock transcription factor	--	--	--	--	--	-	-	-
	CL11715.Contig1_All	1154	19.0973	4.2548	4.48841	8.16024e-55	3.4287	gi|255573248|ref|XP_002527553.1|	459.5	4e-128	Tartrate-resistant acid phosphatase type 5 precursor, putative [Ricinus communis] >gi|223533103|gb|EEF34862.1| Tartrate-resistant acid phosphatase type 5 precursor, putative [Ricinus communis]	gi|225734527|gb|FJ464333.1|	67.9	2e-08	Phaseolus vulgaris purple acid phosphatase 3 mRNA, complete cds	sp|Q8VYZ2|PPA8_ARATH	438	2e-123	Purple acid phosphatase 8 OS=Arabidopsis thaliana GN=PAP8 PE=2 SV=1	all1686	87	5e-17	COG1409	Predicted phosphohydrolases	K01078	2e-124	443	rcu:RCOM_1150260	acid phosphatase [EC:3.1.3.2]	GO:0009630//gravitropism;GO:0030643//cellular phosphate ion homeostasis;GO:0042542//response to hydrogen peroxide;GO:0009740//gibberellic acid mediated signaling pathway;GO:0006355//regulation of transcription, DNA-dependent;GO:0015706//nitrate transport;GO:0031539//positive regulation of anthocyanin metabolic process;GO:0010017//red or far-red light signaling pathway;GO:0010167//response to nitr…	GO:0042802//identical protein binding;GO:0003677//DNA binding;GO:0003700//sequence-specific DNA binding transcription factor activity;GO:0003993//acid phosphatase activity;GO:0004722//protein serine/threonine phosphatase activity	GO:0005773//vacuole;GO:0005576//extracellular region;GO:0005634//nucleus
	CL6554.Contig1_All	1805	18.7062	8.5648	2.18408	4.22361e-33	11.0152	gi|224123924|ref|XP_002330243.1|	393.3	7e-108	predicted protein [Populus trichocarpa] >gi|222871699|gb|EEF08830.1| predicted protein [Populus trichocarpa]	--	--	--	--	--	--	--	--	--	--	--	--	--	K02183	2e-81	301	gmx:100790087	calmodulin	GO:0031348//negative regulation of defense response;GO:0019684//photosynthesis, light reaction;GO:0009595//detection of biotic stimulus;GO:0009867//jasmonic acid mediated signaling pathway;GO:0009862//systemic acquired resistance, salicylic acid mediated signaling pathway;GO:0006944//cellular membrane fusion;GO:0010363//regulation of plant-type hypersensitive response;GO:0009816//defense response…	GO:0043565//sequence-specific DNA binding;GO:0003700//sequence-specific DNA binding transcription factor activity;GO:0005516//calmodulin binding	-
	CL5019.Contig1_All	1043	15.3551	3.1695	4.84464	1.35731e-42	0.8536	gi|9650826|emb|CAC00657.1|	195.3	1e-48	common plant regulatory factor 6 [Petroselinum crispum]	gi|332640072|gb|CP002686.1|	61.9	1e-06	Arabidopsis thaliana chromosome 3, complete sequence	sp|P24068|OCS1_MAIZE	111	6e-25	Ocs element-binding factor 1 OS=Zea mays GN=OBF1 PE=2 SV=2	--	--	--	--	--	K04371	6e-22	103	vvi:100254083	extracellular signal-regulated kinase 1/2 [EC:2.7.11.24]	GO:2000693//positive regulation of seed maturation;GO:0006623//protein targeting to vacuole;GO:0016192//vesicle-mediated transport;GO:0045893//positive regulation of transcription, DNA-dependent;GO:0009267//cellular response to starvation	GO:0046982//protein heterodimerization activity;GO:0043565//sequence-specific DNA binding;GO:0003700//sequence-specific DNA binding transcription factor activity	GO:0005634//nucleus
	CL1020.Contig4_All	2795	15.3127	5.0963	3.00467	1.52222e-69	8.9362	gi|255541474|ref|XP_002511801.1|	1243	0	homeobox protein, putative [Ricinus communis] >gi|223548981|gb|EEF50470.1| homeobox protein, putative [Ricinus communis]	gi|177667008|gb|EU583497.1|	281	2e-72	Gossypium hirsutum homeodomain protein GL2-like 1 mRNA, complete cds	sp|Q0WV12|ANL2_ARATH	1045	0	Homeobox-leucine zipper protein ANTHOCYANINLESS 2 OS=Arabidopsis thaliana GN=ANL2 PE=2 SV=1	YML027w	51.6	7e-06	COG5576	Homeodomain-containing transcription factor	K09338	0	1006	aly:ARALYDRAFT_324546	homeobox-leucine zipper protein	GO:0042335//cuticle development;GO:0006473//protein acetylation;GO:0006355//regulation of transcription, DNA-dependent;GO:0043481//anthocyanin accumulation in tissues in response to UV light;GO:0048765//root hair cell differentiation	GO:0043565//sequence-specific DNA binding;GO:0003700//sequence-specific DNA binding transcription factor activity;GO:0050692//DBD domain binding	GO:0005634//nucleus
	CL1020.Contig3_All	2551	13.2537	4.345	3.05033	3.03042e-56	1.5898	gi|462416718|gb|EMJ21455.1|	1193.7	0	hypothetical protein PRUPE_ppa001436mg [Prunus persica]	gi|359489357|ref|XM_002272228.2|	268	3e-68	PREDICTED: Vitis vinifera homeobox-leucine zipper protein ANTHOCYANINLESS 2-like (LOC100260889), mRNA	sp|Q0WV12|ANL2_ARATH	1006	0	Homeobox-leucine zipper protein ANTHOCYANINLESS 2 OS=Arabidopsis thaliana GN=ANL2 PE=2 SV=1	--	--	--	--	--	K09338	0	991	aly:ARALYDRAFT_324546	homeobox-leucine zipper protein	GO:0042335//cuticle development;GO:0006473//protein acetylation;GO:0006355//regulation of transcription, DNA-dependent;GO:0043481//anthocyanin accumulation in tissues in response to UV light;GO:0048765//root hair cell differentiation	GO:0043565//sequence-specific DNA binding;GO:0003700//sequence-specific DNA binding transcription factor activity;GO:0050692//DBD domain binding	GO:0005634//nucleus
	CL5019.Contig3_All	959	7.7077	3.143	2.45234	7.26257e-10	1.2378	gi|9650826|emb|CAC00657.1|	195.3	1e-48	common plant regulatory factor 6 [Petroselinum crispum]	gi|332640072|gb|CP002686.1|	61.9	1e-06	Arabidopsis thaliana chromosome 3, complete sequence	sp|P24068|OCS1_MAIZE	111	5e-25	Ocs element-binding factor 1 OS=Zea mays GN=OBF1 PE=2 SV=2	--	--	--	--	--	K04371	5e-22	103	vvi:100254083	extracellular signal-regulated kinase 1/2 [EC:2.7.11.24]	GO:2000693//positive regulation of seed maturation;GO:0006623//protein targeting to vacuole;GO:0016192//vesicle-mediated transport;GO:0045893//positive regulation of transcription, DNA-dependent;GO:0009267//cellular response to starvation	GO:0046982//protein heterodimerization activity;GO:0043565//sequence-specific DNA binding;GO:0003700//sequence-specific DNA binding transcription factor activity	GO:0005634//nucleus
	Unigene2324_All	387	7.3099	1.2562	5.81906	2.11741e-09	2.0448	gi|356548417|ref|XP_003542598.1|	88.2	4e-17	PREDICTED: uncharacterized protein LOC100789735 [Glycine max]	gi|147790329|emb|AM453575.2|	99.6	2e-18	Vitis vinifera contig VV78X085999.19, whole genome shotgun sequence	--	--	--	--	--	--	--	--	--	--	--	--	--	--	GO:0010075//regulation of meristem growth;GO:0010358//leaf shaping;GO:0009062//fatty acid catabolic process;GO:0010305//leaf vascular tissue pattern formation;GO:0009943//adaxial/abaxial axis specification;GO:0043433//negative regulation of sequence-specific DNA binding transcription factor activity;GO:0006914//autophagy	GO:0005515//protein binding	GO:0005634//nucleus
	Unigene24941_All	322	6.9434	0.302	22.9914	8.23135e-12	0.4608	gi|224058451|ref|XP_002299516.1|	64.3	6e-10	predicted protein [Populus trichocarpa] >gi|222846774|gb|EEE84321.1| predicted protein [Populus trichocarpa]	--	--	--	--	sp|Q38897|BEL1_ARATH	59.3	5e-10	Homeobox protein BEL1 homolog OS=Arabidopsis thaliana GN=BEL1 PE=1 SV=2	--	--	--	--	--	--	--	--	--	--	GO:0009862//systemic acquired resistance, salicylic acid mediated signaling pathway;GO:0006355//regulation of transcription, DNA-dependent;GO:0048481//ovule development	GO:0043565//sequence-specific DNA binding;GO:0005515//protein binding;GO:0003700//sequence-specific DNA binding transcription factor activity	GO:0005829//cytosol;GO:0009506//plasmodesma;GO:0005634//nucleus
	CL6405.Contig1_All	1374	6.6084	1.3091	5.04805	2.37833e-25	3.2037	gi|5821136|dbj|BAA83710.1|	296.6	6e-79	heat shock factor [Nicotiana tabacum]	gi|357482928|ref|XM_003611703.1|	85.7	1e-13	Medicago truncatula Heat shock transcription factor (MTR_5g017470) mRNA, complete cds	sp|P22335|HSF24_SOLPE	291	5e-79	Heat shock factor protein HSF24 OS=Solanum peruvianum GN=HSF24 PE=2 SV=1	YGL073w	107	5e-23	COG5169	Heat shock transcription factor	--	--	--	--	--	GO:0009414//response to water deprivation;GO:0042538//hyperosmotic salinity response;GO:0009408//response to heat;GO:0009737//response to abscisic acid stimulus;GO:0030968//endoplasmic reticulum unfolded protein response;GO:0010583//response to cyclopentenone;GO:0045892//negative regulation of transcription, DNA-dependent;GO:0009407//toxin catabolic process	GO:0003677//DNA binding	-
	Unigene12191_All	1013	6.4861	2.2076	2.93808	2.45283e-11	0.8788	gi|255572650|ref|XP_002527258.1|	71.6	2e-11	transcription factor, putative [Ricinus communis] >gi|223533351|gb|EEF35102.1| transcription factor, putative [Ricinus communis]	--	--	--	--	--	--	--	--	--	--	--	--	--	--	--	--	--	--	-	-	-
	Unigene21605_All	1236	5.9804	1.888	3.16758	9.04046e-14	1.0804	gi|462400700|gb|EMJ06257.1|	371.3	1e-101	hypothetical protein PRUPE_ppa004454mg [Prunus persica]	gi|356557061|ref|XM_003546789.1|	71.9	2e-09	PREDICTED: Glycine max protein SHORT-ROOT-like (LOC100810808), mRNA	sp|Q9SZF7|SHR_ARATH	307	7e-84	Protein SHORT-ROOT OS=Arabidopsis thaliana GN=SHR PE=1 SV=1	--	--	--	--	--	K14494	1e-21	102	rcu:RCOM_0629510	DELLA protein	GO:0055072//iron ion homeostasis;GO:0008356//asymmetric cell division;GO:0048366//leaf development;GO:0009956//radial pattern formation;GO:0045930//negative regulation of mitotic cell cycle;GO:0008152//metabolic process	GO:0043565//sequence-specific DNA binding;GO:0005515//protein binding;GO:0003700//sequence-specific DNA binding transcription factor activity	GO:0005634//nucleus
	Unigene1553_All	577	5.6145	1.6851	3.33185	5.12094e-07	0.6857	gi|255568605|ref|XP_002525276.1|	196.1	2e-49	Chitin-inducible gibberellin-responsive protein, putative [Ricinus communis] >gi|223535434|gb|EEF37104.1| Chitin-inducible gibberellin-responsive protein, putative [Ricinus communis]	gi|356563514|ref|XM_003549959.1|	83.8	2e-13	PREDICTED: Glycine max protein SHORT-ROOT-like (LOC100814082), mRNA	sp|Q9SZF7|SHR_ARATH	170	6e-43	Protein SHORT-ROOT OS=Arabidopsis thaliana GN=SHR PE=1 SV=1	--	--	--	--	--	K14494	4e-14	75.9	ath:AT3G03450	DELLA protein	GO:0032350//regulation of hormone metabolic process;GO:0006355//regulation of transcription, DNA-dependent;GO:0055072//iron ion homeostasis;GO:0008356//asymmetric cell division;GO:0048366//leaf development;GO:0009956//radial pattern formation;GO:0045930//negative regulation of mitotic cell cycle	GO:0043565//sequence-specific DNA binding;GO:0005515//protein binding;GO:0003700//sequence-specific DNA binding transcription factor activity	GO:0005634//nucleus
	Unigene22955_All	311	5.2817	0.6253	8.44667	6.21413e-07	1.7493	gi|90657603|gb|ABD96902.1|	104.4	5e-22	hypothetical protein [Cleome spinosa]	gi|460382683|ref|XM_004237019.1|	61.9	4e-07	PREDICTED: Solanum lycopersicum ocs element-binding factor 1-like (LOC101255785), mRNA	sp|B9DGI8|BZP63_ARATH	55.5	7e-09	Basic leucine zipper 63 OS=Arabidopsis thaliana GN=BZIP63 PE=1 SV=1	--	--	--	--	--	K04371	5e-12	67.4	vvi:100254083	extracellular signal-regulated kinase 1/2 [EC:2.7.11.24]	GO:0006355//regulation of transcription, DNA-dependent;GO:0019722//calcium-mediated signaling;GO:0009612//response to mechanical stimulus	GO:0003677//DNA binding;GO:0003700//sequence-specific DNA binding transcription factor activity;GO:0046982//protein heterodimerization activity;GO:0042803//protein homodimerization activity	GO:0005634//nucleus
	Unigene989_All	562	3.7347	0.519	7.19595	4.96738e-08	2.0241	gi|470116747|ref|XP_004294539.1|	217.2	1e-55	PREDICTED: protein SENSITIVE TO PROTON RHIZOTOXICITY 1-like [Fragaria vesca subsp. vesca]	gi|147772173|emb|AM427000.2|	109	3e-21	Vitis vinifera contig VV78X235112.6, whole genome shotgun sequence	sp|Q943I6|STOP1_ORYSJ	164	2e-41	Zinc finger protein STOP1 homolog OS=Oryza sativa subsp. japonica GN=Os01g0871200 PE=2 SV=1	--	--	--	--	--	--	--	--	--	--	GO:0015706//nitrate transport;GO:0006355//regulation of transcription, DNA-dependent;GO:0010106//cellular response to iron ion starvation;GO:0010200//response to chitin;GO:0006826//iron ion transport;GO:0010167//response to nitrate	GO:0008270//zinc ion binding;GO:0003676//nucleic acid binding;GO:0003700//sequence-specific DNA binding transcription factor activity	GO:0005739//mitochondrion;GO:0005634//nucleus
	Unigene7718_All	877	3.2777	1.3304	2.4637	0.000140842	2.143	gi|224123924|ref|XP_002330243.1|	132.9	6e-30	predicted protein [Populus trichocarpa] >gi|222871699|gb|EEF08830.1| predicted protein [Populus trichocarpa]	--	--	--	--	--	--	--	--	--	--	--	--	--	K02183	2e-15	80.9	gmx:100790087	calmodulin	GO:0031348//negative regulation of defense response;GO:0019684//photosynthesis, light reaction;GO:0009595//detection of biotic stimulus;GO:0009867//jasmonic acid mediated signaling pathway;GO:0009862//systemic acquired resistance, salicylic acid mediated signaling pathway;GO:0006944//cellular membrane fusion;GO:0010363//regulation of plant-type hypersensitive response;GO:0009816//defense response…	GO:0043565//sequence-specific DNA binding;GO:0003700//sequence-specific DNA binding transcription factor activity;GO:0005516//calmodulin binding	-
	Unigene13333_All	762	3.1137	1.276	2.4402	0.000625351	1.2332	gi|255574163|ref|XP_002527997.1|	129	7e-29	transcription factor, putative [Ricinus communis] >gi|223532623|gb|EEF34409.1| transcription factor, putative [Ricinus communis]	--	--	--	--	--	--	--	--	--	--	--	--	--	--	--	--	--	--	GO:0043687//post-translational protein modification;GO:0045893//positive regulation of transcription, DNA-dependent	GO:0003700//sequence-specific DNA binding transcription factor activity	GO:0009506//plasmodesma;GO:0005634//nucleus
	CL9022.Contig1_All	971	2.4905	0.8511	2.92621	6.98825e-05	0.2037	gi|147851991|emb|CAN79067.1|	267.3	2e-70	hypothetical protein VITISV_043720 [Vitis vinifera]	gi|388548523|gb|JQ040262.1|	103	3e-19	Gossypium hirsutum C3HC4 transcription factor mRNA, complete cds	sp|Q8GUK7|RMA3_ARATH	110	9e-25	E3 ubiquitin-protein ligase RMA3 OS=Arabidopsis thaliana GN=RMA3 PE=1 SV=1	ECU11g1130	62	1e-09	COG5574	RING-finger-containing E3 ubiquitin ligase	K10666	2e-68	257	pop:POPTR_591840	E3 ubiquitin-protein ligase RNF5 [EC:6.3.2.19]	-	-	-
	CL2096.Contig1_All	1275	2.004	0.3813	5.2557	4.18262e-08	26.7659	gi|224086126|ref|XP_002307824.1|	189.1	1e-46	predicted protein [Populus trichocarpa] >gi|222857273|gb|EEE94820.1| predicted protein [Populus trichocarpa]	gi|449485071|ref|XM_004157015.1|	131	2e-27	PREDICTED: Cucumis sativus bZIP transcription factor 60-like (LOC101231448), mRNA	sp|Q9C7S0|BZI60_ARATH	138	8e-33	bZIP transcription factor 60 OS=Arabidopsis thaliana GN=BZIP60 PE=2 SV=1	--	--	--	--	--	--	--	--	--	--	GO:0006984//ER-nucleus signaling pathway;GO:1901701;GO:0009755//hormone-mediated signaling pathway;GO:0034976//response to endoplasmic reticulum stress;GO:0002376//immune system process;GO:0006952//defense response;GO:0008152//metabolic process	-	GO:0043231//intracellular membrane-bounded organelle
