# Supplementary material for: Comparative Transcriptome Analysis Identifies Putative Genes Involved in the Biosynthesis of Xanthanolides in Xanthium strumarium L
Source: Front Plant Sci. 2016 Aug 30;7:1317. doi: 10.3389/fpls.2016.01317 (PMC5003840; doi:10.3389/fpls.2016.01317)
Supplement: Supplementary file 1 [file Data_Sheet_1.ZIP › Supplemental data/Supplementary Table 3.xls]

## Sheet: Sheet1
Supplementary Table 3. Annotation of all the X. strumarium unigenes based on KEGG pathway database.
	Pathway	Gene numbers	Pathway ID	Level 1	Level 2	Gene ID
	Metabolic pathways	7762 (22.78%)	ko01100	Metabolism	Global map	CL10003.Contig1_All, CL10003.Contig2_All, CL10003.Contig3_All, CL10049.Contig1_All, CL10056.Contig1_All, CL10056.Contig2_All, CL1006.Contig1_All, CL1006.Contig2_All, CL1006.Contig3_All, CL1006.Contig4_All, CL1007.Contig2_All, CL10075.Contig1_All, CL10075.Contig2_All, CL1008.Contig1_All, CL1008.Contig2_All, CL10080.Contig1_All, CL10080.Contig2_All, CL1010.Contig1_All, CL1010.Contig2_All, CL1010.Co…
	Biosynthesis of secondary metabolites	3780 (11.1%)	ko01110	Metabolism	Global map	CL10003.Contig1_All, CL10003.Contig2_All, CL10003.Contig3_All, CL10049.Contig1_All, CL10049.Contig2_All, CL10062.Contig1_All, CL10075.Contig1_All, CL10075.Contig2_All, CL1008.Contig1_All, CL1008.Contig2_All, CL1010.Contig3_All, CL10108.Contig1_All, CL10108.Contig2_All, CL10115.Contig1_All, CL10115.Contig2_All, CL10115.Contig3_All, CL10117.Contig1_All, CL10121.Contig2_All, CL10149.Contig1_All, CL1…
	Plant-pathogen interaction	2114 (6.21%)	ko04626	Organismal Systems	Environmental adaptation	CL1002.Contig1_All, CL1002.Contig2_All, CL10021.Contig3_All, CL1005.Contig2_All, CL10101.Contig2_All, CL10102.Contig1_All, CL10102.Contig2_All, CL10229.Contig2_All, CL10245.Contig1_All, CL10245.Contig2_All, CL10245.Contig3_All, CL10245.Contig4_All, CL10245.Contig5_All, CL10245.Contig6_All, CL10245.Contig7_All, CL10250.Contig1_All, CL10250.Contig2_All, CL10271.Contig1_All, CL10271.Contig2_All, CL1…
	Plant hormone signal transduction	2050 (6.02%)	ko04075	Environmental Information Processing	Signal transduction	CL1002.Contig1_All, CL1002.Contig2_All, CL10021.Contig1_All, CL10021.Contig2_All, CL10021.Contig3_All, CL10061.Contig1_All, CL10061.Contig2_All, CL10061.Contig3_All, CL10095.Contig1_All, CL10095.Contig2_All, CL10102.Contig2_All, CL10113.Contig1_All, CL10113.Contig2_All, CL10138.Contig1_All, CL10138.Contig2_All, CL10150.Contig1_All, CL10150.Contig2_All, CL10154.Contig1_All, CL10154.Contig2_All, CL…
	RNA transport	1212 (3.56%)	ko03013	Genetic Information Processing	Translation	CL10032.Contig1_All, CL10032.Contig2_All, CL10057.Contig1_All, CL10087.Contig1_All, CL10146.Contig2_All, CL1015.Contig1_All, CL1015.Contig2_All, CL1015.Contig3_All, CL1015.Contig4_All, CL1015.Contig5_All, CL1015.Contig6_All, CL10153.Contig1_All, CL10231.Contig1_All, CL10231.Contig2_All, CL10236.Contig1_All, CL10239.Contig2_All, CL10295.Contig1_All, CL10415.Contig1_All, CL10415.Contig2_All, CL1046…
	Endocytosis	1058 (3.11%)	ko04144	Cellular Processes	Transport and catabolism	CL1010.Contig1_All, CL1010.Contig2_All, CL1010.Contig4_All, CL10111.Contig2_All, CL10114.Contig1_All, CL10176.Contig1_All, CL10176.Contig2_All, CL10177.Contig2_All, CL10203.Contig1_All, CL10203.Contig2_All, CL10289.Contig2_All, CL10314.Contig2_All, CL10330.Contig1_All, CL10340.Contig1_All, CL10340.Contig2_All, CL10340.Contig3_All, CL10353.Contig2_All, CL10391.Contig1_All, CL10391.Contig2_All, CL1…
	Spliceosome	1024 (3.01%)	ko03040	Genetic Information Processing	Transcription	CL10032.Contig1_All, CL10032.Contig2_All, CL10103.Contig1_All, CL10176.Contig2_All, CL10214.Contig1_All, CL10214.Contig2_All, CL10338.Contig1_All, CL10338.Contig2_All, CL10361.Contig2_All, CL10376.Contig1_All, CL10391.Contig1_All, CL10391.Contig2_All, CL10391.Contig3_All, CL10420.Contig2_All, CL10431.Contig1_All, CL10431.Contig2_All, CL10431.Contig3_All, CL10460.Contig1_All, CL10460.Contig2_All, …
	Starch and sucrose metabolism	987 (2.9%)	ko00500	Metabolism	Carbohydrate metabolism	CL10049.Contig1_All, CL10049.Contig2_All, CL1010.Contig2_All, CL10161.Contig1_All, CL10161.Contig2_All, CL10288.Contig1_All, CL10288.Contig2_All, CL10293.Contig1_All, CL10293.Contig2_All, CL10433.Contig3_All, CL10459.Contig1_All, CL10459.Contig2_All, CL10459.Contig3_All, CL10474.Contig1_All, CL10474.Contig2_All, CL10474.Contig3_All, CL10540.Contig1_All, CL10540.Contig2_All, CL10548.Contig1_All, C…
	Glycerophospholipid metabolism	981 (2.88%)	ko00564	Metabolism	Lipid metabolism	CL10080.Contig1_All, CL10080.Contig2_All, CL1010.Contig1_All, CL1010.Contig2_All, CL1010.Contig4_All, CL10105.Contig1_All, CL10105.Contig2_All, CL10111.Contig2_All, CL10153.Contig1_All, CL10176.Contig1_All, CL10176.Contig2_All, CL10177.Contig2_All, CL10203.Contig1_All, CL10203.Contig2_All, CL10289.Contig2_All, CL10314.Contig2_All, CL10330.Contig1_All, CL10349.Contig1_All, CL10353.Contig2_All, CL1…
	RNA degradation	965 (2.83%)	ko03018	Genetic Information Processing	Folding, sorting and degradation	CL10025.Contig1_All, CL10025.Contig2_All, CL10041.Contig1_All, CL10048.Contig1_All, CL10048.Contig2_All, CL10048.Contig3_All, CL10048.Contig4_All, CL10057.Contig1_All, CL10057.Contig2_All, CL10153.Contig1_All, CL10311.Contig1_All, CL10311.Contig2_All, CL10313.Contig1_All, CL10313.Contig2_All, CL10424.Contig1_All, CL10569.Contig1_All, CL10569.Contig2_All, CL10582.Contig1_All, CL10643.Contig2_All, …
	Ribosome biogenesis in eukaryotes	886 (2.6%)	ko03008	Genetic Information Processing	Translation	CL10025.Contig1_All, CL10025.Contig2_All, CL10057.Contig1_All, CL10057.Contig2_All, CL10114.Contig1_All, CL10114.Contig2_All, CL10116.Contig1_All, CL10116.Contig2_All, CL10153.Contig1_All, CL10295.Contig1_All, CL10311.Contig1_All, CL10311.Contig2_All, CL10313.Contig1_All, CL10313.Contig2_All, CL10333.Contig1_All, CL10376.Contig1_All, CL10424.Contig1_All, CL10526.Contig2_All, CL10569.Contig1_All, …
	Protein processing in endoplasmic reticulum	883 (2.59%)	ko04141	Genetic Information Processing	Folding, sorting and degradation	CL10051.Contig1_All, CL10051.Contig2_All, CL10059.Contig3_All, CL10143.Contig2_All, CL10144.Contig1_All, CL10225.Contig1_All, CL10225.Contig2_All, CL10225.Contig3_All, CL10268.Contig1_All, CL10306.Contig1_All, CL10306.Contig2_All, CL10332.Contig1_All, CL10332.Contig2_All, CL10334.Contig1_All, CL10334.Contig2_All, CL10334.Contig3_All, CL10334.Contig4_All, CL10391.Contig1_All, CL10391.Contig2_All, …
	Ribosome	743 (2.18%)	ko03010	Genetic Information Processing	Translation	CL10152.Contig1_All, CL10208.Contig1_All, CL10208.Contig2_All, CL10324.Contig1_All, CL10324.Contig2_All, CL10324.Contig3_All, CL10463.Contig1_All, CL10463.Contig2_All, CL10463.Contig3_All, CL10525.Contig1_All, CL10525.Contig2_All, CL10573.Contig10_All, CL10573.Contig11_All, CL10573.Contig12_All, CL10573.Contig15_All, CL10573.Contig17_All, CL10573.Contig18_All, CL10573.Contig21_All, CL10573.Contig…
	Purine metabolism	728 (2.14%)	ko00230	Metabolism	Nucleotide metabolism	CL10230.Contig1_All, CL10230.Contig2_All, CL10345.Contig1_All, CL10354.Contig1_All, CL10354.Contig2_All, CL10389.Contig1_All, CL10389.Contig2_All, CL1044.Contig1_All, CL1044.Contig2_All, CL1044.Contig3_All, CL10635.Contig1_All, CL10635.Contig2_All, CL10635.Contig3_All, CL1071.Contig1_All, CL1071.Contig5_All, CL10934.Contig1_All, CL10934.Contig2_All, CL11069.Contig1_All, CL11069.Contig3_All, CL110…
	Ether lipid metabolism	709 (2.08%)	ko00565	Metabolism	Lipid metabolism	CL1010.Contig1_All, CL1010.Contig2_All, CL1010.Contig4_All, CL10111.Contig2_All, CL10176.Contig1_All, CL10176.Contig2_All, CL10177.Contig2_All, CL10203.Contig1_All, CL10203.Contig2_All, CL10289.Contig2_All, CL10314.Contig2_All, CL10330.Contig1_All, CL10353.Contig2_All, CL10431.Contig3_All, CL10465.Contig2_All, CL10465.Contig3_All, CL10465.Contig4_All, CL10465.Contig5_All, CL10465.Contig6_All, CL1…
	mRNA surveillance pathway	696 (2.04%)	ko03015	Genetic Information Processing	Translation	CL10032.Contig1_All, CL10032.Contig2_All, CL10087.Contig1_All, CL10139.Contig1_All, CL10146.Contig2_All, CL10147.Contig1_All, CL10147.Contig2_All, CL10153.Contig1_All, CL10667.Contig1_All, CL10699.Contig1_All, CL10699.Contig2_All, CL10699.Contig3_All, CL10875.Contig1_All, CL10924.Contig1_All, CL10924.Contig2_All, CL10953.Contig2_All, CL10980.Contig1_All, CL10980.Contig2_All, CL11065.Contig1_All, …
	Pyrimidine metabolism	662 (1.94%)	ko00240	Metabolism	Nucleotide metabolism	CL10157.Contig1_All, CL10157.Contig2_All, CL10157.Contig3_All, CL10157.Contig4_All, CL10157.Contig6_All, CL10157.Contig7_All, CL10157.Contig8_All, CL1033.Contig1_All, CL1033.Contig2_All, CL10345.Contig1_All, CL10354.Contig1_All, CL10354.Contig2_All, CL10389.Contig1_All, CL10389.Contig2_All, CL1044.Contig1_All, CL1044.Contig2_All, CL1044.Contig3_All, CL1071.Contig1_All, CL1071.Contig5_All, CL10934…
	Ubiquitin mediated proteolysis	584 (1.71%)	ko04120	Genetic Information Processing	Folding, sorting and degradation	CL10051.Contig1_All, CL10051.Contig2_All, CL10061.Contig1_All, CL10061.Contig2_All, CL10061.Contig3_All, CL10143.Contig2_All, CL10229.Contig1_All, CL10229.Contig2_All, CL10340.Contig1_All, CL10340.Contig2_All, CL10340.Contig3_All, CL10684.Contig1_All, CL10684.Contig2_All, CL10831.Contig1_All, CL10857.Contig1_All, CL10857.Contig2_All, CL10904.Contig1_All, CL10904.Contig2_All, CL1096.Contig1_All, C…
	Phenylpropanoid biosynthesis	533 (1.56%)	ko00940	Metabolism	Biosynthesis of other secondary metabolites	CL1010.Contig3_All, CL10161.Contig1_All, CL10161.Contig2_All, CL10164.Contig2_All, CL10287.Contig1_All, CL10515.Contig1_All, CL10515.Contig2_All, CL10617.Contig1_All, CL10666.Contig2_All, CL10749.Contig1_All, CL10749.Contig2_All, CL10781.Contig1_All, CL10781.Contig2_All, CL10861.Contig1_All, CL10871.Contig1_All, CL11004.Contig1_All, CL11004.Contig2_All, CL11008.Contig2_All, CL11064.Contig2_All, C…
	ABC transporters	506 (1.49%)	ko02010	Environmental Information Processing	Membrane transport	CL10352.Contig1_All, CL1036.Contig1_All, CL1036.Contig2_All, CL1036.Contig3_All, CL1036.Contig4_All, CL10506.Contig1_All, CL1078.Contig1_All, CL1078.Contig2_All, CL10918.Contig1_All, CL1114.Contig1_All, CL1114.Contig2_All, CL11277.Contig8_All, CL11325.Contig1_All, CL11325.Contig2_All, CL11377.Contig1_All, CL11377.Contig2_All, CL115.Contig1_All, CL115.Contig2_All, CL11507.Contig1_All, CL11507.Cont…
	Oxidative phosphorylation	503 (1.48%)	ko00190	Metabolism	Energy metabolism	CL1000.Contig10_All, CL1000.Contig11_All, CL1000.Contig12_All, CL1000.Contig13_All, CL1000.Contig14_All, CL1000.Contig15_All, CL1000.Contig16_All, CL1000.Contig1_All, CL1000.Contig2_All, CL1000.Contig3_All, CL1000.Contig4_All, CL1000.Contig5_All, CL1000.Contig6_All, CL1000.Contig7_All, CL1000.Contig8_All, CL1000.Contig9_All, CL10045.Contig1_All, CL10045.Contig2_All, CL10215.Contig1_All, CL1039.Co…
	Pentose and glucuronate interconversions	497 (1.46%)	ko00040	Metabolism	Carbohydrate metabolism	CL1010.Contig2_All, CL10288.Contig1_All, CL10288.Contig2_All, CL10433.Contig3_All, CL10681.Contig1_All, CL1071.Contig5_All, CL10763.Contig1_All, CL10768.Contig1_All, CL10768.Contig2_All, CL11080.Contig1_All, CL11080.Contig2_All, CL11235.Contig1_All, CL1129.Contig2_All, CL11387.Contig1_All, CL11394.Contig2_All, CL11431.Contig2_All, CL11536.Contig1_All, CL11673.Contig1_All, CL11673.Contig2_All, CL1…
	Glycolysis / Gluconeogenesis	478 (1.4%)	ko00010	Metabolism	Carbohydrate metabolism	CL1008.Contig1_All, CL1008.Contig2_All, CL10262.Contig2_All, CL10262.Contig3_All, CL10262.Contig4_All, CL10295.Contig2_All, CL10548.Contig1_All, CL10548.Contig2_All, CL10548.Contig3_All, CL10768.Contig1_All, CL10768.Contig2_All, CL11413.Contig2_All, CL11413.Contig3_All, CL11587.Contig1_All, CL11587.Contig2_All, CL11771.Contig1_All, CL11771.Contig3_All, CL11771.Contig4_All, CL11812.Contig1_All, CL…
	Amino sugar and nucleotide sugar metabolism	386 (1.13%)	ko00520	Metabolism	Carbohydrate metabolism	CL10049.Contig1_All, CL10049.Contig2_All, CL10180.Contig1_All, CL10180.Contig2_All, CL10180.Contig3_All, CL10180.Contig4_All, CL10180.Contig5_All, CL10180.Contig6_All, CL10293.Contig1_All, CL10293.Contig2_All, CL10459.Contig1_All, CL10459.Contig2_All, CL10459.Contig3_All, CL10474.Contig1_All, CL10474.Contig2_All, CL10474.Contig3_All, CL10540.Contig1_All, CL10540.Contig2_All, CL10548.Contig1_All, …
	Pyruvate metabolism	386 (1.13%)	ko00620	Metabolism	Carbohydrate metabolism	CL1008.Contig1_All, CL1008.Contig2_All, CL10497.Contig1_All, CL1075.Contig1_All, CL1075.Contig2_All, CL10768.Contig1_All, CL10768.Contig2_All, CL1090.Contig10_All, CL1090.Contig11_All, CL1090.Contig12_All, CL1090.Contig13_All, CL1090.Contig16_All, CL1090.Contig19_All, CL1090.Contig20_All, CL1090.Contig21_All, CL1090.Contig3_All, CL1090.Contig4_All, CL1090.Contig5_All, CL1090.Contig6_All, CL1090.C…
	Phagosome	384 (1.13%)	ko04145	Cellular Processes	Transport and catabolism	CL10217.Contig1_All, CL10217.Contig2_All, CL10732.Contig1_All, CL10732.Contig2_All, CL10994.Contig1_All, CL10994.Contig2_All, CL11113.Contig1_All, CL11113.Contig2_All, CL11529.Contig1_All, CL11529.Contig2_All, CL11553.Contig1_All, CL11553.Contig2_All, CL11971.Contig1_All, CL11971.Contig2_All, CL12290.Contig1_All, CL12290.Contig2_All, CL12290.Contig3_All, CL12297.Contig1_All, CL12297.Contig2_All, …
	Terpenoid backbone biosynthesis	376 (1.1%)	ko00900	Metabolism	Metabolism of terpenoids and polyketides	CL10264.Contig1_All, CL10569.Contig1_All, CL10569.Contig2_All, CL10604.Contig1_All, CL10604.Contig2_All, CL10839.Contig1_All, CL10864.Contig1_All, CL10864.Contig2_All, CL10885.Contig1_All, CL10885.Contig2_All, CL10974.Contig2_All, CL11139.Contig1_All, CL11139.Contig2_All, CL11180.Contig1_All, CL11339.Contig1_All, CL11339.Contig2_All, CL11389.Contig1_All, CL11464.Contig1_All, CL11464.Contig2_All, …
	RNA polymerase	349 (1.02%)	ko03020	Genetic Information Processing	Transcription	CL10345.Contig1_All, CL10354.Contig1_All, CL10354.Contig2_All, CL1044.Contig1_All, CL1044.Contig2_All, CL1044.Contig3_All, CL1071.Contig1_All, CL1071.Contig5_All, CL10934.Contig1_All, CL10934.Contig2_All, CL11098.Contig2_All, CL11112.Contig1_All, CL11181.Contig1_All, CL11199.Contig1_All, CL11199.Contig2_All, CL11315.Contig1_All, CL11315.Contig2_All, CL11333.Contig1_All, CL11381.Contig1_All, CL113…
	Zeatin biosynthesis	337 (0.99%)	ko00908	Metabolism	Metabolism of terpenoids and polyketides	CL10036.Contig1_All, CL10036.Contig2_All, CL10062.Contig1_All, CL10117.Contig1_All, CL10264.Contig1_All, CL10320.Contig1_All, CL10320.Contig2_All, CL10447.Contig1_All, CL10569.Contig1_All, CL10569.Contig2_All, CL1075.Contig1_All, CL1075.Contig2_All, CL10839.Contig1_All, CL10839.Contig2_All, CL10864.Contig1_All, CL10864.Contig2_All, CL11790.Contig1_All, CL12128.Contig1_All, CL12128.Contig2_All, CL…
	Nucleotide excision repair	324 (0.95%)	ko03420	Genetic Information Processing	Replication and repair	CL10059.Contig3_All, CL10389.Contig1_All, CL10389.Contig2_All, CL10601.Contig1_All, CL10601.Contig2_All, CL10601.Contig3_All, CL10838.Contig1_All, CL11832.Contig1_All, CL11832.Contig2_All, CL11888.Contig1_All, CL120.Contig1_All, CL12101.Contig1_All, CL12101.Contig2_All, CL1239.Contig1_All, CL12445.Contig1_All, CL12686.Contig1_All, CL12686.Contig3_All, CL12686.Contig4_All, CL12686.Contig5_All, CL1…
	Phosphatidylinositol signaling system	322 (0.95%)	ko04070	Environmental Information Processing	Signal transduction	CL10105.Contig1_All, CL10105.Contig2_All, CL10114.Contig1_All, CL10216.Contig1_All, CL10216.Contig2_All, CL10341.Contig1_All, CL10341.Contig2_All, CL10341.Contig3_All, CL10341.Contig4_All, CL10341.Contig5_All, CL10341.Contig6_All, CL10341.Contig7_All, CL10341.Contig8_All, CL10428.Contig1_All, CL10428.Contig2_All, CL10538.Contig3_All, CL10732.Contig1_All, CL10732.Contig2_All, CL11104.Contig1_All, …
	Circadian rhythm - plant	311 (0.91%)	ko04712	Organismal Systems	Environmental adaptation	CL10059.Contig1_All, CL10059.Contig2_All, CL10059.Contig3_All, CL10114.Contig1_All, CL10114.Contig2_All, CL10116.Contig1_All, CL10116.Contig2_All, CL10123.Contig1_All, CL10123.Contig2_All, CL10187.Contig1_All, CL10308.Contig1_All, CL10308.Contig2_All, CL10335.Contig1_All, CL10335.Contig4_All, CL10501.Contig3_All, CL10808.Contig1_All, CL10866.Contig1_All, CL10866.Contig2_All, CL10965.Contig1_All, …
	Homologous recombination	308 (0.9%)	ko03440	Genetic Information Processing	Replication and repair	CL10237.Contig1_All, CL10239.Contig2_All, CL10415.Contig1_All, CL11111.Contig1_All, CL11308.Contig2_All, CL11308.Contig3_All, CL11328.Contig1_All, CL11471.Contig1_All, CL11495.Contig1_All, CL11495.Contig2_All, CL11888.Contig1_All, CL11993.Contig1_All, CL121.Contig1_All, CL121.Contig2_All, CL1239.Contig1_All, CL12553.Contig1_All, CL12568.Contig1_All, CL12568.Contig2_All, CL12568.Contig3_All, CL125…
	Peroxisome	293 (0.86%)	ko04146	Cellular Processes	Transport and catabolism	CL10230.Contig1_All, CL10230.Contig2_All, CL10786.Contig1_All, CL10786.Contig2_All, CL11118.Contig1_All, CL11118.Contig2_All, CL11118.Contig3_All, CL11256.Contig1_All, CL11256.Contig2_All, CL11346.Contig1_All, CL11346.Contig2_All, CL11660.Contig1_All, CL11660.Contig2_All, CL12037.Contig1_All, CL12037.Contig2_All, CL1227.Contig1_All, CL1227.Contig2_All, CL1227.Contig3_All, CL1227.Contig4_All, CL12…
	Inositol phosphate metabolism	290 (0.85%)	ko00562	Metabolism	Carbohydrate metabolism	CL10114.Contig1_All, CL10216.Contig1_All, CL10216.Contig2_All, CL10538.Contig3_All, CL10573.Contig14_All, CL10573.Contig16_All, CL10573.Contig19_All, CL10573.Contig23_All, CL10573.Contig24_All, CL10573.Contig29_All, CL10732.Contig1_All, CL10732.Contig2_All, CL11104.Contig1_All, CL11104.Contig2_All, CL11449.Contig2_All, CL12261.Contig1_All, CL12261.Contig2_All, CL12464.Contig1_All, CL12580.Contig1…
	Stilbenoid, diarylheptanoid and gingerol biosynthesis	290 (0.85%)	ko00945	Metabolism	Biosynthesis of other secondary metabolites	CL1010.Contig3_All, CL10388.Contig1_All, CL10388.Contig2_All, CL10443.Contig1_All, CL10443.Contig2_All, CL10666.Contig2_All, CL10680.Contig1_All, CL10680.Contig2_All, CL10861.Contig1_All, CL10871.Contig1_All, CL10871.Contig2_All, CL10920.Contig1_All, CL11064.Contig2_All, CL11103.Contig1_All, CL11103.Contig2_All, CL112.Contig2_All, CL11490.Contig1_All, CL11490.Contig2_All, CL11763.Contig1_All, CL1…
	Glutathione metabolism	282 (0.83%)	ko00480	Metabolism	Metabolism of other amino acids	CL10234.Contig1_All, CL10234.Contig2_All, CL11118.Contig1_All, CL11118.Contig2_All, CL11118.Contig3_All, CL1166.Contig1_All, CL1166.Contig2_All, CL1166.Contig3_All, CL1166.Contig4_All, CL1166.Contig5_All, CL1166.Contig6_All, CL1166.Contig7_All, CL1166.Contig8_All, CL1166.Contig9_All, CL11842.Contig1_All, CL11842.Contig2_All, CL11842.Contig3_All, CL12111.Contig1_All, CL12111.Contig2_All, CL12111.C…
	Carbon fixation in photosynthetic organisms	282 (0.83%)	ko00710	Metabolism	Energy metabolism	CL1007.Contig2_All, CL10490.Contig1_All, CL10490.Contig2_All, CL10638.Contig1_All, CL10638.Contig2_All, CL1090.Contig10_All, CL1090.Contig11_All, CL1090.Contig12_All, CL1090.Contig13_All, CL1090.Contig16_All, CL1090.Contig19_All, CL1090.Contig20_All, CL1090.Contig21_All, CL1090.Contig3_All, CL1090.Contig4_All, CL1090.Contig5_All, CL1090.Contig6_All, CL1090.Contig7_All, CL1090.Contig8_All, CL1090.…
	Flavonoid biosynthesis	274 (0.8%)	ko00941	Metabolism	Biosynthesis of other secondary metabolites	CL10075.Contig1_All, CL10075.Contig2_All, CL1010.Contig3_All, CL10443.Contig1_All, CL10443.Contig2_All, CL10666.Contig2_All, CL10768.Contig1_All, CL10768.Contig2_All, CL10871.Contig2_All, CL10920.Contig1_All, CL11008.Contig1_All, CL11008.Contig2_All, CL11063.Contig1_All, CL11063.Contig2_All, CL11064.Contig1_All, CL11064.Contig2_All, CL11064.Contig3_All, CL11103.Contig1_All, CL11103.Contig2_All, C…
	Cysteine and methionine metabolism	247 (0.73%)	ko00270	Metabolism	Amino acid metabolism	CL10364.Contig1_All, CL10364.Contig2_All, CL1072.Contig1_All, CL1072.Contig2_All, CL1072.Contig3_All, CL1072.Contig4_All, CL11082.Contig1_All, CL11082.Contig2_All, CL11621.Contig2_All, CL11635.Contig1_All, CL11635.Contig2_All, CL11635.Contig3_All, CL11647.Contig3_All, CL11802.Contig1_All, CL11802.Contig2_All, CL12119.Contig1_All, CL12119.Contig2_All, CL12119.Contig3_All, CL12690.Contig1_All, CL12…
	Limonene and pinene degradation	244 (0.72%)	ko00903	Metabolism	Metabolism of terpenoids and polyketides	CL10388.Contig1_All, CL10388.Contig2_All, CL10443.Contig1_All, CL10443.Contig2_All, CL10680.Contig1_All, CL10680.Contig2_All, CL10861.Contig1_All, CL10871.Contig1_All, CL10871.Contig2_All, CL10920.Contig1_All, CL11064.Contig2_All, CL1133.Contig1_All, CL1133.Contig2_All, CL1133.Contig4_All, CL11763.Contig1_All, CL11763.Contig2_All, CL12039.Contig1_All, CL12039.Contig2_All, CL12895.Contig1_All, CL1…
	Carotenoid biosynthesis	236 (0.69%)	ko00906	Metabolism	Metabolism of terpenoids and polyketides	CL10121.Contig2_All, CL10523.Contig1_All, CL10523.Contig2_All, CL10670.Contig1_All, CL10670.Contig2_All, CL10670.Contig3_All, CL10670.Contig4_All, CL10695.Contig1_All, CL10695.Contig2_All, CL10695.Contig3_All, CL10708.Contig3_All, CL10783.Contig1_All, CL10783.Contig2_All, CL10783.Contig3_All, CL1093.Contig1_All, CL1093.Contig2_All, CL1093.Contig3_All, CL11256.Contig1_All, CL11256.Contig2_All, CL1…
	Galactose metabolism	236 (0.69%)	ko00052	Metabolism	Carbohydrate metabolism	CL10161.Contig1_All, CL10161.Contig2_All, CL10180.Contig1_All, CL10180.Contig2_All, CL10180.Contig3_All, CL10180.Contig4_All, CL10180.Contig5_All, CL10180.Contig6_All, CL10548.Contig1_All, CL10548.Contig2_All, CL10548.Contig3_All, CL10595.Contig1_All, CL10595.Contig2_All, CL10595.Contig3_All, CL10595.Contig4_All, CL10622.Contig1_All, CL10622.Contig2_All, CL10622.Contig3_All, CL10768.Contig1_All, …
	Cyanoamino acid metabolism	232 (0.68%)	ko00460	Metabolism	Metabolism of other amino acids	CL10062.Contig1_All, CL10161.Contig1_All, CL10161.Contig2_All, CL10164.Contig1_All, CL10164.Contig2_All, CL10164.Contig3_All, CL10781.Contig1_All, CL10781.Contig2_All, CL11241.Contig2_All, CL11426.Contig2_All, CL116.Contig4_All, CL1169.Contig1_All, CL1169.Contig2_All, CL11799.Contig1_All, CL11799.Contig2_All, CL11900.Contig1_All, CL11926.Contig3_All, CL12462.Contig1_All, CL12462.Contig2_All, CL12…
	DNA replication	227 (0.67%)	ko03030	Genetic Information Processing	Replication and repair	CL10389.Contig1_All, CL10389.Contig2_All, CL11832.Contig1_All, CL11832.Contig2_All, CL11888.Contig1_All, CL1239.Contig1_All, CL12721.Contig1_All, CL12721.Contig2_All, CL12721.Contig3_All, CL12721.Contig4_All, CL12741.Contig1_All, CL12741.Contig2_All, CL12784.Contig4_All, CL1385.Contig1_All, CL1385.Contig3_All, CL1385.Contig6_All, CL1385.Contig7_All, CL197.Contig10_All, CL197.Contig11_All, CL197.C…
	Arginine and proline metabolism	227 (0.67%)	ko00330	Metabolism	Amino acid metabolism	CL10149.Contig1_All, CL10149.Contig2_All, CL10651.Contig1_All, CL11163.Contig1_All, CL11163.Contig2_All, CL11246.Contig1_All, CL11665.Contig2_All, CL11693.Contig1_All, CL11693.Contig2_All, CL12145.Contig1_All, CL12145.Contig2_All, CL12730.Contig1_All, CL12738.Contig1_All, CL1681.Contig1_All, CL1681.Contig2_All, CL1681.Contig3_All, CL1681.Contig5_All, CL1759.Contig10_All, CL1759.Contig1_All, CL175…
	Fructose and mannose metabolism	222 (0.65%)	ko00051	Metabolism	Carbohydrate metabolism	CL10108.Contig1_All, CL10108.Contig2_All, CL10442.Contig1_All, CL10548.Contig1_All, CL10548.Contig2_All, CL10548.Contig3_All, CL10768.Contig1_All, CL10768.Contig2_All, CL10880.Contig1_All, CL10880.Contig2_All, CL11771.Contig1_All, CL11771.Contig2_All, CL11771.Contig3_All, CL11771.Contig4_All, CL1181.Contig1_All, CL1181.Contig2_All, CL11812.Contig1_All, CL11812.Contig2_All, CL11816.Contig1_All, CL…
	Phenylalanine metabolism	220 (0.65%)	ko00360	Metabolism	Amino acid metabolism	CL10287.Contig1_All, CL10617.Contig1_All, CL11004.Contig1_All, CL11004.Contig2_All, CL11103.Contig1_All, CL11103.Contig2_All, CL11438.Contig1_All, CL11438.Contig2_All, CL11667.Contig2_All, CL12106.Contig1_All, CL12106.Contig2_All, CL12455.Contig1_All, CL12455.Contig2_All, CL12669.Contig1_All, CL12669.Contig2_All, CL1354.Contig10_All, CL1354.Contig11_All, CL1354.Contig12_All, CL1354.Contig13_All, …
	Ascorbate and aldarate metabolism	219 (0.64%)	ko00053	Metabolism	Carbohydrate metabolism	CL10056.Contig1_All, CL10056.Contig2_All, CL11077.Contig1_All, CL11077.Contig2_All, CL11357.Contig1_All, CL11357.Contig2_All, CL11369.Contig1_All, CL11369.Contig2_All, CL11606.Contig2_All, CL11606.Contig3_All, CL11718.Contig1_All, CL11718.Contig2_All, CL11718.Contig3_All, CL12108.Contig1_All, CL12108.Contig2_All, CL12708.Contig1_All, CL12708.Contig3_All, CL12852.Contig1_All, CL12852.Contig2_All, …
	Valine, leucine and isoleucine degradation	219 (0.64%)	ko00280	Metabolism	Amino acid metabolism	CL10174.Contig1_All, CL10174.Contig2_All, CL10573.Contig14_All, CL10573.Contig16_All, CL10573.Contig19_All, CL10573.Contig23_All, CL10573.Contig24_All, CL10573.Contig29_All, CL10714.Contig1_All, CL10714.Contig2_All, CL11129.Contig1_All, CL11129.Contig2_All, CL11449.Contig2_All, CL11660.Contig1_All, CL11660.Contig2_All, CL12466.Contig1_All, CL12580.Contig1_All, CL12580.Contig2_All, CL1278.Contig1_…
	Propanoate metabolism	215 (0.63%)	ko00640	Metabolism	Carbohydrate metabolism	CL10136.Contig1_All, CL10371.Contig1_All, CL10371.Contig2_All, CL10497.Contig1_All, CL10573.Contig14_All, CL10573.Contig16_All, CL10573.Contig19_All, CL10573.Contig23_All, CL10573.Contig24_All, CL10573.Contig29_All, CL10714.Contig1_All, CL10714.Contig2_All, CL11449.Contig2_All, CL12580.Contig1_All, CL12580.Contig2_All, CL1278.Contig1_All, CL1278.Contig2_All, CL1396.Contig10_All, CL1396.Contig1_Al…
	Glycine, serine and threonine metabolism	209 (0.61%)	ko00260	Metabolism	Amino acid metabolism	CL10766.Contig2_All, CL11105.Contig1_All, CL11105.Contig2_All, CL11426.Contig2_All, CL12119.Contig1_All, CL12119.Contig2_All, CL12119.Contig3_All, CL12135.Contig1_All, CL12135.Contig2_All, CL1229.Contig1_All, CL1229.Contig2_All, CL12654.Contig1_All, CL12654.Contig2_All, CL1376.Contig2_All, CL1468.Contig1_All, CL1468.Contig2_All, CL1468.Contig3_All, CL1629.Contig1_All, CL1629.Contig3_All, CL1629.C…
	Glycosylphosphatidylinositol(GPI)-anchor biosynthesis	207 (0.61%)	ko00563	Metabolism	Glycan biosynthesis and metabolism	CL10794.Contig1_All, CL10794.Contig2_All, CL12681.Contig1_All, CL153.Contig10_All, CL153.Contig11_All, CL153.Contig12_All, CL153.Contig13_All, CL153.Contig14_All, CL153.Contig15_All, CL153.Contig16_All, CL153.Contig17_All, CL153.Contig18_All, CL153.Contig19_All, CL153.Contig1_All, CL153.Contig20_All, CL153.Contig21_All, CL153.Contig22_All, CL153.Contig23_All, CL153.Contig24_All, CL153.Contig25_Al…
	alpha-Linolenic acid metabolism	206 (0.6%)	ko00592	Metabolism	Lipid metabolism	CL10109.Contig1_All, CL10109.Contig2_All, CL10480.Contig1_All, CL10480.Contig2_All, CL1050.Contig1_All, CL10617.Contig1_All, CL10617.Contig2_All, CL10925.Contig1_All, CL10925.Contig2_All, CL11667.Contig2_All, CL12037.Contig1_All, CL12037.Contig2_All, CL12164.Contig1_All, CL1227.Contig1_All, CL1227.Contig2_All, CL1227.Contig3_All, CL1227.Contig4_All, CL12471.Contig1_All, CL12471.Contig2_All, CL125…
	Glyoxylate and dicarboxylate metabolism	200 (0.59%)	ko00630	Metabolism	Carbohydrate metabolism	CL1007.Contig2_All, CL11163.Contig1_All, CL11163.Contig2_All, CL11426.Contig2_All, CL1238.Contig1_All, CL1238.Contig2_All, CL12843.Contig1_All, CL1367.Contig1_All, CL1367.Contig2_All, CL1367.Contig3_All, CL1446.Contig2_All, CL1468.Contig1_All, CL1468.Contig2_All, CL1468.Contig3_All, CL1681.Contig1_All, CL1681.Contig2_All, CL1681.Contig3_All, CL1681.Contig5_All, CL1775.Contig10_All, CL1775.Contig1…
	Glycerolipid metabolism	199 (0.58%)	ko00561	Metabolism	Lipid metabolism	CL10080.Contig1_All, CL10080.Contig2_All, CL10349.Contig1_All, CL1037.Contig1_All, CL1037.Contig2_All, CL1037.Contig3_All, CL10428.Contig1_All, CL10428.Contig2_All, CL10768.Contig1_All, CL10768.Contig2_All, CL11271.Contig1_All, CL11271.Contig2_All, CL11376.Contig1_All, CL11376.Contig2_All, CL11409.Contig1_All, CL11409.Contig2_All, CL11409.Contig3_All, CL11771.Contig1_All, CL11771.Contig2_All, CL1…
	Mismatch repair	198 (0.58%)	ko03430	Genetic Information Processing	Replication and repair	CL10664.Contig1_All, CL10664.Contig2_All, CL10664.Contig3_All, CL11431.Contig2_All, CL11437.Contig1_All, CL11437.Contig2_All, CL11888.Contig1_All, CL12280.Contig1_All, CL12280.Contig2_All, CL1239.Contig1_All, CL12741.Contig1_All, CL12741.Contig2_All, CL12784.Contig4_All, CL1385.Contig1_All, CL1385.Contig3_All, CL1385.Contig6_All, CL1385.Contig7_All, CL1615.Contig11_All, CL1615.Contig12_All, CL161…
	Regulation of autophagy	193 (0.57%)	ko04140	Cellular Processes	Transport and catabolism	CL10084.Contig1_All, CL10084.Contig2_All, CL10242.Contig1_All, CL10242.Contig2_All, CL10280.Contig1_All, CL10280.Contig2_All, CL10382.Contig1_All, CL10382.Contig2_All, CL10679.Contig2_All, CL10845.Contig1_All, CL10845.Contig2_All, CL11460.Contig1_All, CL11460.Contig2_All, CL11460.Contig3_All, CL11460.Contig4_All, CL11473.Contig1_All, CL11473.Contig3_All, CL1148.Contig1_All, CL1188.Contig13_All, C…
	Biosynthesis of unsaturated fatty acids	191 (0.56%)	ko01040	Metabolism	Lipid metabolism	CL1012.Contig1_All, CL1012.Contig2_All, CL10299.Contig1_All, CL10299.Contig2_All, CL10370.Contig1_All, CL10370.Contig2_All, CL10528.Contig1_All, CL10528.Contig2_All, CL11224.Contig1_All, CL11224.Contig2_All, CL1133.Contig1_All, CL1133.Contig2_All, CL1133.Contig3_All, CL1133.Contig4_All, CL1133.Contig5_All, CL12037.Contig1_All, CL12037.Contig2_All, CL1227.Contig1_All, CL1227.Contig2_All, CL1227.Co…
	Base excision repair	185 (0.54%)	ko03410	Genetic Information Processing	Replication and repair	CL10389.Contig1_All, CL10389.Contig2_All, CL11706.Contig1_All, CL11706.Contig2_All, CL1178.Contig1_All, CL1178.Contig2_All, CL11800.Contig1_All, CL11832.Contig1_All, CL11832.Contig2_All, CL11837.Contig2_All, CL11837.Contig3_All, CL12721.Contig1_All, CL12721.Contig2_All, CL12721.Contig3_All, CL12721.Contig4_All, CL12741.Contig1_All, CL12741.Contig2_All, CL197.Contig10_All, CL197.Contig11_All, CL19…
	Other glycan degradation	184 (0.54%)	ko00511	Metabolism	Glycan biosynthesis and metabolism	CL10121.Contig1_All, CL10121.Contig2_All, CL10595.Contig1_All, CL10595.Contig2_All, CL10595.Contig3_All, CL10595.Contig4_All, CL10622.Contig1_All, CL10622.Contig2_All, CL10622.Contig3_All, CL10695.Contig1_All, CL10695.Contig2_All, CL10695.Contig3_All, CL10783.Contig1_All, CL10783.Contig2_All, CL11517.Contig1_All, CL11517.Contig2_All, CL11517.Contig3_All, CL11517.Contig4_All, CL11517.Contig5_All, …
	Citrate cycle (TCA cycle)	179 (0.53%)	ko00020	Metabolism	Carbohydrate metabolism	CL1008.Contig1_All, CL1008.Contig2_All, CL10215.Contig1_All, CL10371.Contig1_All, CL10371.Contig2_All, CL10905.Contig1_All, CL10905.Contig2_All, CL11118.Contig1_All, CL11118.Contig2_All, CL11118.Contig3_All, CL1125.Contig1_All, CL1125.Contig3_All, CL11327.Contig1_All, CL11327.Contig2_All, CL12393.Contig1_All, CL12393.Contig2_All, CL12393.Contig3_All, CL12393.Contig4_All, CL1255.Contig1_All, CL125…
	Fatty acid metabolism	178 (0.52%)	ko00071	Metabolism	Lipid metabolism	CL10714.Contig1_All, CL10714.Contig2_All, CL12037.Contig1_All, CL12037.Contig2_All, CL1227.Contig1_All, CL1227.Contig2_All, CL1227.Contig3_All, CL1227.Contig4_All, CL12471.Contig1_All, CL12471.Contig2_All, CL12718.Contig4_All, CL12718.Contig5_All, CL1565.Contig1_All, CL1565.Contig2_All, CL1759.Contig10_All, CL1759.Contig1_All, CL1759.Contig2_All, CL1759.Contig3_All, CL1759.Contig4_All, CL1759.Con…
	Basal transcription factors	178 (0.52%)	ko03022	Genetic Information Processing	Transcription	CL10247.Contig2_All, CL11112.Contig1_All, CL11869.Contig1_All, CL11869.Contig2_All, CL11869.Contig3_All, CL1187.Contig5_All, CL1187.Contig6_All, CL1187.Contig7_All, CL1187.Contig9_All, CL120.Contig1_All, CL12333.Contig1_All, CL12333.Contig2_All, CL1249.Contig1_All, CL1249.Contig2_All, CL12678.Contig1_All, CL12678.Contig2_All, CL12678.Contig4_All, CL12710.Contig4_All, CL12710.Contig5_All, CL1708.C…
	Pentose phosphate pathway	175 (0.51%)	ko00030	Metabolism	Carbohydrate metabolism	CL11151.Contig1_All, CL11151.Contig2_All, CL11536.Contig1_All, CL11812.Contig1_All, CL11812.Contig2_All, CL11935.Contig1_All, CL11935.Contig2_All, CL1259.Contig10_All, CL1259.Contig11_All, CL1259.Contig12_All, CL1259.Contig13_All, CL1259.Contig1_All, CL1259.Contig2_All, CL1259.Contig3_All, CL1259.Contig4_All, CL1259.Contig5_All, CL1259.Contig6_All, CL1259.Contig7_All, CL1259.Contig8_All, CL1259.C…
	beta-Alanine metabolism	163 (0.48%)	ko00410	Metabolism	Metabolism of other amino acids	CL10573.Contig14_All, CL10573.Contig16_All, CL10573.Contig19_All, CL10573.Contig23_All, CL10573.Contig24_All, CL10573.Contig29_All, CL10714.Contig1_All, CL10714.Contig2_All, CL10988.Contig1_All, CL10988.Contig2_All, CL11449.Contig2_All, CL12516.Contig1_All, CL12516.Contig2_All, CL12580.Contig1_All, CL12580.Contig2_All, CL1278.Contig1_All, CL1278.Contig2_All, CL1511.Contig1_All, CL1511.Contig2_All…
	Porphyrin and chlorophyll metabolism	161 (0.47%)	ko00860	Metabolism	Metabolism of cofactors and vitamins	CL10108.Contig1_All, CL10108.Contig2_All, CL10584.Contig1_All, CL10584.Contig2_All, CL1144.Contig1_All, CL1144.Contig2_All, CL1144.Contig3_All, CL12199.Contig2_All, CL1325.Contig10_All, CL1325.Contig11_All, CL1325.Contig2_All, CL1325.Contig3_All, CL1325.Contig4_All, CL1325.Contig8_All, CL1325.Contig9_All, CL1399.Contig1_All, CL1399.Contig2_All, CL1399.Contig3_All, CL1487.Contig1_All, CL1487.Conti…
	Aminoacyl-tRNA biosynthesis	161 (0.47%)	ko00970	Genetic Information Processing	Translation	CL10217.Contig1_All, CL10217.Contig2_All, CL10574.Contig1_All, CL10574.Contig2_All, CL10735.Contig1_All, CL10735.Contig2_All, CL10911.Contig1_All, CL10911.Contig2_All, CL11146.Contig1_All, CL11146.Contig2_All, CL11630.Contig2_All, CL12029.Contig1_All, CL12029.Contig2_All, CL12488.Contig3_All, CL12488.Contig4_All, CL12488.Contig5_All, CL12688.Contig1_All, CL1684.Contig1_All, CL1684.Contig2_All, CL…
	Nitrogen metabolism	158 (0.46%)	ko00910	Metabolism	Energy metabolism	CL1022.Contig1_All, CL1022.Contig2_All, CL11163.Contig1_All, CL11163.Contig2_All, CL1132.Contig1_All, CL1132.Contig2_All, CL1132.Contig3_All, CL1132.Contig4_All, CL1132.Contig5_All, CL1132.Contig6_All, CL1132.Contig7_All, CL1132.Contig8_All, CL1132.Contig9_All, CL11687.Contig1_All, CL11687.Contig2_All, CL11895.Contig1_All, CL11895.Contig2_All, CL12730.Contig1_All, CL1394.Contig1_All, CL1842.Conti…
	Tyrosine metabolism	158 (0.46%)	ko00350	Metabolism	Amino acid metabolism	CL11438.Contig1_All, CL11438.Contig2_All, CL12106.Contig1_All, CL12106.Contig2_All, CL12718.Contig4_All, CL12718.Contig5_All, CL12919.Contig2_All, CL12919.Contig3_All, CL1296.Contig1_All, CL1296.Contig2_All, CL1565.Contig1_All, CL1565.Contig2_All, CL186.Contig1_All, CL186.Contig2_All, CL186.Contig3_All, CL186.Contig4_All, CL186.Contig5_All, CL1977.Contig1_All, CL1977.Contig2_All, CL2202.Contig1_A…
	Alanine, aspartate and glutamate metabolism	154 (0.45%)	ko00250	Metabolism	Amino acid metabolism	CL1033.Contig1_All, CL1033.Contig2_All, CL10638.Contig1_All, CL10638.Contig2_All, CL11163.Contig1_All, CL11163.Contig2_All, CL1132.Contig1_All, CL1132.Contig2_All, CL1132.Contig3_All, CL1132.Contig4_All, CL1132.Contig5_All, CL1132.Contig6_All, CL1132.Contig7_All, CL1132.Contig8_All, CL1132.Contig9_All, CL11444.Contig1_All, CL11444.Contig2_All, CL11713.Contig1_All, CL11713.Contig2_All, CL11713.Con…
	SNARE interactions in vesicular transport	146 (0.43%)	ko04130	Genetic Information Processing	Folding, sorting and degradation	CL10186.Contig2_All, CL10758.Contig1_All, CL10758.Contig2_All, CL1102.Contig1_All, CL1102.Contig2_All, CL1102.Contig3_All, CL1102.Contig4_All, CL1102.Contig5_All, CL1102.Contig6_All, CL1102.Contig7_All, CL1102.Contig8_All, CL11875.Contig1_All, CL11875.Contig2_All, CL11906.Contig1_All, CL11906.Contig2_All, CL11940.Contig1_All, CL11940.Contig2_All, CL12892.Contig1_All, CL12892.Contig2_All, CL12960.…
	Steroid biosynthesis	145 (0.43%)	ko00100	Metabolism	Lipid metabolism	CL10485.Contig2_All, CL10485.Contig3_All, CL109.Contig1_All, CL109.Contig2_All, CL109.Contig3_All, CL109.Contig4_All, CL11037.Contig3_All, CL11117.Contig1_All, CL11117.Contig2_All, CL11117.Contig3_All, CL1118.Contig1_All, CL1118.Contig2_All, CL1118.Contig3_All, CL1118.Contig4_All, CL1118.Contig5_All, CL1118.Contig6_All, CL1118.Contig7_All, CL12164.Contig1_All, CL12523.Contig1_All, CL12954.Contig1…
	Tryptophan metabolism	144 (0.42%)	ko00380	Metabolism	Amino acid metabolism	CL10164.Contig1_All, CL10781.Contig1_All, CL10861.Contig1_All, CL1169.Contig1_All, CL11763.Contig1_All, CL11763.Contig2_All, CL12039.Contig1_All, CL12039.Contig2_All, CL12816.Contig1_All, CL12816.Contig2_All, CL12816.Contig3_All, CL12816.Contig4_All, CL12944.Contig1_All, CL12944.Contig2_All, CL1394.Contig1_All, CL163.Contig2_All, CL1759.Contig10_All, CL1759.Contig1_All, CL1759.Contig2_All, CL1759…
	Phenylalanine, tyrosine and tryptophan biosynthesis	143 (0.42%)	ko00400	Metabolism	Amino acid metabolism	CL10457.Contig1_All, CL10457.Contig2_All, CL10457.Contig3_All, CL10613.Contig1_All, CL10613.Contig2_All, CL10828.Contig1_All, CL10828.Contig2_All, CL10828.Contig3_All, CL10828.Contig4_All, CL11438.Contig1_All, CL11438.Contig2_All, CL12623.Contig1_All, CL12623.Contig2_All, CL1453.Contig1_All, CL1453.Contig2_All, CL1942.Contig1_All, CL1942.Contig2_All, CL1942.Contig3_All, CL1942.Contig4_All, CL1942…
	Proteasome	140 (0.41%)	ko03050	Genetic Information Processing	Folding, sorting and degradation	CL10196.Contig1_All, CL10196.Contig2_All, CL10811.Contig1_All, CL10811.Contig2_All, CL10877.Contig1_All, CL10877.Contig2_All, CL10877.Contig3_All, CL11222.Contig1_All, CL11222.Contig2_All, CL11222.Contig3_All, CL11520.Contig1_All, CL11520.Contig2_All, CL11520.Contig3_All, CL1211.Contig1_All, CL1211.Contig2_All, CL13.Contig1_All, CL13.Contig2_All, CL1315.Contig1_All, CL1315.Contig2_All, CL1315.Con…
	Sphingolipid metabolism	136 (0.4%)	ko00600	Metabolism	Lipid metabolism	CL1006.Contig1_All, CL1006.Contig2_All, CL1006.Contig3_All, CL1006.Contig4_All, CL10595.Contig1_All, CL10595.Contig2_All, CL10595.Contig3_All, CL10595.Contig4_All, CL10622.Contig1_All, CL10622.Contig2_All, CL10622.Contig3_All, CL1103.Contig2_All, CL11345.Contig1_All, CL11345.Contig2_All, CL11517.Contig1_All, CL11517.Contig2_All, CL11517.Contig3_All, CL11517.Contig4_All, CL11517.Contig5_All, CL122…
	Ubiquinone and other terpenoid-quinone biosynthesis	136 (0.4%)	ko00130	Metabolism	Metabolism of cofactors and vitamins	CL10523.Contig1_All, CL10617.Contig1_All, CL10864.Contig1_All, CL111.Contig2_All, CL11667.Contig2_All, CL12521.Contig2_All, CL1977.Contig1_All, CL1977.Contig2_All, CL1984.Contig1_All, CL1984.Contig3_All, CL2194.Contig1_All, CL2194.Contig2_All, CL2194.Contig3_All, CL3202.Contig1_All, CL3219.Contig1_All, CL3219.Contig3_All, CL3219.Contig4_All, CL3885.Contig10_All, CL3885.Contig11_All, CL3885.Contig…
	Natural killer cell mediated cytotoxicity	132 (0.39%)	ko04650	Organismal Systems	Immune system	CL11113.Contig1_All, CL11113.Contig2_All, CL11398.Contig1_All, CL11398.Contig2_All, CL11761.Contig1_All, CL11761.Contig3_All, CL12406.Contig1_All, CL12406.Contig2_All, CL12685.Contig1_All, CL2048.Contig1_All, CL2048.Contig2_All, CL2048.Contig3_All, CL2048.Contig4_All, CL2048.Contig5_All, CL2048.Contig6_All, CL2154.Contig1_All, CL2154.Contig2_All, CL2154.Contig3_All, CL2163.Contig1_All, CL2163.Con…
	Fatty acid biosynthesis	128 (0.38%)	ko00061	Metabolism	Lipid metabolism	CL10201.Contig1_All, CL10201.Contig2_All, CL10201.Contig3_All, CL10497.Contig1_All, CL10762.Contig1_All, CL10762.Contig2_All, CL11224.Contig1_All, CL11224.Contig2_All, CL11890.Contig1_All, CL11890.Contig2_All, CL12758.Contig1_All, CL12758.Contig3_All, CL1480.Contig1_All, CL1480.Contig2_All, CL1480.Contig3_All, CL1480.Contig4_All, CL165.Contig3_All, CL2545.Contig1_All, CL2545.Contig2_All, CL2545.C…
	Protein export	121 (0.36%)	ko03060	Genetic Information Processing	Folding, sorting and degradation	CL10268.Contig1_All, CL10334.Contig1_All, CL10334.Contig2_All, CL10334.Contig3_All, CL10334.Contig4_All, CL10760.Contig1_All, CL10760.Contig2_All, CL11459.Contig1_All, CL11459.Contig2_All, CL11529.Contig1_All, CL11529.Contig2_All, CL11971.Contig1_All, CL11971.Contig2_All, CL12297.Contig1_All, CL12297.Contig2_All, CL12297.Contig3_All, CL12297.Contig4_All, CL12297.Contig5_All, CL1251.Contig1_All, C…
	Fatty acid elongation	121 (0.36%)	ko00062	Metabolism	Lipid metabolism	CL10299.Contig1_All, CL10299.Contig2_All, CL10370.Contig1_All, CL10370.Contig2_All, CL10513.Contig1_All, CL10513.Contig2_All, CL10528.Contig1_All, CL10528.Contig2_All, CL10547.Contig1_All, CL10547.Contig2_All, CL1133.Contig1_All, CL1133.Contig2_All, CL1133.Contig3_All, CL1133.Contig4_All, CL1133.Contig5_All, CL12579.Contig10_All, CL12579.Contig12_All, CL12579.Contig13_All, CL12579.Contig14_All, C…
	Cutin, suberine and wax biosynthesis	121 (0.36%)	ko00073	Metabolism	Lipid metabolism	CL1010.Contig3_All, CL10115.Contig1_All, CL10115.Contig2_All, CL10115.Contig3_All, CL10666.Contig1_All, CL10666.Contig2_All, CL10745.Contig1_All, CL10745.Contig2_All, CL10786.Contig1_All, CL10786.Contig2_All, CL112.Contig2_All, CL116.Contig4_All, CL1503.Contig1_All, CL1503.Contig2_All, CL1747.Contig1_All, CL1747.Contig2_All, CL214.Contig1_All, CL214.Contig2_All, CL214.Contig3_All, CL214.Contig4_A…
	Photosynthesis	119 (0.35%)	ko00195	Metabolism	Energy metabolism	CL10165.Contig1_All, CL10165.Contig2_All, CL10575.Contig1_All, CL10575.Contig2_All, CL10704.Contig1_All, CL10704.Contig2_All, CL1128.Contig4_All, CL1128.Contig5_All, CL1128.Contig6_All, CL11675.Contig1_All, CL11675.Contig2_All, CL12079.Contig1_All, CL12079.Contig2_All, CL12122.Contig1_All, CL12122.Contig2_All, CL12495.Contig1_All, CL12495.Contig2_All, CL12653.Contig1_All, CL12653.Contig2_All, CL2…
	Sesquiterpenoid and triterpenoid biosynthesis	119 (0.35%)	ko00909	Metabolism	Metabolism of terpenoids and polyketides	CL10003.Contig1_All, CL10003.Contig2_All, CL10003.Contig3_All, CL10485.Contig1_All, CL10485.Contig2_All, CL10485.Contig3_All, CL10485.Contig4_All, CL10885.Contig1_All, CL10885.Contig2_All, CL11159.Contig2_All, CL11159.Contig3_All, CL1191.Contig1_All, CL1191.Contig2_All, CL1191.Contig3_All, CL1191.Contig4_All, CL1191.Contig5_All, CL1191.Contig6_All, CL1191.Contig7_All, CL12020.Contig1_All, CL12072…
	N-Glycan biosynthesis	118 (0.35%)	ko00510	Metabolism	Glycan biosynthesis and metabolism	CL11125.Contig1_All, CL11125.Contig2_All, CL11363.Contig1_All, CL11363.Contig2_All, CL12172.Contig1_All, CL12172.Contig2_All, CL1232.Contig1_All, CL1232.Contig2_All, CL1232.Contig3_All, CL1232.Contig4_All, CL1232.Contig5_All, CL1232.Contig6_All, CL1232.Contig7_All, CL12328.Contig1_All, CL12328.Contig2_All, CL12576.Contig1_All, CL12576.Contig2_All, CL12576.Contig3_All, CL2006.Contig1_All, CL2006.C…
	Flavone and flavonol biosynthesis	118 (0.35%)	ko00944	Metabolism	Biosynthesis of other secondary metabolites	CL10036.Contig1_All, CL10036.Contig2_All, CL10443.Contig1_All, CL10443.Contig2_All, CL10871.Contig2_All, CL10920.Contig1_All, CL11008.Contig1_All, CL11008.Contig2_All, CL11064.Contig1_All, CL11064.Contig2_All, CL11064.Contig3_All, CL12087.Contig1_All, CL12087.Contig2_All, CL12674.Contig3_All, CL156.Contig1_All, CL156.Contig2_All, CL2580.Contig1_All, CL2642.Contig1_All, CL2642.Contig3_All, CL3504.…
	Diterpenoid biosynthesis	106 (0.31%)	ko00904	Metabolism	Metabolism of terpenoids and polyketides	CL10003.Contig1_All, CL10003.Contig2_All, CL10003.Contig3_All, CL10670.Contig1_All, CL10670.Contig2_All, CL10670.Contig3_All, CL10670.Contig4_All, CL1311.Contig1_All, CL1311.Contig2_All, CL1311.Contig3_All, CL156.Contig1_All, CL156.Contig2_All, CL2059.Contig2_All, CL2801.Contig2_All, CL2999.Contig1_All, CL2999.Contig2_All, CL3351.Contig1_All, CL4372.Contig1_All, CL4372.Contig2_All, CL4386.Contig1…
	Glycosaminoglycan degradation	100 (0.29%)	ko00531	Metabolism	Glycan biosynthesis and metabolism	CL10557.Contig1_All, CL10557.Contig2_All, CL10595.Contig1_All, CL10595.Contig2_All, CL10595.Contig3_All, CL10595.Contig4_All, CL10622.Contig1_All, CL10622.Contig2_All, CL10622.Contig3_All, CL11517.Contig1_All, CL11517.Contig2_All, CL11517.Contig3_All, CL11517.Contig4_All, CL11517.Contig5_All, CL12196.Contig1_All, CL12196.Contig2_All, CL12453.Contig1_All, CL12453.Contig2_All, CL1400.Contig10_All, …
	Lysine degradation	96 (0.28%)	ko00310	Metabolism	Amino acid metabolism	CL10329.Contig1_All, CL10512.Contig1_All, CL10512.Contig2_All, CL12050.Contig1_All, CL12050.Contig2_All, CL12936.Contig1_All, CL12963.Contig1_All, CL1522.Contig2_All, CL157.Contig1_All, CL157.Contig2_All, CL157.Contig3_All, CL1615.Contig1_All, CL1615.Contig2_All, CL1759.Contig10_All, CL1759.Contig1_All, CL1759.Contig2_All, CL1759.Contig3_All, CL1759.Contig4_All, CL1759.Contig5_All, CL1759.Contig6…
	Butanoate metabolism	95 (0.28%)	ko00650	Metabolism	Carbohydrate metabolism	CL1008.Contig1_All, CL1008.Contig2_All, CL10108.Contig1_All, CL10108.Contig2_All, CL11660.Contig1_All, CL11660.Contig2_All, CL11816.Contig1_All, CL11816.Contig2_All, CL12199.Contig2_All, CL12466.Contig1_All, CL12516.Contig1_All, CL12516.Contig2_All, CL1766.Contig1_All, CL1766.Contig2_All, CL1766.Contig4_All, CL1780.Contig1_All, CL1780.Contig2_All, CL2110.Contig1_All, CL2110.Contig2_All, CL2110.Co…
	Circadian rhythm - mammal	94 (0.28%)	ko04710	Organismal Systems	Environmental adaptation	CL113.Contig1_All, CL113.Contig2_All, CL113.Contig3_All, CL11462.Contig1_All, CL11462.Contig4_All, CL11522.Contig1_All, CL11522.Contig2_All, CL11522.Contig3_All, CL12854.Contig2_All, CL44.Contig10_All, CL44.Contig11_All, CL44.Contig1_All, CL44.Contig2_All, CL44.Contig3_All, CL44.Contig4_All, CL44.Contig5_All, CL44.Contig6_All, CL44.Contig7_All, CL44.Contig8_All, CL44.Contig9_All, CL469.Contig1_Al…
	Linoleic acid metabolism	81 (0.24%)	ko00591	Metabolism	Lipid metabolism	CL10108.Contig1_All, CL10108.Contig2_All, CL10404.Contig1_All, CL10404.Contig2_All, CL11816.Contig1_All, CL11816.Contig2_All, CL12164.Contig1_All, CL12199.Contig2_All, CL12586.Contig1_All, CL12586.Contig2_All, CL1455.Contig1_All, CL1455.Contig2_All, CL1455.Contig3_All, CL1738.Contig1_All, CL1738.Contig2_All, CL1738.Contig3_All, CL1738.Contig4_All, CL1738.Contig5_All, CL1738.Contig6_All, CL1766.Co…
	Valine, leucine and isoleucine biosynthesis	81 (0.24%)	ko00290	Metabolism	Amino acid metabolism	CL1008.Contig1_All, CL1008.Contig2_All, CL11467.Contig1_All, CL11467.Contig2_All, CL1883.Contig1_All, CL1883.Contig2_All, CL1883.Contig3_All, CL34.Contig1_All, CL34.Contig2_All, CL34.Contig3_All, CL34.Contig4_All, CL34.Contig5_All, CL34.Contig6_All, CL4661.Contig1_All, CL4661.Contig2_All, CL4661.Contig3_All, CL5318.Contig1_All, CL5318.Contig2_All, CL5318.Contig3_All, CL5318.Contig4_All, CL6010.Co…
	Sulfur metabolism	80 (0.23%)	ko00920	Metabolism	Energy metabolism	CL11621.Contig2_All, CL11802.Contig1_All, CL11802.Contig2_All, CL11895.Contig1_All, CL12545.Contig1_All, CL12545.Contig2_All, CL12545.Contig3_All, CL12545.Contig4_All, CL1616.Contig1_All, CL1616.Contig2_All, CL1616.Contig3_All, CL1616.Contig4_All, CL1616.Contig5_All, CL1616.Contig6_All, CL2241.Contig1_All, CL2241.Contig2_All, CL2241.Contig3_All, CL2982.Contig1_All, CL2982.Contig2_All, CL2982.Cont…
	Pantothenate and CoA biosynthesis	76 (0.22%)	ko00770	Metabolism	Metabolism of cofactors and vitamins	CL10873.Contig1_All, CL10873.Contig2_All, CL11385.Contig1_All, CL11385.Contig2_All, CL11433.Contig1_All, CL11433.Contig2_All, CL11467.Contig1_All, CL11467.Contig2_All, CL1462.Contig13_All, CL1462.Contig3_All, CL1462.Contig6_All, CL1462.Contig8_All, CL1883.Contig1_All, CL1883.Contig2_All, CL1883.Contig3_All, CL2855.Contig1_All, CL2855.Contig2_All, CL2855.Contig3_All, CL4208.Contig1_All, CL4208.Con…
	Brassinosteroid biosynthesis	76 (0.22%)	ko00905	Metabolism	Metabolism of terpenoids and polyketides	CL10447.Contig1_All, CL10528.Contig1_All, CL10528.Contig2_All, CL10708.Contig1_All, CL10708.Contig2_All, CL10708.Contig3_All, CL11841.Contig1_All, CL11841.Contig2_All, CL1268.Contig1_All, CL1268.Contig2_All, CL1268.Contig3_All, CL1268.Contig4_All, CL1268.Contig5_All, CL1268.Contig6_All, CL2153.Contig1_All, CL2153.Contig2_All, CL2528.Contig1_All, CL2528.Contig2_All, CL2528.Contig3_All, CL2528.Cont…
	Isoquinoline alkaloid biosynthesis	71 (0.21%)	ko00950	Metabolism	Biosynthesis of other secondary metabolites	CL11438.Contig1_All, CL11438.Contig2_All, CL12919.Contig2_All, CL12919.Contig3_All, CL186.Contig1_All, CL186.Contig2_All, CL186.Contig3_All, CL186.Contig4_All, CL186.Contig5_All, CL1977.Contig1_All, CL1977.Contig2_All, CL2957.Contig1_All, CL2957.Contig2_All, CL2957.Contig3_All, CL4079.Contig1_All, CL4079.Contig2_All, CL4079.Contig3_All, CL5374.Contig1_All, CL5374.Contig2_All, CL5374.Contig3_All, …
	Histidine metabolism	67 (0.2%)	ko00340	Metabolism	Amino acid metabolism	CL1759.Contig10_All, CL1759.Contig1_All, CL1759.Contig2_All, CL1759.Contig3_All, CL1759.Contig4_All, CL1759.Contig5_All, CL1759.Contig6_All, CL1759.Contig7_All, CL1759.Contig8_All, CL1759.Contig9_All, CL213.Contig1_All, CL213.Contig2_All, CL213.Contig3_All, CL213.Contig4_All, CL213.Contig5_All, CL213.Contig6_All, CL2344.Contig1_All, CL2344.Contig2_All, CL2344.Contig3_All, CL4143.Contig1_All, CL41…
	Sulfur relay system	66 (0.19%)	ko04122	Genetic Information Processing	Folding, sorting and degradation	CL1788.Contig10_All, CL1788.Contig11_All, CL1788.Contig12_All, CL1788.Contig13_All, CL1788.Contig14_All, CL1788.Contig15_All, CL1788.Contig16_All, CL1788.Contig17_All, CL1788.Contig18_All, CL1788.Contig19_All, CL1788.Contig1_All, CL1788.Contig20_All, CL1788.Contig21_All, CL1788.Contig22_All, CL1788.Contig23_All, CL1788.Contig24_All, CL1788.Contig25_All, CL1788.Contig26_All, CL1788.Contig27_All, C…
	Tropane, piperidine and pyridine alkaloid biosynthesis	65 (0.19%)	ko00960	Metabolism	Biosynthesis of other secondary metabolites	CL11256.Contig1_All, CL11256.Contig2_All, CL11438.Contig1_All, CL11438.Contig2_All, CL186.Contig1_All, CL186.Contig2_All, CL186.Contig3_All, CL186.Contig4_All, CL186.Contig5_All, CL1977.Contig1_All, CL1977.Contig2_All, CL2957.Contig1_All, CL2957.Contig2_All, CL2957.Contig3_All, CL4079.Contig1_All, CL4079.Contig2_All, CL4079.Contig3_All, CL5589.Contig1_All, CL5589.Contig2_All, CL5589.Contig3_All, …
	Glucosinolate biosynthesis	61 (0.18%)	ko00966	Metabolism	Biosynthesis of other secondary metabolites	CL10164.Contig1_All, CL10861.Contig1_All, CL11763.Contig1_All, CL12039.Contig1_All, CL12039.Contig2_All, CL12816.Contig1_All, CL12816.Contig2_All, CL12816.Contig3_All, CL12816.Contig4_All, CL12944.Contig1_All, CL12944.Contig2_All, CL1447.Contig1_All, CL1447.Contig2_All, CL1447.Contig3_All, CL1883.Contig1_All, CL1883.Contig2_All, CL1883.Contig3_All, CL4552.Contig1_All, CL4552.Contig2_All, CL4661.C…
	Lysine biosynthesis	61 (0.18%)	ko00300	Metabolism	Amino acid metabolism	CL12119.Contig1_All, CL12119.Contig2_All, CL12119.Contig3_All, CL1922.Contig1_All, CL1922.Contig2_All, CL2031.Contig1_All, CL2031.Contig2_All, CL2118.Contig1_All, CL3437.Contig1_All, CL4310.Contig1_All, CL4310.Contig2_All, CL4310.Contig3_All, CL5528.Contig1_All, CL5528.Contig2_All, CL5627.Contig1_All, CL5627.Contig2_All, CL5627.Contig3_All, CL5627.Contig4_All, CL5627.Contig5_All, CL6288.Contig1_A…
	Isoflavonoid biosynthesis	59 (0.17%)	ko00943	Metabolism	Biosynthesis of other secondary metabolites	CL10920.Contig1_All, CL1106.Contig1_All, CL156.Contig1_All, CL2474.Contig1_All, CL2474.Contig2_All, CL2474.Contig3_All, CL2801.Contig1_All, CL2801.Contig2_All, CL3091.Contig2_All, CL3091.Contig4_All, CL3091.Contig5_All, CL5070.Contig1_All, CL5070.Contig2_All, CL5070.Contig3_All, CL5070.Contig4_All, CL5070.Contig5_All, CL5248.Contig3_All, CL5359.Contig1_All, CL5359.Contig2_All, CL6211.Contig1_All,…
	Glycosphingolipid biosynthesis - ganglio series	57 (0.17%)	ko00604	Metabolism	Glycan biosynthesis and metabolism	CL10595.Contig1_All, CL10595.Contig2_All, CL10595.Contig3_All, CL10595.Contig4_All, CL10622.Contig1_All, CL10622.Contig2_All, CL10622.Contig3_All, CL11517.Contig1_All, CL11517.Contig2_All, CL11517.Contig3_All, CL11517.Contig4_All, CL11517.Contig5_All, CL12453.Contig1_All, CL12453.Contig2_All, CL1400.Contig10_All, CL1400.Contig11_All, CL1400.Contig12_All, CL1400.Contig13_All, CL1400.Contig14_All, …
	Benzoxazinoid biosynthesis	56 (0.16%)	ko00402	Metabolism	Biosynthesis of other secondary metabolites	CL10062.Contig1_All, CL11647.Contig1_All, CL11647.Contig2_All, CL11647.Contig3_All, CL11926.Contig1_All, CL12546.Contig3_All, CL154.Contig1_All, CL154.Contig2_All, CL1809.Contig1_All, CL1809.Contig2_All, CL1946.Contig1_All, CL1946.Contig2_All, CL1946.Contig3_All, CL2980.Contig1_All, CL2980.Contig2_All, CL2980.Contig3_All, CL2980.Contig4_All, CL2980.Contig5_All, CL5267.Contig1_All, CL5348.Contig1_…
	One carbon pool by folate	56 (0.16%)	ko00670	Metabolism	Metabolism of cofactors and vitamins	CL11407.Contig1_All, CL11407.Contig2_All, CL11407.Contig3_All, CL11426.Contig2_All, CL11924.Contig1_All, CL11924.Contig2_All, CL12885.Contig1_All, CL12885.Contig2_All, CL1468.Contig1_All, CL1468.Contig2_All, CL1468.Contig3_All, CL1842.Contig1_All, CL1842.Contig2_All, CL1994.Contig1_All, CL1994.Contig2_All, CL1994.Contig3_All, CL1994.Contig4_All, CL2014.Contig1_All, CL2014.Contig2_All, CL2014.Cont…
	Selenocompound metabolism	53 (0.16%)	ko00450	Metabolism	Metabolism of other amino acids	CL11094.Contig1_All, CL11094.Contig2_All, CL11305.Contig1_All, CL2742.Contig1_All, CL2742.Contig2_All, CL2742.Contig3_All, CL2982.Contig1_All, CL2982.Contig2_All, CL2982.Contig3_All, CL2982.Contig4_All, CL3083.Contig1_All, CL3083.Contig2_All, CL3083.Contig3_All, CL3083.Contig4_All, CL3083.Contig5_All, CL3083.Contig6_All, CL3083.Contig7_All, CL4095.Contig1_All, CL4095.Contig2_All, CL4095.Contig3_A…
	Non-homologous end-joining	53 (0.16%)	ko03450	Genetic Information Processing	Replication and repair	CL10415.Contig1_All, CL1215.Contig10_All, CL1215.Contig12_All, CL1215.Contig13_All, CL1215.Contig14_All, CL1215.Contig15_All, CL1215.Contig1_All, CL1215.Contig2_All, CL1215.Contig3_All, CL1215.Contig4_All, CL1215.Contig5_All, CL1215.Contig6_All, CL1215.Contig7_All, CL1215.Contig8_All, CL1215.Contig9_All, CL1545.Contig2_All, CL2864.Contig1_All, CL3853.Contig8_All, CL5995.Contig3_All, CL6502.Contig…
	Nicotinate and nicotinamide metabolism	53 (0.16%)	ko00760	Metabolism	Metabolism of cofactors and vitamins	CL1107.Contig1_All, CL1107.Contig2_All, CL1107.Contig3_All, CL1107.Contig4_All, CL1107.Contig5_All, CL1107.Contig6_All, CL11582.Contig1_All, CL148.Contig1_All, CL1493.Contig1_All, CL1493.Contig2_All, CL1493.Contig3_All, CL1493.Contig4_All, CL1764.Contig1_All, CL1764.Contig2_All, CL2108.Contig1_All, CL2108.Contig2_All, CL2108.Contig3_All, CL3472.Contig10_All, CL3472.Contig1_All, CL3472.Contig2_All…
	Riboflavin metabolism	53 (0.16%)	ko00740	Metabolism	Metabolism of cofactors and vitamins	CL10438.Contig1_All, CL10438.Contig2_All, CL11715.Contig1_All, CL11715.Contig2_All, CL11715.Contig3_All, CL12452.Contig1_All, CL12452.Contig2_All, CL1250.Contig1_All, CL1250.Contig2_All, CL2796.Contig1_All, CL2796.Contig2_All, CL2796.Contig3_All, CL3332.Contig1_All, CL3802.Contig1_All, CL3880.Contig6_All, CL5380.Contig1_All, CL5380.Contig2_All, CL5380.Contig3_All, CL6145.Contig1_All, CL6145.Conti…
	Photosynthesis - antenna proteins	49 (0.14%)	ko00196	Metabolism	Energy metabolism	CL10709.Contig1_All, CL10709.Contig2_All, CL10709.Contig3_All, CL10814.Contig1_All, CL10814.Contig2_All, CL12023.Contig1_All, CL12023.Contig2_All, CL142.Contig1_All, CL142.Contig2_All, CL142.Contig3_All, CL142.Contig4_All, CL1871.Contig1_All, CL1871.Contig2_All, CL3601.Contig1_All, CL3601.Contig2_All, CL8485.Contig1_All, CL8485.Contig2_All, CL9489.Contig1_All, CL9747.Contig1_All, CL9747.Contig2_A…
	Arachidonic acid metabolism	43 (0.13%)	ko00590	Metabolism	Lipid metabolism	CL12164.Contig1_All, CL12586.Contig1_All, CL12586.Contig2_All, CL1738.Contig1_All, CL1738.Contig2_All, CL1738.Contig3_All, CL1738.Contig4_All, CL1738.Contig5_All, CL1738.Contig6_All, CL2110.Contig6_All, CL2365.Contig1_All, CL2365.Contig2_All, CL3615.Contig1_All, CL3615.Contig2_All, CL6184.Contig1_All, CL6184.Contig2_All, CL6730.Contig1_All, CL6730.Contig2_All, CL729.Contig1_All, CL729.Contig2_All…
	Folate biosynthesis	41 (0.12%)	ko00790	Metabolism	Metabolism of cofactors and vitamins	CL12885.Contig1_All, CL12885.Contig2_All, CL1994.Contig1_All, CL1994.Contig2_All, CL1994.Contig3_All, CL1994.Contig4_All, CL2140.Contig1_All, CL2140.Contig2_All, CL2140.Contig3_All, CL3957.Contig1_All, CL3957.Contig4_All, CL6106.Contig1_All, CL6106.Contig2_All, CL7315.Contig1_All, CL7315.Contig2_All, CL7315.Contig3_All, CL8134.Contig1_All, CL8134.Contig2_All, CL8134.Contig3_All, CL8241.Contig1_Al…
	Synthesis and degradation of ketone bodies	40 (0.12%)	ko00072	Metabolism	Lipid metabolism	CL11660.Contig1_All, CL11660.Contig2_All, CL12466.Contig1_All, CL1780.Contig1_All, CL1780.Contig2_All, CL4694.Contig1_All, CL4694.Contig2_All, CL4694.Contig3_All, CL7008.Contig1_All, CL7008.Contig2_All, CL7690.Contig1_All, CL7690.Contig2_All, Unigene1217_All, Unigene16046_All, Unigene16159_All, Unigene19862_All, Unigene23272_All, Unigene26714_All, Unigene26715_All, Unigene26716_All, Unigene26717_…
	Vitamin B6 metabolism	39 (0.11%)	ko00750	Metabolism	Metabolism of cofactors and vitamins	CL10495.Contig1_All, CL10495.Contig2_All, CL11369.Contig1_All, CL11369.Contig2_All, CL12708.Contig1_All, CL12708.Contig2_All, CL12708.Contig3_All, CL1514.Contig1_All, CL1514.Contig2_All, CL2217.Contig1_All, CL2217.Contig2_All, CL2217.Contig3_All, CL2217.Contig4_All, CL2217.Contig5_All, CL2217.Contig6_All, CL2233.Contig1_All, CL2233.Contig2_All, CL2812.Contig1_All, CL2812.Contig2_All, CL2812.Conti…
	Monoterpenoid biosynthesis	35 (0.1%)	ko00902	Metabolism	Metabolism of terpenoids and polyketides	CL11159.Contig2_All, CL11159.Contig3_All, CL11515.Contig1_All, CL11515.Contig2_All, CL12000.Contig1_All, CL2059.Contig1_All, CL2059.Contig2_All, CL2059.Contig3_All, CL3653.Contig1_All, CL3653.Contig2_All, CL3653.Contig3_All, CL4710.Contig1_All, CL4710.Contig2_All, CL4710.Contig3_All, CL4915.Contig1_All, CL4915.Contig2_All, CL4915.Contig3_All, CL4915.Contig4_All, Unigene11165_All, Unigene11603_All…
	Other types of O-glycan biosynthesis	30 (0.09%)	ko00514	Metabolism	Glycan biosynthesis and metabolism	CL10400.Contig1_All, CL10400.Contig2_All, CL11692.Contig1_All, CL3082.Contig1_All, CL3082.Contig2_All, CL3082.Contig3_All, CL3165.Contig1_All, CL359.Contig1_All, CL359.Contig2_All, CL359.Contig3_All, CL8498.Contig2_All, CL8498.Contig4_All, CL8498.Contig5_All, Unigene12218_All, Unigene12976_All, Unigene13546_All, Unigene14095_All, Unigene14560_All, Unigene16535_All, Unigene18627_All, Unigene19099_…
	Thiamine metabolism	29 (0.09%)	ko00730	Metabolism	Metabolism of cofactors and vitamins	CL11094.Contig1_All, CL11094.Contig2_All, CL1642.Contig1_All, CL1642.Contig2_All, CL2103.Contig1_All, CL2103.Contig2_All, CL3274.Contig1_All, CL3274.Contig2_All, CL332.Contig1_All, CL332.Contig3_All, CL332.Contig5_All, CL5517.Contig1_All, CL5517.Contig2_All, CL8223.Contig1_All, CL8223.Contig2_All, Unigene18224_All, Unigene21638_All, Unigene21671_All, Unigene2550_All, Unigene39526_All, Unigene4334…
	Anthocyanin biosynthesis	27 (0.08%)	ko00942	Metabolism	Biosynthesis of other secondary metabolites	CL154.Contig2_All, CL3055.Contig1_All, CL3055.Contig2_All, CL3055.Contig3_All, CL3055.Contig4_All, CL5348.Contig2_All, CL578.Contig1_All, CL578.Contig2_All, CL578.Contig3_All, CL9762.Contig1_All, CL9762.Contig2_All, CL9915.Contig1_All, CL9915.Contig2_All, CL9915.Contig3_All, Unigene22994_All, Unigene24388_All, Unigene24410_All, Unigene2607_All, Unigene39514_All, Unigene40147_All, Unigene44876_All…
	Indole alkaloid biosynthesis	27 (0.08%)	ko00901	Metabolism	Biosynthesis of other secondary metabolites	CL10584.Contig1_All, CL10584.Contig2_All, CL2192.Contig1_All, CL2192.Contig2_All, CL2192.Contig3_All, CL2192.Contig4_All, CL3641.Contig2_All, CL3641.Contig3_All, CL5665.Contig1_All, CL5665.Contig2_All, CL5759.Contig1_All, CL5759.Contig2_All, CL5759.Contig3_All, CL6653.Contig1_All, CL7411.Contig1_All, CL7411.Contig2_All, CL7411.Contig3_All, CL7411.Contig5_All, CL7411.Contig6_All, CL8708.Contig1_Al…
	Glycosphingolipid biosynthesis - globo series	24 (0.07%)	ko00603	Metabolism	Glycan biosynthesis and metabolism	CL1412.Contig1_All, CL6716.Contig1_All, CL6716.Contig2_All, CL7597.Contig1_All, CL7597.Contig2_All, CL8238.Contig1_All, CL8238.Contig2_All, CL8786.Contig1_All, CL8786.Contig2_All, CL8786.Contig3_All, CL8828.Contig1_All, CL8828.Contig2_All, CL8828.Contig3_All, Unigene11649_All, Unigene13103_All, Unigene19031_All, Unigene26489_All, Unigene27285_All, Unigene4603_All, Unigene4993_All, Unigene5730_All…
	Taurine and hypotaurine metabolism	19 (0.06%)	ko00430	Metabolism	Metabolism of other amino acids	CL12516.Contig1_All, CL12516.Contig2_All, CL3887.Contig1_All, CL3887.Contig2_All, CL3887.Contig3_All, CL4828.Contig1_All, CL4828.Contig2_All, CL5133.Contig1_All, CL5133.Contig2_All, CL5133.Contig3_All, CL729.Contig1_All, CL729.Contig2_All, CL8316.Contig1_All, CL8316.Contig2_All, CL8316.Contig3_All, Unigene12259_All, Unigene17617_All, Unigene18926_All, Unigene31912_All
	C5-Branched dibasic acid metabolism	14 (0.04%)	ko00660	Metabolism	Carbohydrate metabolism	CL34.Contig1_All, CL34.Contig2_All, CL34.Contig3_All, CL34.Contig4_All, CL34.Contig5_All, CL34.Contig6_All, Unigene10703_All, Unigene17525_All, Unigene20025_All, Unigene22455_All, Unigene30608_All, Unigene32474_All, Unigene5275_All, Unigene5438_All
	Lipoic acid metabolism	8 (0.02%)	ko00785	Metabolism	Metabolism of cofactors and vitamins	CL1213.Contig1_All, CL1213.Contig2_All, Unigene12205_All, Unigene13244_All, Unigene19419_All, Unigene19750_All, Unigene2608_All, Unigene8003_All
	Biotin metabolism	6 (0.02%)	ko00780	Metabolism	Metabolism of cofactors and vitamins	Unigene18042_All, Unigene26471_All, Unigene26472_All, Unigene457_All, Unigene5072_All, Unigene5101_All
	Betalain biosynthesis	3 (0.01%)	ko00965	Metabolism	Biosynthesis of other secondary metabolites	CL7623.Contig1_All, CL7623.Contig2_All, Unigene1892_All
	Caffeine metabolism	3 (0.01%)	ko00232	Metabolism	Biosynthesis of other secondary metabolites	CL10230.Contig1_All, CL10230.Contig2_All, Unigene10116_All
	Annotation Unigene num is: 34067
	TOTAL_PATHWAY is:128
