# Supplementary material for: Comparative Transcriptome Analysis Identifies Putative Genes Involved in the Biosynthesis of Xanthanolides in Xanthium strumarium L
Source: Front Plant Sci. 2016 Aug 30;7:1317. doi: 10.3389/fpls.2016.01317 (PMC5003840; doi:10.3389/fpls.2016.01317)
Supplement: Supplementary file 1 [file Data_Sheet_1.ZIP › Supplemental data/Supplementary Table 4.xlsx]

## Sheet: Sheet1
Supplementary Table 4. List of the unigenes that were expressed in both cultivars with relatively higher expressions in HT compared to HY.
geneID	geneLength	HT-FPKM	HY-FPKM	log2 Ratio(xanthium-hubei/xanthium-trichome-1)	Up-Down-Regulation(xanthium-hubei/xanthium-trichome-1)	P-value	FDR
Unigene23973_All	342	109.934	0.1421	-9.59551	Down	5.41e-235	1.94e-233
Unigene24586_All	304	53.883	0.1599	-8.39652	Down	1.13e-101	1.61e-100
Unigene24380_All	1552	9.8488	0.0313	-8.29764	Down	8.35e-95	1.12e-93
Unigene14528_All	708	519.436	2.2659	-7.84072	Down	0	0
Unigene24766_All	1087	17.8398	0.0894	-7.64061	Down	1.47e-118	2.47e-117
Unigene23976_All	726	23.0025	0.1339	-7.42449	Down	1e-101	1.43e-100
Unigene19920_All	422	240.682	1.4976	-7.32833	Down	0	0
Unigene24630_All	607	12.2526	0.0801	-7.25707	Down	1.15e-45	8.47e-45
Unigene24483_All	394	17.7185	0.1234	-7.16577	Down	8.08e-43	5.7e-42
Unigene23387_All	563	12.1566	0.0863	-7.13816	Down	5.77e-42	4.01e-41
Unigene24814_All	643	9.2249	0.0756	-6.931	Down	2.82e-36	1.77e-35
CL9307.Contig1_All	1085	518.266	4.3014	-6.91274	Down	0	0
Unigene24705_All	661	26.3689	0.2206	-6.90126	Down	1.71e-104	2.53e-103
Unigene7557_All	530	2965.9	25.2246	-6.87749	Down	0	0
Unigene24955_All	1312	4.3124	0.0371	-6.86093	Down	1.43e-34	8.63e-34
Unigene24516_All	748	7.137	0.065	-6.77873	Down	1.39e-32	8.02e-32
Unigene24653_All	429	12.2313	0.1133	-6.75429	Down	5.13e-32	2.93e-31
Unigene22675_All	784	45.3951	0.4341	-6.70837	Down	1.38e-210	4.36e-209
CL5098.Contig1_All	873	40.6627	0.3898	-6.70483	Down	5.1e-210	1.61e-208
Unigene14471_All	1080	256.615	2.4758	-6.69557	Down	0	0
Unigene23769_All	1628	50.7288	0.5076	-6.64297	Down	0	0
CL8677.Contig2_All	228	20.8127	0.2132	-6.60911	Down	6.77e-29	3.59e-28
Unigene7830_All	514	3564.3	36.7921	-6.59808	Down	0	0
Unigene6205_All	1266	74.3526	0.768	-6.59713	Down	0	0
Unigene24854_All	594	7.7583	0.0818	-6.5675	Down	4.79e-28	2.49e-27
Unigene24465_All	343	13.4356	0.1417	-6.56708	Down	4.79e-28	2.49e-27
Unigene24257_All	332	13.7433	0.1464	-6.55267	Down	9.2e-28	4.75e-27
Unigene23977_All	329	96.942	1.0344	-6.55026	Down	1.25e-187	3.46e-186
Unigene24550_All	589	15.3384	0.1651	-6.53766	Down	5.89e-54	4.94e-53
Unigene24667_All	303	14.7575	0.1604	-6.52363	Down	3.39e-27	1.73e-26
Unigene23970_All	611	21.5071	0.2387	-6.49347	Down	7.81e-78	8.82e-77
Unigene17302_All	653	93.2822	1.0423	-6.48376	Down	0	0
Unigene23760_All	992	17.4324	0.196	-6.47477	Down	5.68e-102	8.15e-101
CL8209.Contig2_All	977	4.2966	0.0498	-6.43091	Down	1.69e-25	8.24e-25
CL2151.Contig2_All	1416	5.8646	0.0687	-6.41558	Down	1.99e-49	1.56e-48
Unigene14731_All	1154	64.3298	0.7583	-6.40657	Down	0	0
CL9307.Contig3_All	454	26.9345	0.3212	-6.38984	Down	3.55e-72	3.76e-71
CL7410.Contig1_All	580	20.8472	0.2515	-6.37315	Down	2.5e-71	2.62e-70
Unigene24297_All	575	27.8529	0.3382	-6.36381	Down	4.7e-94	6.26e-93
Unigene38054_All	228	17.4107	0.2132	-6.35162	Down	4.39e-24	2.06e-23
Unigene24867_All	532	7.4617	0.0914	-6.35117	Down	4.39e-24	2.06e-23
Unigene24654_All	317	12.5225	0.1534	-6.35108	Down	4.39e-24	2.06e-23
Unigene24706_All	707	27.8801	0.3438	-6.34152	Down	2.35e-115	3.83e-114
CL12255.Contig3_All	2162	3201.42	39.6653	-6.33469	Down	0	0
Unigene24336_All	254	30.1791	0.3828	-6.30082	Down	1.8e-45	1.32e-44
Unigene24007_All	265	14.4632	0.1835	-6.30046	Down	3.09e-23	1.41e-22
CL8708.Contig3_All	1667	2287.77	29.0464	-6.29944	Down	0	0
Unigene24575_All	1059	6.9368	0.0918	-6.23963	Down	1.7e-43	1.21e-42
CL10269.Contig1_All	347	73.5043	0.9807	-6.22787	Down	4.67e-148	9.94e-147
Unigene14326_All	754	158.669	2.1277	-6.22058	Down	0	0
Unigene22163_All	614	129.601	1.7419	-6.21727	Down	0	0
Unigene24359_All	796	27.2277	0.3664	-6.21551	Down	6.37e-126	1.14e-124
Unigene14884_All	581	9480.08	127.603	-6.21516	Down	0	0
Unigene23897_All	332	10.7198	0.1464	-6.19422	Down	1.53e-21	6.66e-21
CL2008.Contig6_All	917	339.995	4.6653	-6.1874	Down	0	0
CL894.Contig1_All	394	8.9171	0.1234	-6.17516	Down	2.92e-21	1.26e-20
Unigene24786_All	553	31.6012	0.4396	-6.16764	Down	1.58e-101	2.26e-100
CL12194.Contig2_All	653	1022.26	14.3685	-6.15271	Down	0	0
Unigene10425_All	439	125.971	1.7718	-6.15173	Down	0	0
Unigene24520_All	759	22.303	0.3203	-6.12167	Down	3.81e-98	5.27e-97
Unigene23547_All	655	5.1549	0.0742	-6.11838	Down	2.05e-20	8.63e-20
Unigene24870_All	471	7.1687	0.1032	-6.1182	Down	2.05e-20	8.63e-20
Unigene24754_All	304	55.534	0.7996	-6.11795	Down	7.29e-98	1.01e-96
Unigene11382_All	731	13.7945	0.1995	-6.11156	Down	6.52e-59	5.87e-58
Unigene12134_All	1461	255.716	3.8266	-6.06234	Down	0	0
Unigene5310_All	1379	32.7237	0.4936	-6.05085	Down	2.17e-258	8.76e-257
Unigene24511_All	1088	61.7319	0.9383	-6.03982	Down	0	0
Unigene22104_All	587	76.0983	1.1595	-6.03629	Down	1.41e-255	5.63e-254
Unigene21592_All	820	131.486	2.0157	-6.02749	Down	0	0
CL10076.Contig1_All	841	14.9742	0.2312	-6.01719	Down	6.62e-73	7.08e-72
Unigene5112_All	1197	502.822	8.0415	-5.96644	Down	0	0
Unigene2769_All	1118	1388.79	22.2202	-5.96582	Down	0	0
Unigene11454_All	457	439.506	7.1273	-5.94638	Down	0	0
Unigene23746_All	259	69.0585	1.1262	-5.93828	Down	1.48e-102	2.14e-101
Unigene869_All	902	9.9147	0.1617	-5.93818	Down	7.05e-52	5.73e-51
Unigene10047_All	1506	75.1073	1.2267	-5.9361	Down	0	0
CL2785.Contig2_All	1134	144.126	2.3579	-5.93369	Down	0	0
Unigene10196_All	361	172.779	2.828	-5.93301	Down	0	0
Unigene23880_All	321	9.2393	0.1514	-5.93135	Down	7e-18	2.69e-17
CL9503.Contig1_All	1185	840.247	13.7844	-5.9297	Down	0	0
Unigene21490_All	1279	442.045	7.2979	-5.92057	Down	0	0
Unigene24493_All	868	6.7811	0.112	-5.91995	Down	1.75e-34	1.05e-33
CL11718.Contig2_All	2165	102.468	1.7066	-5.9079	Down	0	0
Unigene23898_All	479	12.0976	0.203	-5.8971	Down	6.37e-34	3.79e-33
CL12669.Contig1_All	1235	415.011	6.9675	-5.89636	Down	0	0
Unigene14784_All	744	126.826	2.1563	-5.87815	Down	0	0
Unigene5268_All	563	697.143	12.0026	-5.86003	Down	0	0
Unigene14575_All	1760	121.64	2.0993	-5.85656	Down	0	0
CL11014.Contig1_All	384	80.3241	1.3926	-5.84998	Down	6.27e-175	1.61e-173
CL8120.Contig2_All	913	118.992	2.1299	-5.80394	Down	0	0
Unigene15324_All	1566	1532.59	27.6291	-5.79363	Down	0	0
CL11014.Contig2_All	1412	830.867	15.0458	-5.78719	Down	0	0
Unigene3695_All	605	132.132	2.4107	-5.77639	Down	0	0
Unigene24522_All	662	36.1853	0.6609	-5.77483	Down	1.68e-135	3.25e-134
Unigene6112_All	536	343.316	6.3489	-5.75689	Down	0	0
CL9307.Contig2_All	594	75.2016	1.3913	-5.75626	Down	3.9e-251	1.52e-249
CL1106.Contig1_All	1342	378.963	7.064	-5.74543	Down	0	0
Unigene24598_All	1116	18.5619	0.3485	-5.73504	Down	4.77e-117	7.91e-116
Unigene23612_All	467	5.4714	0.1041	-5.71587	Down	2.35e-15	8.16e-15
Unigene23600_All	339	7.4028	0.1434	-5.68995	Down	4.48e-15	1.54e-14
Unigene16078_All	433	5.7957	0.1123	-5.68955	Down	4.48e-15	1.54e-14
Unigene3526_All	765	13650.2	265.252	-5.68541	Down	0	0
Unigene24784_All	810	45.6842	0.9003	-5.66515	Down	5.52e-207	1.7e-205
Unigene24830_All	564	8.6564	0.1724	-5.64994	Down	2.57e-28	1.34e-27
Unigene24753_All	406	41.9192	0.8382	-5.64417	Down	8.46e-96	1.15e-94
Unigene24005_All	1095	13.1258	0.2664	-5.62267	Down	5.57e-81	6.5e-80
Unigene24558_All	385	92.915	1.8941	-5.61633	Down	1.93e-199	5.73e-198
Unigene7461_All	1031	228.361	4.6682	-5.6123	Down	0	0
CL10234.Contig1_All	979	72.7996	1.4897	-5.61084	Down	0	0
Unigene1969_All	1148	79.3719	1.6515	-5.58678	Down	0	0
Unigene25124_All	488	4.7685	0.0996	-5.58125	Down	5.89e-14	1.92e-13
CL10617.Contig2_All	2049	197.008	4.1521	-5.56827	Down	0	0
Unigene15745_All	228	50.4309	1.0661	-5.56389	Down	9.22e-65	8.93e-64
CL1189.Contig2_All	723	3.1555	0.0672	-5.55326	Down	1.12e-13	3.63e-13
Unigene24863_All	249	9.1622	0.1952	-5.55267	Down	1.12e-13	3.63e-13
CL3643.Contig1_All	2036	309.243	6.638	-5.54185	Down	0	0
CL12140.Contig1_All	1292	38.4235	0.8278	-5.53656	Down	1.51e-274	6.54e-273
Unigene3371_All	367	472.69	10.1998	-5.53428	Down	0	0
Unigene23725_All	295	7.5789	0.1648	-5.5232	Down	2.13e-13	6.8e-13
Unigene24926_All	336	6.6541	0.1447	-5.52311	Down	2.13e-13	6.8e-13
CL5227.Contig1_All	673	19.6614	0.4334	-5.50352	Down	5.26e-74	5.7e-73
CL12063.Contig2_All	624	120.066	2.6489	-5.50229	Down	0	0
CL1012.Contig2_All	1353	180.556	3.9884	-5.50049	Down	0	0
Unigene24277_All	274	7.9932	0.1774	-5.4937	Down	4.05e-13	1.27e-12
Unigene24748_All	372	23.5499	0.5227	-5.49359	Down	2.25e-49	1.76e-48
Unigene24806_All	676	12.8244	0.2877	-5.47818	Down	8.1e-49	6.3e-48
Unigene5401_All	1036	53.8198	1.2201	-5.46307	Down	2e-306	9.89e-305
Unigene12454_All	1042	183.738	4.199	-5.45146	Down	0	0
Unigene12458_All	671	719.303	16.4464	-5.45076	Down	0	0
Unigene24365_All	518	24.5757	0.5631	-5.4477	Down	6.09e-71	6.35e-70
CL3624.Contig3_All	1329	134	3.1093	-5.4295	Down	0	0
CL6952.Contig1_All	713	172.912	4.0228	-5.4257	Down	0	0
Unigene5593_All	1315	31.3323	0.7394	-5.40515	Down	9.27e-226	3.17e-224
Unigene24815_All	236	8.7002	0.206	-5.40033	Down	2.78e-12	8.35e-12
Unigene25145_All	454	4.5226	0.1071	-5.40012	Down	2.78e-12	8.35e-12
Unigene14820_All	869	802.873	19.0767	-5.39529	Down	0	0
CL11760.Contig1_All	345	11.7707	0.2818	-5.38438	Down	2.69e-23	1.23e-22
Unigene6123_All	601	178.868	4.2872	-5.38271	Down	0	0
CL345.Contig1_All	1472	1914.45	46.0057	-5.37897	Down	0	0
Unigene19560_All	1199	270.038	6.5279	-5.3704	Down	0	0
Unigene15000_All	526	145.211	3.5121	-5.36968	Down	0	0
Unigene24721_All	455	4.4124	0.1068	-5.36858	Down	5.27e-12	1.56e-11
Unigene23915_All	336	5.8393	0.1447	-5.33466	Down	1e-11	2.92e-11
Unigene1237_All	1007	615.637	15.3038	-5.33012	Down	0	0
CL2868.Contig2_All	313	136.884	3.417	-5.32408	Down	4.22e-233	1.5e-231
Unigene24162_All	238	8.052	0.2043	-5.30059	Down	1.9e-11	5.45e-11
CL3664.Contig3_All	1144	53.3655	1.3599	-5.29433	Down	0	0
Unigene10220_All	600	53.8409	1.3774	-5.28868	Down	1.37e-175	3.53e-174
Unigene23995_All	449	8.4346	0.2165	-5.28388	Down	1.25e-21	5.46e-21
Unigene5797_All	861	48.3836	1.2422	-5.28355	Down	6.84e-226	2.34e-224
CL9845.Contig2_All	1503	1346.77	34.771	-5.27547	Down	0	0
CL738.Contig5_All	2198	466.762	12.0763	-5.27244	Down	0	0
Unigene24526_All	1306	4.2973	0.1117	-5.26573	Down	1.75e-31	9.85e-31
Unigene24074_All	445	16.7131	0.437	-5.2572	Down	2.58e-41	1.77e-40
Unigene5119_All	1049	105.523	2.7806	-5.24601	Down	0	0
CL3233.Contig1_All	2579	691.195	18.2659	-5.24187	Down	0	0
Unigene24053_All	509	3.5857	0.0955	-5.23061	Down	6.82e-11	1.9e-10
Unigene1125_All	236	1097.58	29.4573	-5.21956	Down	0	0
Unigene24565_All	697	12.9617	0.3487	-5.21612	Down	9.48e-50	7.49e-49
Unigene12899_All	905	218.913	5.909	-5.2113	Down	0	0
CL1286.Contig3_All	486	18.4014	0.5002	-5.20117	Down	3.39e-49	2.65e-48
Unigene24739_All	512	38.2312	1.0445	-5.19387	Down	4.62e-106	6.92e-105
Unigene4609_All	450	114.374	3.133	-5.19007	Down	2.3e-276	1.01e-274
Unigene17617_All	1093	46.9638	1.2899	-5.18622	Down	1.55e-275	6.75e-274
Unigene25073_All	1623	3.2611	0.0899	-5.18089	Down	1.52e-29	8.17e-29
Unigene24733_All	253	41.4799	1.1529	-5.16907	Down	2.39e-57	2.1e-56
Unigene13690_All	548	28.4758	0.7984	-5.15648	Down	1.54e-84	1.87e-83
Unigene24747_All	271	6.398	0.1794	-5.15637	Down	2.44e-10	6.59e-10
CL1747.Contig2_All	1749	107.613	3.0575	-5.13736	Down	0	0
Unigene22477_All	1026	10515.6	302.634	-5.11881	Down	0	0
Unigene23941_All	266	6.3467	0.1828	-5.11767	Down	4.62e-10	1.22e-09
Unigene13459_All	450	37.3135	1.0803	-5.11019	Down	1.81e-90	2.33e-89
Unigene14878_All	693	36.3443	1.0523	-5.11011	Down	5.37e-135	1.03e-133
Unigene23685_All	663	27.8034	0.8066	-5.10726	Down	3.72e-99	5.19e-98
Unigene13299_All	203	90.3568	2.6343	-5.10014	Down	1.32e-98	1.84e-97
Unigene19345_All	1780	697.876	20.3472	-5.10007	Down	0	0
Unigene13070_All	480	1586.62	46.2853	-5.09925	Down	0	0
Unigene24880_All	457	7.2885	0.2128	-5.09805	Down	7.32e-19	2.92e-18
Unigene10055_All	2017	528.714	15.4738	-5.09459	Down	0	0
Unigene24154_All	779	8.493	0.2496	-5.08858	Down	2.45e-36	1.53e-35
Unigene24948_All	239	6.8728	0.2034	-5.07851	Down	8.73e-10	2.27e-09
Unigene24539_All	295	11.1363	0.3296	-5.07841	Down	1.38e-18	5.45e-18
Unigene16531_All	1612	134.789	4.011	-5.0706	Down	0	0
CL9629.Contig1_All	590	11.059	0.3296	-5.06836	Down	8.71e-36	5.4e-35
CL9749.Contig1_All	764	10906.9	326.941	-5.06006	Down	0	0
Unigene14076_All	3499	5.5552	0.1667	-5.05851	Down	5.54e-104	8.14e-103
Unigene19747_All	1292	83.8748	2.521	-5.05617	Down	0	0
CL6248.Contig1_All	1669	255.341	7.6898	-5.05334	Down	0	0
Unigene4374_All	447	10.82	0.3263	-5.05136	Down	8.76e-27	4.43e-26
Unigene668_All	877	88.0822	2.6608	-5.04892	Down	0	0
CL8221.Contig2_All	422	333.235	10.1377	-5.03874	Down	0	0
CL4025.Contig1_All	275	17.4216	0.5303	-5.03792	Down	1.65e-26	8.28e-26
CL4453.Contig3_All	551	66.4959	2.0293	-5.03421	Down	3.1e-194	8.92e-193
Unigene5631_All	423	71.3004	2.1836	-5.02913	Down	4.49e-160	1.04e-158
Unigene14454_All	1295	101.297	3.1159	-5.02281	Down	0	0
Unigene24435_All	282	11.1643	0.3448	-5.01699	Down	9.29e-18	3.55e-17
CL10201.Contig3_All	1393	89.2578	2.757	-5.01681	Down	0	0
Unigene12653_All	959	39.3475	1.2166	-5.01535	Down	1.31e-199	3.89e-198
Unigene2077_All	778	14.0754	0.4374	-5.00808	Down	7.06e-59	6.34e-58
CL10794.Contig1_All	857	36.4704	1.1345	-5.0066	Down	1.89e-165	4.52e-164
Unigene20081_All	1853	4810.06	150.042	-5.00262	Down	0	0
Unigene8994_All	479	42.0082	1.3194	-4.99272	Down	6.89e-107	1.04e-105
Unigene2081_All	1552	39.6598	1.253	-4.98422	Down	0	0
CL6376.Contig4_All	321	14.3564	0.4543	-4.9819	Down	2.09e-25	1.01e-24
Unigene12980_All	659	337.882	10.6967	-4.98128	Down	0	0
CL1916.Contig3_All	684	24.6151	0.7818	-4.9766	Down	1.61e-89	2.06e-88
Unigene19965_All	862	1924.63	61.3042	-4.97245	Down	0	0
CL4453.Contig4_All	967	44.118	1.4077	-4.96996	Down	2.05e-224	6.96e-223
Unigene24594_All	219	20.8347	0.666	-4.96732	Down	3.93e-25	1.9e-24
Unigene24683_All	489	15.4892	0.4971	-4.96158	Down	6.36e-41	4.34e-40
Unigene16834_All	1106	73.7638	2.3736	-4.95776	Down	0	0
Unigene11007_All	363	16.592	0.5357	-4.95292	Down	9.28e-33	5.37e-32
Unigene24245_All	287	5.2464	0.1694	-4.95282	Down	5.87e-09	1.45e-08
Unigene4122_All	478	65.7691	2.1358	-4.94456	Down	2.46e-165	5.88e-164
CL4453.Contig2_All	897	84.8974	2.7641	-4.94084	Down	0	0
Unigene24842_All	410	7.2337	0.2371	-4.93117	Down	1.17e-16	4.29e-16
CL5458.Contig6_All	940	9.4654	0.3103	-4.93093	Down	1.05e-47	8.04e-47
CL8049.Contig1_All	1453	19.3754	0.6357	-4.92974	Down	5.54e-148	1.18e-146
CL10439.Contig1_All	849	134.304	4.4664	-4.91025	Down	0	0
Unigene24072_All	398	3.6686	0.1221	-4.90909	Down	1.11e-08	2.68e-08
CL3411.Contig3_All	405	3.6052	0.12	-4.90897	Down	1.11e-08	2.68e-08
Unigene25208_All	352	4.148	0.1381	-4.90863	Down	1.11e-08	2.68e-08
CL8818.Contig3_All	388	3.7631	0.1253	-4.90846	Down	1.11e-08	2.68e-08
Unigene24649_All	262	5.5729	0.1856	-4.90816	Down	1.11e-08	2.68e-08
Unigene25004_All	317	4.606	0.1534	-4.90814	Down	1.11e-08	2.68e-08
CL935.Contig11_All	2386	1136.43	37.9383	-4.90471	Down	0	0
Unigene2900_All	1643	516.542	17.2504	-4.90419	Down	0	0
CL1808.Contig9_All	918	37.8741	1.271	-4.89718	Down	9.24e-182	2.46e-180
CL3659.Contig4_All	1536	145.142	4.9058	-4.88683	Down	0	0
Unigene23996_All	1586	9.0335	0.3065	-4.88133	Down	1.28e-75	1.41e-74
CL8812.Contig3_All	723	13.7578	0.4707	-4.8693	Down	7.73e-53	6.38e-52
Unigene7344_All	1773	48.0727	1.6452	-4.86888	Down	0	0
Unigene14453_All	818	658.035	22.5245	-4.8686	Down	0	0
Unigene25024_All	312	4.5335	0.1558	-4.86286	Down	2.08e-08	4.95e-08
CL11718.Contig3_All	1055	9.3851	0.3226	-4.86255	Down	1.45e-52	1.2e-51
Unigene23938_All	486	5.8208	0.2001	-4.86242	Down	7.8e-16	2.76e-15
Unigene24230_All	424	3.336	0.1147	-4.86218	Down	2.08e-08	4.95e-08
Unigene13057_All	430	178.692	6.2182	-4.84483	Down	0	0
Unigene9638_All	932	92.7735	3.234	-4.84232	Down	0	0
Unigene11985_All	1763	68.0148	2.3715	-4.84198	Down	0	0
Unigene24709_All	208	53.3057	1.8698	-4.83333	Down	1.62e-58	1.45e-57
Unigene24945_All	874	4.7507	0.1669	-4.83108	Down	1.16e-22	5.22e-22
Unigene6499_All	242	45.6279	1.6071	-4.82738	Down	3.03e-58	2.7e-57
Unigene795_All	919	406.878	14.3887	-4.82159	Down	0	0
Unigene23764_All	853	12.8914	0.4559	-4.82155	Down	5.69e-58	5.05e-57
CL8526.Contig1_All	647	2.1157	0.0751	-4.81618	Down	3.92e-08	9.11e-08
Unigene24226_All	371	3.6896	0.131	-4.81583	Down	3.92e-08	9.11e-08
Unigene25279_All	315	4.3455	0.1543	-4.81571	Down	3.92e-08	9.11e-08
CL6203.Contig1_All	686	11.9723	0.4252	-4.81541	Down	1.35e-43	9.66e-43
Unigene19956_All	843	2581.63	92.2124	-4.80718	Down	0	0
Unigene21892_All	1635	66.4465	2.3787	-4.80395	Down	0	0
Unigene9966_All	742	175.624	6.2898	-4.80334	Down	0	0
Unigene17183_All	770	215.814	7.7657	-4.79653	Down	0	0
Unigene21690_All	794	141.194	5.0819	-4.79616	Down	0	0
Unigene22198_All	524	53.9872	1.9483	-4.79233	Down	1.92e-146	4.03e-145
Unigene24455_All	351	7.6696	0.277	-4.79119	Down	5.18e-15	1.78e-14
Unigene3358_All	787	20.5239	0.7413	-4.7911	Down	3.15e-84	3.81e-83
CL1695.Contig7_All	1938	783.02	28.321	-4.78911	Down	0	0
Unigene22337_All	918	207.711	7.5199	-4.78772	Down	0	0
Unigene14325_All	847	136.183	4.9361	-4.78604	Down	0	0
CL5759.Contig1_All	1137	24.7603	0.8979	-4.78533	Down	1.27e-145	2.64e-144
Unigene24781_All	528	7.6047	0.2762	-4.78311	Down	7.67e-22	3.37e-21
Unigene20407_All	406	29.557	1.0777	-4.77747	Down	7.85e-63	7.44e-62
Unigene4307_All	1026	118.206	4.3118	-4.77686	Down	0	0
Unigene2045_All	401	3.2998	0.1212	-4.76692	Down	7.37e-08	1.67e-07
Unigene24241_All	296	4.4703	0.1642	-4.76685	Down	7.37e-08	1.67e-07
CL11555.Contig1_All	219	6.0421	0.222	-4.76642	Down	7.37e-08	1.67e-07
CL8812.Contig1_All	990	2176.77	80.1407	-4.76351	Down	0	0
Unigene8629_All	1233	248.308	9.1473	-4.76264	Down	0	0
Unigene13188_All	712	16.6619	0.6145	-4.761	Down	5.17e-62	4.84e-61
Unigene6714_All	382	223.959	8.2721	-4.75884	Down	0	0
Unigene19384_All	1244	46.4348	1.7195	-4.75515	Down	4.5e-296	2.13e-294
Unigene7624_All	1066	108.933	4.0588	-4.74625	Down	0	0
Unigene24258_All	515	5.0501	0.1888	-4.74138	Down	1.82e-14	6.11e-14
Unigene981_All	580	75.8367	2.8498	-4.73396	Down	2.87e-225	9.81e-224
Unigene22396_All	623	554.419	20.8349	-4.7339	Down	0	0
Unigene10596_All	648	23240.7	876.266	-4.72914	Down	0	0
CL2073.Contig1_All	1606	36.0818	1.3622	-4.72726	Down	5.17e-296	2.45e-294
Unigene24464_All	594	12.9817	0.4911	-4.72432	Down	1.36e-40	9.24e-40
Unigene24004_All	1470	10.4913	0.3969	-4.72427	Down	7.29e-80	8.41e-79
Unigene9440_All	2567	53.4133	2.0264	-4.72021	Down	0	0
Unigene5558_All	631	34.4921	1.3097	-4.71896	Down	4.83e-112	7.64e-111
Unigene25253_All	385	3.3184	0.1263	-4.71556	Down	1.38e-07	3.07e-07
Unigene21968_All	632	562.913	21.4613	-4.7131	Down	0	0
Unigene16928_All	1251	31.5128	1.2047	-4.70919	Down	1.82e-201	5.47e-200
Unigene9883_All	1017	439.589	16.9698	-4.69511	Down	0	0
CL8363.Contig1_All	2053	103.657	4.0256	-4.68648	Down	0	0
CL2785.Contig1_All	1158	64.7775	2.5189	-4.68463	Down	0	0
Unigene24805_All	311	20.0998	0.7816	-4.68461	Down	5.46e-33	3.18e-32
CL282.Contig2_All	2211	18.0778	0.7036	-4.68332	Down	1.36e-203	4.11e-202
Unigene8808_All	627	51.668	2.0159	-4.67978	Down	3.05e-165	7.3e-164
CL5562.Contig2_All	1601	45.7134	1.7916	-4.6733	Down	0	0
Unigene23217_All	771	122.266	4.7921	-4.67322	Down	0	0
Unigene5809_All	640	54.1831	2.1269	-4.67102	Down	1.41e-176	3.65e-175
Unigene17171_All	1126	335.928	13.2115	-4.66829	Down	0	0
Unigene24373_All	298	4.1341	0.1631	-4.66374	Down	2.6e-07	5.61e-07
Unigene24621_All	434	5.6772	0.224	-4.66361	Down	1.2e-13	3.87e-13
Unigene24992_All	241	5.1118	0.2017	-4.66355	Down	2.6e-07	5.61e-07
CL9830.Contig2_All	352	3.4999	0.1381	-4.66353	Down	2.6e-07	5.61e-07
Unigene24755_All	238	15.5288	0.6128	-4.66339	Down	6.22e-20	2.58e-19
Unigene24393_All	229	5.3797	0.2123	-4.66335	Down	2.6e-07	5.61e-07
CL10783.Contig2_All	1311	13.1211	0.5192	-4.65945	Down	3.2e-88	4.03e-87
Unigene22179_All	1598	27.5823	1.0952	-4.65448	Down	1.53e-223	5.18e-222
Unigene24646_All	341	17.93	0.7128	-4.65273	Down	3.58e-32	2.05e-31
CL4769.Contig3_All	1689	201.341	8.0305	-4.64801	Down	0	0
Unigene24835_All	369	9.8922	0.3952	-4.64564	Down	1.16e-19	4.78e-19
Unigene24679_All	556	19.6955	0.7869	-4.64554	Down	1.44e-56	1.25e-55
Unigene24047_All	200	24.1828	0.9723	-4.63644	Down	1.19e-25	5.82e-25
Unigene23699_All	451	10.7241	0.4312	-4.63636	Down	1.19e-25	5.82e-25
Unigene24467_All	1422	4.2355	0.1709	-4.63131	Down	1.25e-31	7.07e-31
CL5303.Contig1_All	288	83.6512	3.376	-4.631	Down	1.57e-122	2.74e-121
CL9051.Contig1_All	1047	6.842	0.2786	-4.61815	Down	2.5e-37	1.6e-36
CL5349.Contig1_All	1533	0.7739	0.0317	-4.60959	Down	4.87e-07	1.02e-06
CL5178.Contig2_All	375	3.1635	0.1296	-4.60938	Down	4.87e-07	1.02e-06
Unigene24104_All	233	5.0915	0.2086	-4.60928	Down	4.87e-07	1.02e-06
Unigene24825_All	332	3.5733	0.1464	-4.60927	Down	4.87e-07	1.02e-06
CL4679.Contig2_All	470	15.1446	0.6206	-4.609	Down	4.68e-37	2.97e-36
Unigene24014_All	954	9.9482	0.4077	-4.60886	Down	5.56e-49	4.34e-48
Unigene23546_All	390	3.0419	0.1247	-4.60844	Down	4.87e-07	1.02e-06
CL5303.Contig2_All	1446	81.1899	3.3284	-4.6084	Down	0	0
CL1072.Contig4_All	415	14.1831	0.5857	-4.59787	Down	8.16e-31	4.52e-30
CL1747.Contig1_All	1393	237.737	9.8416	-4.59433	Down	0	0
Unigene6591_All	446	49.9247	2.071	-4.59135	Down	8.61e-113	1.37e-111
Unigene8500_All	364	12.7858	0.5342	-4.58102	Down	1.45e-24	6.89e-24
Unigene2920_All	765	84.9932	3.5587	-4.57793	Down	0	0
Unigene24731_All	276	50.4222	2.1137	-4.57622	Down	6.73e-71	7.02e-70
Unigene21903_All	1001	42.7562	1.7969	-4.57255	Down	7.79e-215	2.52e-213
CL2474.Contig2_All	625	16.6451	0.7001	-4.57139	Down	2.6e-53	2.16e-52
CL12614.Contig1_All	976	7.106	0.2989	-4.5713	Down	5.68e-36	3.53e-35
Unigene41001_All	249	69.4497	2.9286	-4.56769	Down	1.17e-87	1.47e-86
CL8595.Contig1_All	767	7.4956	0.3169	-4.56394	Down	5.31e-30	2.89e-29
Unigene21960_All	1150	18.9653	0.8032	-4.56146	Down	4.4e-110	6.84e-109
Unigene13261_All	280	4.0739	0.1736	-4.55257	Down	9.11e-07	1.89e-06
CL1466.Contig6_All	576	5.9411	0.2532	-4.55238	Down	2.65e-18	1.03e-17
Unigene24327_All	582	5.8799	0.2506	-4.55233	Down	2.65e-18	1.03e-17
Unigene24894_All	308	7.4071	0.3157	-4.55228	Down	1.47e-12	4.48e-12
CL3041.Contig2_All	452	2.5237	0.1076	-4.55179	Down	9.11e-07	1.89e-06
Unigene6536_All	714	22.2388	0.9532	-4.54416	Down	2.33e-80	2.7e-79
Unigene23983_All	1108	10.2127	0.4388	-4.54066	Down	1.21e-57	1.07e-56
Unigene24557_All	1181	11.4746	0.494	-4.53779	Down	9.85e-69	1e-67
Unigene22032_All	406	107.889	4.6699	-4.53001	Down	1.35e-218	4.47e-217
Unigene24000_All	515	10.8975	0.472	-4.52907	Down	3.44e-29	1.84e-28
Unigene24941_All	322	6.9434	0.302	-4.52302	Down	2.74e-12	8.23e-12
CL11369.Contig1_All	1619	172.253	7.5069	-4.52017	Down	0	0
Unigene12023_All	1962	33.4884	1.4619	-4.51774	Down	0	0
Unigene10289_All	1272	16.5365	0.7262	-4.50914	Down	1.73e-105	2.58e-104
CL6829.Contig2_All	1343	220.597	9.7012	-4.50711	Down	0	0
Unigene22221_All	556	21.7471	0.9618	-4.49894	Down	3.67e-61	3.39e-60
Unigene16715_All	2780	117.073	5.1937	-4.49451	Down	0	0
Unigene24121_All	315	3.4764	0.1543	-4.49378	Down	1.7e-06	3.44e-06
CL3362.Contig1_All	347	3.1558	0.1401	-4.49348	Down	1.7e-06	3.44e-06
Unigene24039_All	299	3.6624	0.1626	-4.49339	Down	1.7e-06	3.44e-06
Unigene25122_All	235	4.6599	0.2069	-4.49329	Down	1.7e-06	3.44e-06
Unigene24050_All	327	3.3488	0.1487	-4.49317	Down	1.7e-06	3.44e-06
CL6649.Contig1_All	2134	4613.34	204.916	-4.49271	Down	0	0
Unigene3739_All	690	875.328	39.2441	-4.47928	Down	0	0
Unigene24010_All	637	11.8905	0.5342	-4.47629	Down	1.08e-38	7.09e-38
CL10349.Contig1_All	1568	66.143	2.9764	-4.47395	Down	0	0
CL2098.Contig1_All	481	6.7351	0.3032	-4.47336	Down	3.21e-17	1.2e-16
CL5001.Contig3_All	604	5.3635	0.2415	-4.47308	Down	3.21e-17	1.2e-16
Unigene19919_All	387	131.107	5.9041	-4.47288	Down	5.72e-251	2.23e-249
CL11667.Contig2_All	1576	55.4425	2.4986	-4.4718	Down	0	0
Unigene10464_All	1121	76.6435	3.4694	-4.46541	Down	0	0
Unigene24597_All	239	8.9729	0.4068	-4.46318	Down	9.53e-12	2.78e-11
CL8444.Contig1_All	712	7.4978	0.3414	-4.45693	Down	1.44e-27	7.4e-27
Unigene19087_All	737	275.934	12.5989	-4.45296	Down	0	0
Unigene2676_All	1147	52.7088	2.4159	-4.44741	Down	1.2e-297	5.72e-296
Unigene23592_All	946	13.4086	0.6167	-4.44245	Down	1.32e-63	1.26e-62
CL10135.Contig1_All	892	251.414	11.6087	-4.43679	Down	0	0
CL7664.Contig1_All	1209	58.1954	2.6941	-4.43303	Down	0	0
Unigene25165_All	232	4.5235	0.2095	-4.43242	Down	3.18e-06	6.24e-06
Unigene3151_All	637	52.7192	2.4422	-4.43208	Down	1.03e-165	2.48e-164
Unigene25079_All	268	3.9158	0.1814	-4.43206	Down	3.18e-06	6.24e-06
Unigene24247_All	216	4.8585	0.2251	-4.43187	Down	3.18e-06	6.24e-06
Unigene7867_All	948	171.393	7.9486	-4.43047	Down	0	0
Unigene10981_All	715	16.0176	0.7479	-4.42067	Down	2.18e-57	1.91e-56
CL12251.Contig2_All	698	28.305	1.3233	-4.41884	Down	6.09e-98	8.42e-97
CL11107.Contig1_All	1635	37.3395	1.7543	-4.41174	Down	5.07e-299	2.43e-297
Unigene9417_All	2651	15.1978	0.7152	-4.40937	Down	7.66e-198	2.25e-196
CL738.Contig1_All	2224	283.574	13.3778	-4.40581	Down	0	0
CL11107.Contig2_All	1880	56.4281	2.6635	-4.40502	Down	0	0
Unigene24782_All	2067	8.4545	0.3998	-4.40237	Down	1.34e-86	1.67e-85
Unigene24200_All	448	4.5832	0.217	-4.40059	Down	3.3e-11	9.41e-11
Unigene24779_All	984	4.1733	0.1976	-4.40053	Down	2.53e-21	1.1e-20
Unigene23971_All	419	24.5019	1.1603	-4.40032	Down	1.94e-51	1.56e-50
Unigene23723_All	1987	12.9053	0.6117	-4.399	Down	2.6e-126	4.68e-125
Unigene654_All	1883	301.149	14.2772	-4.39869	Down	0	0
CL5429.Contig2_All	795	18.0216	0.8561	-4.3958	Down	3.42e-71	3.58e-70
Unigene16873_All	831	55.3465	2.6326	-4.39393	Down	4.13e-225	1.41e-223
CL201.Contig4_All	1463	7.6722	0.3655	-4.3917	Down	4.81e-56	4.15e-55
CL4036.Contig1_All	1212	1049.4	50.0187	-4.39096	Down	0	0
CL10259.Contig1_All	744	1318.06	62.9901	-4.38714	Down	0	0
Unigene519_All	1430	37.651	1.8018	-4.38518	Down	6.76e-263	2.8e-261
Unigene17917_All	263	46.3219	2.2182	-4.38423	Down	1.2e-60	1.1e-59
CL6880.Contig1_All	2008	21.2233	1.0168	-4.38354	Down	2.18e-208	6.79e-207
Unigene12909_All	638	2893.44	139.52	-4.37424	Down	0	0
Unigene21815_All	1045	192.904	9.3043	-4.37384	Down	0	0
Unigene19227_All	1482	16.3177	0.7873	-4.37338	Down	9.15e-119	1.54e-117
CL6018.Contig3_All	1819	0.5518	0.0267	-4.36923	Down	5.93e-06	1.13e-05
CL5882.Contig1_All	793	1.2658	0.0613	-4.36802	Down	5.93e-06	1.13e-05
Unigene18037_All	420	21.5103	1.0417	-4.36802	Down	3.2e-45	2.35e-44
Unigene25267_All	281	3.5723	0.173	-4.36801	Down	5.93e-06	1.13e-05
CL3564.Contig1_All	277	3.6239	0.1755	-4.368	Down	5.93e-06	1.13e-05
Unigene24953_All	536	3.7456	0.1814	-4.36795	Down	6.14e-11	1.72e-10
Unigene24710_All	311	35.5047	1.7195	-4.36795	Down	5.71e-55	4.85e-54
CL213.Contig6_All	235	21.3577	1.0344	-4.36789	Down	1.1e-25	5.39e-25
Unigene24918_All	249	8.0628	0.3905	-4.36789	Down	6.14e-11	1.72e-10
Unigene24421_All	282	3.5596	0.1724	-4.36788	Down	5.93e-06	1.13e-05
Unigene23698_All	550	1.8251	0.0884	-4.36779	Down	5.93e-06	1.13e-05
Unigene25148_All	450	4.4614	0.2161	-4.36773	Down	6.14e-11	1.72e-10
Unigene25139_All	266	3.7737	0.1828	-4.36764	Down	5.93e-06	1.13e-05
CL2746.Contig3_All	5885	29.664	1.4374	-4.36718	Down	0	0
CL10105.Contig1_All	680	57.4375	2.7882	-4.36459	Down	1.36e-190	3.83e-189
Unigene19043_All	1166	69.968	3.4189	-4.35509	Down	0	0
CL11667.Contig1_All	425	25.659	1.2583	-4.34992	Down	3.64e-54	3.06e-53
Unigene15584_All	243	12.205	0.6002	-4.34589	Down	1.33e-15	4.66e-15
Unigene20502_All	477	26.8793	1.3249	-4.34254	Down	2.27e-63	2.16e-62
Unigene18864_All	2672	3.3128	0.1637	-4.33892	Down	3.79e-44	2.73e-43
Unigene14868_All	480	139.07	6.8871	-4.33577	Down	0	0
CL3362.Contig3_All	1794	297.548	14.7416	-4.33516	Down	0	0
Unigene3635_All	1266	438.691	21.7346	-4.33514	Down	0	0
Unigene21914_All	1191	66.6987	3.3063	-4.33437	Down	0	0
Unigene9639_All	1316	99.3343	4.9501	-4.32676	Down	0	0
Unigene9534_All	1903	28.1488	1.4051	-4.32433	Down	3.3e-259	1.33e-257
Unigene2230_All	893	4.3431	0.2178	-4.31765	Down	5.58e-20	2.32e-19
Unigene20889_All	511	58.7538	2.9492	-4.31629	Down	7.96e-146	1.66e-144
Unigene24013_All	303	15.9622	0.8022	-4.31455	Down	1.3e-24	6.19e-24
CL2474.Contig1_All	382	47.8974	2.418	-4.30806	Down	2.34e-89	2.97e-88
Unigene10452_All	698	24.775	1.2537	-4.30462	Down	1.71e-84	2.07e-83
Unigene16833_All	1156	73.0599	3.7008	-4.30317	Down	0	0
Unigene3318_All	791	40.0326	2.0282	-4.3029	Down	2.1e-153	4.63e-152
Unigene18866_All	4455	20.023	1.0149	-4.30225	Down	0	0
Unigene5578_All	453	218.067	11.0537	-4.30217	Down	0	0
Unigene24255_All	237	4.043	0.2051	-4.30103	Down	1.1e-05	2.05e-05
Unigene24832_All	263	10.9299	0.5545	-4.30095	Down	4.56e-15	1.57e-14
Unigene24564_All	255	7.5152	0.3813	-4.30081	Down	2.12e-10	5.73e-10
Unigene24865_All	282	10.1935	0.5172	-4.30078	Down	4.56e-15	1.57e-14
Unigene11793_All	3145	23.6917	1.2057	-4.29644	Down	0	0
Unigene8149_All	489	56.545	2.8831	-4.29371	Down	5.76e-134	1.1e-132
Unigene5385_All	1962	2702.51	137.816	-4.29348	Down	0	0
Unigene24469_All	381	14.9698	0.7656	-4.28932	Down	1.06e-28	5.61e-28
Unigene7066_All	597	20.5593	1.0586	-4.27956	Down	3.69e-60	3.36e-59
Unigene12139_All	1226	20.6926	1.0706	-4.27262	Down	1.21e-122	2.12e-121
Unigene19367_All	632	157.315	8.1537	-4.27006	Down	0	0
CL12234.Contig1_All	715	405.993	21.0777	-4.26766	Down	0	0
Unigene23614_All	572	13.0821	0.6799	-4.26613	Down	3.95e-37	2.51e-36
CL12087.Contig1_All	1264	549.773	28.615	-4.26399	Down	0	0
Unigene18577_All	263	70.784	3.6969	-4.25904	Down	3.25e-90	4.17e-89
Unigene6351_All	1390	13.9838	0.7345	-4.25085	Down	5.21e-94	6.94e-93
Unigene17695_All	695	12821.7	673.682	-4.25038	Down	0	0
CL5405.Contig3_All	791	76.0273	3.9949	-4.25029	Down	1.81e-287	8.31e-286
Unigene24536_All	354	20.8806	1.0986	-4.24843	Down	1.35e-36	8.52e-36
Unigene24777_All	2228	7.434	0.3928	-4.24227	Down	3.2e-80	3.71e-79
Unigene16581_All	897	171.27	9.0509	-4.24207	Down	0	0
Unigene15106_All	984	36.3539	1.9268	-4.23783	Down	2.41e-171	6.02e-170
Unigene695_All	1756	197.92	10.4926	-4.23747	Down	0	0
Unigene29351_All	502	1.8178	0.0968	-4.23104	Down	2.05e-05	3.69e-05
Unigene2386_All	1200	0.7605	0.0405	-4.23095	Down	2.05e-05	3.69e-05
Unigene23859_All	290	3.1468	0.1676	-4.23079	Down	2.05e-05	3.69e-05
Unigene23727_All	298	3.0623	0.1631	-4.23079	Down	2.05e-05	3.69e-05
CL10661.Contig7_All	228	4.0024	0.2132	-4.23059	Down	2.05e-05	3.69e-05
Unigene3935_All	351	31.1986	1.662	-4.23049	Down	2.01e-53	1.67e-52
Unigene24375_All	466	5.8748	0.313	-4.23031	Down	2.9e-14	9.6e-14
Unigene25227_All	273	3.3427	0.1781	-4.23025	Down	2.05e-05	3.69e-05
CL11094.Contig2_All	999	0.9135	0.0487	-4.22941	Down	2.05e-05	3.69e-05
Unigene2382_All	1232	0.7407	0.0395	-4.22896	Down	2.05e-05	3.69e-05
CL6829.Contig1_All	662	12.3375	0.6609	-4.22247	Down	3.87e-40	2.6e-39
Unigene3181_All	410	59.7614	3.2015	-4.22239	Down	1.41e-117	2.35e-116
Unigene24424_All	967	6.5587	0.3519	-4.22017	Down	1.9e-31	1.07e-30
CL2034.Contig1_All	813	428.386	23.0218	-4.21784	Down	0	0
Unigene1694_All	300	42.1298	2.2687	-4.2149	Down	2.71e-61	2.51e-60
Unigene24736_All	559	25.7932	1.3915	-4.21228	Down	1.08e-69	1.11e-68
CL10198.Contig2_All	1276	9.1184	0.4953	-4.20241	Down	1.99e-56	1.73e-55
Unigene19394_All	859	485.281	26.3731	-4.20168	Down	0	0
CL6433.Contig2_All	1609	984.049	53.5699	-4.19924	Down	0	0
Unigene720_All	615	50.8213	2.7667	-4.1992	Down	5.47e-149	1.17e-147
CL11596.Contig1_All	465	21.0968	1.15	-4.19732	Down	9.39e-48	7.19e-47
Unigene24001_All	485	7.3381	0.4009	-4.19409	Down	4.15e-18	1.61e-17
Unigene24260_All	238	7.4768	0.4085	-4.19401	Down	1.35e-09	3.48e-09
Unigene8459_All	864	11.3014	0.6189	-4.19065	Down	1.73e-47	1.32e-46
CL10617.Contig1_All	2137	13.2379	0.728	-4.18459	Down	1.1e-134	2.11e-133
Unigene24794_All	1010	16.5796	0.9145	-4.18028	Down	2.72e-80	3.15e-79
CL3132.Contig2_All	1162	26.4658	1.4643	-4.17585	Down	4.58e-146	9.61e-145
Unigene23581_All	224	15.6846	0.8681	-4.17534	Down	7.66e-18	2.94e-17
Unigene6595_All	609	5.769	0.3193	-4.17534	Down	7.66e-18	2.94e-17
CL12938.Contig1_All	719	14.6593	0.8114	-4.17526	Down	5e-51	4.02e-50
Unigene24317_All	822	15.9864	0.8871	-4.1716	Down	3.11e-63	2.96e-62
Unigene17334_All	1396	21.8661	1.2189	-4.16504	Down	9.74e-145	2.02e-143
Unigene10231_All	578	45.1543	2.5233	-4.16148	Down	6.56e-124	1.16e-122
CL935.Contig12_All	2818	97.2305	5.4342	-4.16127	Down	0	0
CL722.Contig1_All	1182	159.389	8.925	-4.15856	Down	0	0
Unigene3373_All	383	169.884	9.5199	-4.15746	Down	2e-306	9.88e-305
Unigene25181_All	217	3.9951	0.224	-4.15666	Down	3.8e-05	6.63e-05
CL4830.Contig3_All	509	1.7032	0.0955	-4.1566	Down	3.8e-05	6.63e-05
Unigene24326_All	259	3.3472	0.1877	-4.15645	Down	3.8e-05	6.63e-05
CL6958.Contig1_All	550	17.3386	0.9723	-4.15644	Down	3.69e-46	2.75e-45
Unigene24615_All	879	10.849	0.6084	-4.1564	Down	3.69e-46	2.75e-45
Unigene25109_All	222	3.9051	0.219	-4.15636	Down	3.8e-05	6.63e-05
Unigene24518_All	444	5.8576	0.3285	-4.15634	Down	1.83e-13	5.84e-13
Unigene25233_All	214	4.0511	0.2272	-4.15628	Down	3.8e-05	6.63e-05
Unigene25278_All	225	3.853	0.2161	-4.15621	Down	3.8e-05	6.63e-05
Unigene1350_All	659	185.004	10.4754	-4.14248	Down	0	0
Unigene6181_All	1810	12.8061	0.7252	-4.14231	Down	7.16e-110	1.11e-108
Unigene23930_All	712	4.8063	0.2731	-4.13743	Down	2.61e-17	9.79e-17
Unigene16957_All	813	29.4645	1.6743	-4.13735	Down	2.11e-113	3.38e-112
Unigene24809_All	210	16.2957	0.926	-4.13734	Down	2.61e-17	9.78e-17
CL935.Contig2_All	1881	170.698	9.7178	-4.13468	Down	0	0
Unigene3610_All	1823	189.495	10.827	-4.12945	Down	0	0
CL8700.Contig1_All	1033	51.8559	2.9649	-4.12845	Down	3.46e-251	1.35e-249
Unigene24719_All	401	16.954	0.9699	-4.12765	Down	3.89e-33	2.27e-32
Unigene21299_All	530	8.0064	0.4586	-4.12585	Down	3.82e-21	1.64e-20
Unigene12699_All	280	87.8337	5.0351	-4.12468	Down	3.88e-116	6.39e-115
CL3411.Contig1_All	717	2337.71	134.589	-4.11847	Down	0	0
CL9766.Contig1_All	940	21.5519	1.2412	-4.11801	Down	7.82e-96	1.06e-94
Unigene24983_All	264	6.3948	0.3683	-4.11795	Down	4.6e-09	1.14e-08
CL7736.Contig1_All	648	58.5136	3.376	-4.11539	Down	6.71e-178	1.75e-176
CL9457.Contig1_All	654	744.558	43.0397	-4.11264	Down	0	0
CL8914.Contig2_All	617	9.5397	0.5515	-4.11251	Down	8.63e-29	4.57e-28
CL4360.Contig1_All	774	5.4235	0.314	-4.11039	Down	7.04e-21	3e-20
Unigene6157_All	484	12.0669	0.7031	-4.10118	Down	1.59e-28	8.34e-28
Unigene10432_All	875	18.0947	1.0556	-4.09943	Down	5.45e-75	5.96e-74
Unigene7821_All	1144	26.2041	1.5298	-4.09838	Down	1.39e-140	2.79e-139
Unigene23756_All	407	8.1839	0.4778	-4.09831	Down	8.85e-17	3.25e-16
Unigene2009_All	686	25.4745	1.4882	-4.09741	Down	1.38e-82	1.64e-81
Unigene10067_All	866	361.599	21.1637	-4.09473	Down	0	0
Unigene4146_All	498	16.6753	0.9762	-4.09439	Down	5.76e-40	3.86e-39
Unigene24785_All	328	27.8219	1.6304	-4.09292	Down	8.96e-44	6.42e-43
Unigene3646_All	1765	10.3406	0.606	-4.09286	Down	4.03e-86	4.97e-85
CL6125.Contig2_All	1083	356.766	20.9183	-4.09214	Down	0	0
Unigene19199_All	1108	139.849	8.2048	-4.09125	Down	0	0
Unigene21584_All	903	289.027	16.9586	-4.09112	Down	0	0
Unigene14299_All	1182	23.1228	1.3573	-4.0905	Down	3.83e-128	6.99e-127
Unigene23388_All	475	19.1157	1.1258	-4.08574	Down	1.65e-43	1.17e-42
Unigene12675_All	472	62.835	3.7079	-4.08289	Down	9.82e-139	1.94e-137
Unigene24002_All	698	9.4132	0.5572	-4.07842	Down	8.19e-32	4.65e-31
Unigene23779_All	200	4.1065	0.2431	-4.07829	Down	7.04e-05	0.000120712
Unigene25478_All	327	2.5116	0.1487	-4.07813	Down	7.04e-05	0.000120715
Unigene23790_All	262	3.1347	0.1856	-4.07806	Down	7.04e-05	0.00012071
CL1355.Contig1_All	522	56.5541	3.3527	-4.07624	Down	6.09e-138	1.2e-136
Unigene17692_All	598	235.541	13.9828	-4.07425	Down	0	0
Unigene24073_All	1236	5.9434	0.354	-4.06947	Down	2.32e-35	1.42e-34
CL4547.Contig2_All	1341	205.785	12.2896	-4.06563	Down	0	0
Unigene2984_All	752	10866.5	649.059	-4.06539	Down	0	0
Unigene23732_All	434	11.2493	0.6721	-4.06502	Down	6.53e-24	3.05e-23
CL9569.Contig1_All	1096	150.247	9.0487	-4.05349	Down	0	0
Unigene18067_All	413	66.398	4.0022	-4.05227	Down	1.03e-127	1.87e-126
CL8488.Contig1_All	355	6.8121	0.4108	-4.05159	Down	2.11e-12	6.4e-12
Unigene24700_All	267	9.0572	0.5462	-4.05156	Down	2.11e-12	6.4e-12
CL10482.Contig1_All	257	9.4096	0.5675	-4.05144	Down	2.11e-12	6.4e-12
Unigene12387_All	2187	166.343	10.0475	-4.04925	Down	0	0
Unigene15435_All	937	6.8661	0.4151	-4.04796	Down	5.08e-31	2.83e-30
Unigene19122_All	1763	45.0844	2.7299	-4.04571	Down	0	0
Unigene5368_All	1515	28.6116	1.7328	-4.04542	Down	1.12e-200	3.34e-199
Unigene24783_All	465	6.8687	0.4182	-4.03777	Down	5.5e-16	1.96e-15
CL9255.Contig3_All	1388	183.662	11.243	-4.02996	Down	0	0
CL5841.Contig3_All	1006	3.946	0.2416	-4.0297	Down	1.48e-19	6.04e-19
CL10762.Contig2_All	276	8.5966	0.5284	-4.02406	Down	3.88e-12	1.16e-11
Unigene12874_All	946	1811.9	111.619	-4.02085	Down	0	0
Unigene24111_All	384	10.2188	0.633	-4.01288	Down	2.71e-19	1.1e-18
Unigene16969_All	1481	809.657	50.1576	-4.01277	Down	0	0
Unigene4796_All	845	29.6446	1.841	-4.00921	Down	6.53e-116	1.07e-114
CL4347.Contig3_All	2268	14.0425	0.8788	-3.99812	Down	1.23e-146	2.59e-145
Unigene21675_All	1170	27.2208	1.7036	-3.99805	Down	1.23e-146	2.59e-145
Unigene25239_All	233	3.3291	0.2086	-3.99632	Down	0.000129967	0.000215528
Unigene24411_All	306	5.0698	0.3177	-3.99619	Down	2.87e-08	6.7e-08
Unigene25062_All	341	4.5494	0.2851	-3.99614	Down	2.87e-08	6.7e-08
Unigene24680_All	349	11.1128	0.6965	-3.99596	Down	4.98e-19	2e-18
Unigene24551_All	284	5.4625	0.3424	-3.99581	Down	2.87e-08	6.7e-08
Unigene25549_All	238	3.2591	0.2043	-3.99571	Down	0.000129967	0.000215523
Unigene25672_All	367	2.1136	0.1325	-3.99564	Down	0.000129967	0.000215532
Unigene27669_All	1370	0.5662	0.0355	-3.99542	Down	0.000129967	0.000215519
CL1133.Contig3_All	1281	5.4141	0.3416	-3.98634	Down	5.46e-33	3.17e-32
Unigene18863_All	4447	32.7306	2.0662	-3.98559	Down	0	0
CL9929.Contig3_All	683	25.8536	1.6371	-3.98115	Down	9.45e-82	1.11e-80
CL2642.Contig1_All	1401	23.9701	1.5268	-3.97265	Down	8.17e-154	1.81e-152
CL2697.Contig3_All	982	248.445	15.8419	-3.97111	Down	0	0
Unigene7326_All	1649	36.8288	2.3585	-3.96489	Down	2.22e-276	9.75e-275
CL5359.Contig1_All	1719	4461.24	286.202	-3.96234	Down	0	0
Unigene24329_All	255	44.5543	2.8597	-3.96163	Down	6.18e-53	5.11e-52
CL4620.Contig3_All	2073	52.9794	3.4005	-3.96161	Down	0	0
CL3624.Contig1_All	277	29.9794	1.9306	-3.95685	Down	4.95e-39	3.26e-38
Unigene24720_All	410	3.6725	0.2371	-3.95319	Down	5.28e-08	1.21e-07
Unigene24496_All	355	4.2415	0.2739	-3.95285	Down	5.28e-08	1.21e-07
Unigene24295_All	305	4.9368	0.3188	-3.95285	Down	5.28e-08	1.21e-07
CL11705.Contig1_All	1001	39.839	2.574	-3.9521	Down	1.21e-181	3.21e-180
CL2283.Contig4_All	6856	4.0463	0.2624	-3.94676	Down	9.61e-127	1.74e-125
Unigene17683_All	811	392.591	25.4763	-3.9458	Down	0	0
CL3030.Contig4_All	1458	93.29	6.0685	-3.94231	Down	0	0
CL10370.Contig1_All	1048	230.316	14.9834	-3.94218	Down	0	0
CL1210.Contig2_All	1387	35.9891	2.3484	-3.93781	Down	2.5e-226	8.6e-225
Unigene19221_All	979	48.6573	3.1781	-3.93642	Down	5.25e-216	1.71e-214
Unigene420_All	1288	157.537	10.3042	-3.93438	Down	0	0
Unigene24828_All	375	11.8024	0.7778	-3.92354	Down	2.8e-21	1.21e-20
Unigene18610_All	595	14.877	0.9805	-3.92342	Down	2.9e-41	1.99e-40
CL3469.Contig5_All	752	53.8798	3.5556	-3.92158	Down	1.81e-183	4.9e-182
Unigene1892_All	387	58.715	3.8942	-3.91433	Down	1.83e-103	2.67e-102
Unigene1268_All	1316	84.6335	5.6151	-3.91385	Down	0	0
Unigene16940_All	1725	69.9099	4.6501	-3.91016	Down	0	0
CL12740.Contig4_All	1121	47.5817	3.1658	-3.90976	Down	1.96e-240	7.26e-239
CL1189.Contig3_All	816	2.684	0.1787	-3.90877	Down	4.38e-11	1.24e-10
Unigene23919_All	237	3.0804	0.2051	-3.90872	Down	0.000239392	0.000383447
Unigene2390_All	807	2.7139	0.1807	-3.9087	Down	4.38e-11	1.24e-10
CL504.Contig1_All	228	3.202	0.2132	-3.90869	Down	0.000239392	0.000383432
Unigene25229_All	223	3.2738	0.218	-3.90857	Down	0.000239392	0.000383416
Unigene23986_All	344	10.6111	0.7066	-3.90854	Down	1.03e-17	3.91e-17
Unigene24921_All	256	5.7035	0.3798	-3.90854	Down	9.68e-08	2.18e-07
CL213.Contig3_All	1151	30.445	2.0274	-3.9085	Down	1.66e-158	3.81e-157
Unigene25579_All	206	3.5439	0.236	-3.90848	Down	0.000239392	0.000383371
Unigene24718_All	340	4.2944	0.286	-3.90837	Down	9.68e-08	2.18e-07
CL2003.Contig2_All	202	3.6141	0.2407	-3.90833	Down	0.000239392	0.000383424
Unigene24473_All	250	2.9202	0.1945	-3.90823	Down	0.000239392	0.000383401
CL5359.Contig2_All	1789	0.4081	0.0272	-3.90724	Down	0.000239392	0.000383409
CL1883.Contig1_All	1320	105.463	7.0344	-3.90616	Down	0	0
CL10911.Contig1_All	1904	44.7652	2.9874	-3.90542	Down	0	0
CL12598.Contig2_All	1906	54.2699	3.6474	-3.89521	Down	0	0
Unigene4798_All	1359	13.2956	0.8943	-3.89405	Down	2.84e-82	3.37e-81
Unigene19501_All	1104	231.653	15.5884	-3.89342	Down	0	0
CL6198.Contig7_All	1134	57.216	3.8583	-3.89038	Down	5.46e-291	2.54e-289
Unigene16507_All	2179	4.9627	0.3347	-3.89018	Down	8.55e-50	6.76e-49
Unigene988_All	241	143.51	9.6826	-3.88961	Down	6.77e-156	1.53e-154
Unigene23888_All	410	7.0111	0.4743	-3.88577	Down	3.82e-14	1.26e-13
Unigene23905_All	359	8.0071	0.5417	-3.88571	Down	3.82e-14	1.26e-13
Unigene24985_All	397	5.4018	0.3674	-3.87802	Down	8.02e-11	2.24e-10
Unigene7436_All	1687	50.4152	3.4293	-3.87787	Down	0	0
CL1022.Contig1_All	807	313.741	21.3857	-3.87486	Down	0	0
Unigene24788_All	571	19.9772	1.3622	-3.87434	Down	2.74e-52	2.24e-51
CL5846.Contig1_All	2314	11.0816	0.7563	-3.87306	Down	1.23e-115	2.02e-114
Unigene24408_All	459	7.7538	0.5296	-3.87193	Down	3.42e-17	1.28e-16
Unigene20216_All	461	26.2286	1.7927	-3.87093	Down	2.65e-55	2.26e-54
Unigene15908_All	354	518.148	35.4311	-3.87027	Down	0	0
Unigene2827_All	882	130.314	8.9292	-3.86731	Down	0	0
Unigene4795_All	1519	19.1343	1.3122	-3.8661	Down	1.13e-130	2.09e-129
Unigene25009_All	302	4.6837	0.322	-3.86252	Down	1.77e-07	3.91e-07
CL3875.Contig2_All	1238	64.83	4.4766	-3.85619	Down	0	0
CL1779.Contig1_All	1427	8.3774	0.5792	-3.85437	Down	1.6e-54	1.35e-53
Unigene25106_All	829	4.2381	0.2932	-3.85346	Down	6.24e-17	2.31e-16
CL6530.Contig2_All	1231	15.9753	1.1058	-3.85268	Down	1.07e-88	1.35e-87
Unigene23993_All	670	8.3765	0.5805	-3.85098	Down	2.69e-26	1.34e-25
Unigene24866_All	470	5.9219	0.4137	-3.8394	Down	1.27e-13	4.1e-13
Unigene24981_All	637	4.3694	0.3053	-3.83914	Down	1.27e-13	4.1e-13
Unigene21832_All	1469	882.429	61.6868	-3.83845	Down	0	0
CL935.Contig6_All	1732	20.443	1.4315	-3.83601	Down	6.94e-158	1.58e-156
Unigene10275_All	479	49.2477	3.4507	-3.8351	Down	1.03e-105	1.54e-104
Unigene24839_All	333	10.4136	0.73	-3.83443	Down	1.14e-16	4.17e-16
Unigene18893_All	4555	28.9194	2.0278	-3.83405	Down	0	0
Unigene23953_All	790	5.2559	0.3692	-3.83146	Down	1.04e-19	4.27e-19
CL6433.Contig1_All	338	94.0907	6.6162	-3.82998	Down	8.24e-142	1.68e-140
Unigene24823_All	481	10.0552	0.7075	-3.82907	Down	9.56e-23	4.32e-22
CL5248.Contig5_All	1726	402.483	28.3351	-3.82826	Down	0	0
CL789.Contig2_All	496	12.5109	0.8821	-3.8261	Down	8.36e-29	4.43e-28
CL12702.Contig2_All	1680	0.4074	0.0289	-3.8173	Down	0.000439736	0.00068231
Unigene25537_All	241	2.8399	0.2017	-3.81556	Down	0.000439736	0.000682191
Unigene8136_All	424	3.2284	0.2293	-3.81551	Down	3.24e-07	6.97e-07
Unigene24235_All	226	6.0568	0.4302	-3.81548	Down	3.24e-07	6.97e-07
Unigene17418_All	632	21.6588	1.5384	-3.81545	Down	9.61e-62	8.96e-61
Unigene25492_All	211	3.2437	0.2304	-3.81543	Down	0.000439736	0.000682178
Unigene25440_All	254	2.6946	0.1914	-3.81541	Down	0.000439736	0.000682297
Unigene24523_All	957	7.8669	0.5588	-3.81539	Down	1.36e-34	8.23e-34
Unigene23901_All	453	7.5543	0.5366	-3.81538	Down	2.07e-16	7.51e-16
CL3467.Contig1_All	735	1.8624	0.1323	-3.81528	Down	3.24e-07	6.97e-07
CL7517.Contig1_All	394	5.2113	0.3702	-3.81527	Down	2.67e-10	7.2e-10
CL10439.Contig2_All	394	1.7371	0.1234	-3.81527	Down	0.000439736	0.000682283
CL9051.Contig2_All	1350	3.5488	0.2521	-3.81526	Down	1.74e-22	7.81e-22
Unigene24692_All	680	5.0325	0.3575	-3.81526	Down	2.07e-16	7.51e-16
CL1019.Contig3_All	473	1.447	0.1028	-3.81515	Down	0.000439736	0.000682244
Unigene25459_All	261	2.6223	0.1863	-3.81513	Down	0.000439736	0.00068227
Unigene25555_All	291	2.352	0.1671	-3.8151	Down	0.000439736	0.000682218
Unigene10005_All	810	10.9282	0.7802	-3.80807	Down	2.26e-40	1.52e-39
Unigene24669_All	329	20.6643	1.4777	-3.80572	Down	2.61e-31	1.47e-30
CL8061.Contig1_All	819	38.9982	2.7899	-3.80512	Down	1.06e-141	2.15e-140
Unigene25947_All	203	23.3759	1.6764	-3.80158	Down	3.17e-22	1.41e-21
CL7671.Contig2_All	821	61.9117	4.4411	-3.80122	Down	2.54e-224	8.61e-223
CL3469.Contig2_All	367	36.925	2.6493	-3.80091	Down	5.77e-61	5.32e-60
CL6854.Contig1_All	2429	504.706	36.326	-3.79637	Down	0	0
CL10384.Contig4_All	311	10.8568	0.7816	-3.79602	Down	3.78e-16	1.35e-15
CL213.Contig1_All	432	24.9264	1.8005	-3.79121	Down	1.2e-48	9.31e-48
Unigene24577_All	232	11.6037	0.8382	-3.79115	Down	4.23e-13	1.33e-12
CL1769.Contig3_All	852	50.5013	3.6518	-3.78964	Down	1.05e-189	2.96e-188
Unigene24762_All	337	65.8017	4.7605	-3.78894	Down	1.49e-98	2.08e-97
CL2661.Contig1_All	535	43.8369	3.1804	-3.78487	Down	4.73e-104	6.95e-103
Unigene617_All	1369	772.342	56.1076	-3.78297	Down	0	0
CL10639.Contig1_All	262	22.9881	1.67	-3.78297	Down	9.15e-28	4.73e-27
CL9830.Contig3_All	1161	160.896	11.8082	-3.76827	Down	0	0
Unigene14680_All	996	17.2708	1.2691	-3.76646	Down	1.9e-76	2.12e-75
CL9845.Contig1_All	1095	7.2505	0.5328	-3.76641	Down	4.67e-36	2.91e-35
Unigene25154_All	338	3.9148	0.2877	-3.7663	Down	5.91e-07	1.24e-06
Unigene19984_All	877	1598.59	117.629	-3.76449	Down	0	0
Unigene12202_All	1293	155.622	11.4675	-3.76242	Down	0	0
Unigene17121_All	874	18.1154	1.335	-3.76231	Down	2e-70	2.08e-69
CL9110.Contig1_All	2142	479.05	35.3149	-3.76183	Down	0	0
Unigene3382_All	719	6.4095	0.4733	-3.75938	Down	1.9e-21	8.25e-21
CL156.Contig1_All	1067	35.151	2.597	-3.75865	Down	1.6e-164	3.82e-163
Unigene1435_All	417	53.6155	3.9638	-3.75769	Down	1.03e-98	1.43e-97
CL1315.Contig1_All	651	37.3574	2.7631	-3.75703	Down	3.19e-107	4.83e-106
CL8588.Contig2_All	219	15.001	1.1099	-3.75656	Down	1.25e-15	4.39e-15
Unigene1571_All	308	6.3701	0.4735	-3.74988	Down	8.87e-10	2.31e-09
Unigene24102_All	349	11.2436	0.8358	-3.7498	Down	2.06e-18	8.08e-18
CL3952.Contig1_All	859	2.2841	0.1698	-3.74972	Down	8.87e-10	2.31e-09
CL3512.Contig2_All	607	3.2323	0.2403	-3.74965	Down	8.87e-10	2.31e-09
Unigene25362_All	605	3.243	0.2411	-3.74963	Down	8.87e-10	2.31e-09
Unigene15789_All	300	41.3693	3.0789	-3.74807	Down	2.31e-55	1.98e-54
CL9189.Contig1_All	1125	125.325	9.334	-3.74703	Down	0	0
CL4025.Contig2_All	742	26.3806	1.9656	-3.74644	Down	2.03e-86	2.51e-85
Unigene17386_All	700	13.9491	1.0417	-3.74316	Down	8.09e-44	5.8e-43
CL3564.Contig3_All	459	5.6662	0.4237	-3.74127	Down	1.4e-12	4.27e-12
Unigene23573_All	374	8.662	0.6499	-3.73641	Down	2.27e-15	7.89e-15
CL3467.Contig2_All	809	4.0044	0.3005	-3.73615	Down	2.27e-15	7.89e-15
CL12669.Contig2_All	649	25.8019	1.9476	-3.72771	Down	7.29e-74	7.89e-73
CL4620.Contig4_All	2274	89.7108	6.777	-3.72656	Down	0	0
Unigene10819_All	477	14.8267	1.1211	-3.72521	Down	5.31e-32	3.03e-31
Unigene9533_All	2129	11.1659	0.8449	-3.72418	Down	4e-104	5.88e-103
Unigene14995_All	603	69.2364	5.2404	-3.72378	Down	1.34e-181	3.58e-180
CL735.Contig2_All	2790	101.412	7.7017	-3.7189	Down	0	0
CL5248.Contig2_All	1947	69.3441	5.2685	-3.71831	Down	0	0
CL4507.Contig1_All	858	2.978	0.2266	-3.71612	Down	2.54e-12	7.65e-12
Unigene24057_All	718	3.5587	0.2708	-3.71605	Down	2.54e-12	7.65e-12
CL5846.Contig2_All	596	5.359	0.4078	-3.71603	Down	4.11e-15	1.42e-14
Unigene24819_All	228	5.6034	0.4264	-3.71602	Down	1.08e-06	2.2e-06
Unigene25099_All	222	5.7549	0.438	-3.71579	Down	1.08e-06	2.2e-06
Unigene24717_All	326	3.919	0.2983	-3.71565	Down	1.08e-06	2.2e-06
Unigene15119_All	516	56.5043	4.3339	-3.70462	Down	8.28e-127	1.5e-125
Unigene14078_All	6248	550.639	42.3823	-3.69957	Down	0	0
CL12332.Contig2_All	1156	25.1032	1.9345	-3.69784	Down	4.9e-126	8.8e-125
CL8632.Contig1_All	2085	434.921	33.5524	-3.69626	Down	0	0
CL3757.Contig4_All	951	41.9815	3.2717	-3.68164	Down	3.69e-172	9.25e-171
Unigene8264_All	1186	15.235	1.1887	-3.67993	Down	9e-79	1.03e-77
CL7384.Contig4_All	1807	20.3015	1.5873	-3.67694	Down	3.64e-158	8.35e-157
Unigene25093_All	298	4.1341	0.3263	-3.6633	Down	1.96e-06	3.94e-06
Unigene5725_All	1963	8.4608	0.6687	-3.66136	Down	3.05e-72	3.24e-71
CL1695.Contig5_All	2614	1625.52	128.623	-3.65968	Down	0	0
Unigene18316_All	368	26.6576	2.1137	-3.6567	Down	3.15e-43	2.23e-42
CL10513.Contig1_All	1783	474.576	37.654	-3.65577	Down	0	0
CL6004.Contig2_All	574	7.4722	0.5929	-3.65567	Down	1.22e-19	5e-19
Unigene7388_All	1302	28.6664	2.2777	-3.65371	Down	4.56e-160	1.05e-158
Unigene14079_All	2933	1.0423	0.0829	-3.65225	Down	2.45e-14	8.14e-14
Unigene19010_All	1385	39.665	3.1591	-3.65028	Down	1.35e-234	4.83e-233
Unigene14883_All	913	14.6929	1.1714	-3.64881	Down	1.77e-58	1.59e-57
CL8222.Contig1_All	1237	1.4754	0.1179	-3.64547	Down	5.31e-09	1.31e-08
CL1503.Contig2_All	1899	36.7378	2.944	-3.64142	Down	7.72e-297	3.67e-295
Unigene23660_All	519	8.1761	0.6557	-3.64031	Down	2.21e-19	8.97e-19
Unigene1217_All	608	296.506	23.8276	-3.63736	Down	0	0
Unigene17062_All	1108	550.17	44.2272	-3.63687	Down	0	0
Unigene23747_All	542	8.9235	0.7176	-3.63636	Down	6.73e-22	2.97e-21
CL10783.Contig1_All	448	5.3979	0.4341	-3.6363	Down	1.51e-11	4.38e-11
CL481.Contig5_All	2752	158.72	12.825	-3.62945	Down	0	0
Unigene9415_All	5789	70.9444	5.7441	-3.62654	Down	0	0
Unigene8073_All	520	48.348	3.9266	-3.6221	Down	1.33e-107	2.02e-106
CL12614.Contig2_All	1216	7.3545	0.5997	-3.61631	Down	3.44e-39	2.27e-38
CL3411.Contig2_All	672	574.015	46.8785	-3.61409	Down	0	0
Unigene24459_All	301	5.9119	0.4845	-3.60905	Down	9.6e-09	2.33e-08
Unigene4549_All	934	40.0099	3.2792	-3.60894	Down	1.18e-158	2.72e-157
Unigene23945_All	514	6.9241	0.5675	-3.60893	Down	2.38e-16	8.59e-16
CL6018.Contig2_All	2152	0.5513	0.0452	-3.60844	Down	3.55e-06	6.95e-06
CL3757.Contig2_All	1112	19.1621	1.5739	-3.60584	Down	4.15e-91	5.36e-90
Unigene24064_All	1535	8.8581	0.7284	-3.60419	Down	1.13e-58	1.02e-57
CL2133.Contig1_All	306	32.8044	2.7008	-3.60243	Down	1.11e-43	7.96e-43
CL6514.Contig2_All	1026	8.6275	0.7107	-3.60163	Down	1.12e-38	7.31e-38
Unigene24803_All	740	15.8465	1.3139	-3.59224	Down	1.15e-50	9.17e-50
Unigene14695_All	659	16.8941	1.4016	-3.59137	Down	3.61e-48	2.78e-47
Unigene719_All	1195	71.0192	5.8989	-3.58969	Down	0	0
CL738.Contig3_All	2190	86.0263	7.1479	-3.58919	Down	0	0
Unigene9419_All	7687	43.3723	3.6112	-3.58622	Down	0	0
Unigene15264_All	640	127.544	10.6345	-3.58417	Down	0	0
Unigene12708_All	1210	13.9523	1.1651	-3.58198	Down	4.07e-72	4.31e-71
CL1189.Contig1_All	651	3.5745	0.2987	-3.58097	Down	4.93e-11	1.39e-10
Unigene14514_All	1098	66.6134	5.5787	-3.57781	Down	1.2e-306	5.94e-305
CL10661.Contig1_All	862	12.1216	1.0152	-3.57774	Down	3.69e-45	2.71e-44
Unigene14448_All	1182	229.568	19.2896	-3.57303	Down	0	0
CL1255.Contig1_All	1283	538.431	45.2803	-3.57181	Down	0	0
Unigene24491_All	538	12.8912	1.0843	-3.57155	Down	2.12e-30	1.16e-29
Unigene24947_All	272	6.3745	0.5362	-3.57147	Down	1.74e-08	4.13e-08
CL3190.Contig3_All	227	45.6279	3.8549	-3.56515	Down	1.19e-44	8.68e-44
Unigene7711_All	628	136.303	11.5344	-3.5628	Down	0	0
CL4988.Contig1_All	1095	659.834	55.8959	-3.56129	Down	0	0
Unigene18512_All	557	14.4174	1.2219	-3.56061	Down	6.71e-35	4.09e-34
Unigene1270_All	1357	135.471	11.4999	-3.5583	Down	0	0
Unigene7670_All	483	22.4833	1.9124	-3.5554	Down	1.22e-46	9.16e-46
Unigene23090_All	327	3.4884	0.2973	-3.55257	Down	6.43e-06	1.22e-05
Unigene24423_All	235	4.854	0.4137	-3.55252	Down	6.43e-06	1.22e-05
CL9395.Contig3_All	521	15.3261	1.3063	-3.55243	Down	1.21e-34	7.29e-34
CL4347.Contig4_All	2493	0.9151	0.078	-3.55238	Down	8.88e-11	2.46e-10
Unigene25280_All	308	3.7036	0.3157	-3.5523	Down	6.43e-06	1.22e-05
Unigene24040_All	242	4.7136	0.4018	-3.55228	Down	6.43e-06	1.22e-05
CL7640.Contig2_All	928	10.4236	0.8906	-3.54893	Down	1.22e-41	8.4e-41
Unigene12826_All	882	1977.16	168.994	-3.54838	Down	0	0
Unigene22052_All	1108	185.024	15.8832	-3.54214	Down	0	0
CL12450.Contig1_All	1238	739.74	63.7333	-3.5369	Down	0	0
Unigene24684_All	434	11.6698	1.0081	-3.53307	Down	2.29e-22	1.02e-21
Unigene24975_All	356	4.7422	0.4097	-3.53292	Down	3.13e-08	7.29e-08
CL345.Contig4_All	1505	15.2497	1.3244	-3.52537	Down	3.41e-96	4.64e-95
Unigene19804_All	360	35.6151	3.1059	-3.51941	Down	2.41e-54	2.03e-53
CL5429.Contig3_All	717	7.7637	0.678	-3.51739	Down	2.28e-24	1.08e-23
Unigene8941_All	403	6.9065	0.6032	-3.51725	Down	8.41e-13	2.6e-12
Unigene24354_All	476	5.8473	0.5107	-3.51722	Down	8.41e-13	2.6e-12
Unigene9420_All	4135	1.3462	0.1176	-3.51693	Down	2.28e-24	1.08e-23
CL8077.Contig1_All	995	6.6952	0.5863	-3.51342	Down	7.11e-29	3.77e-28
CL9694.Contig2_All	1092	91.9244	8.0579	-3.51197	Down	0	0
Unigene19273_All	1366	363.687	31.8879	-3.51162	Down	0	0
CL5789.Contig2_All	850	52.821	4.6327	-3.51119	Down	6.13e-186	1.68e-184
CL8953.Contig1_All	2141	35.0574	3.0881	-3.50493	Down	0	0
Unigene22615_All	1001	18.1873	1.6027	-3.50436	Down	2.99e-76	3.32e-75
Unigene4668_All	1285	37.7096	3.3293	-3.50164	Down	4.5e-200	1.34e-198
CL3757.Contig3_All	951	23.1258	2.0448	-3.49947	Down	1.13e-91	1.46e-90
CL11960.Contig1_All	2164	48.39	4.2909	-3.49536	Down	0	0
Unigene24115_All	257	4.261	0.3783	-3.49359	Down	1.16e-05	2.14e-05
Unigene24818_All	730	9.0006	0.7991	-3.49357	Down	2.29e-28	1.2e-27
Unigene27927_All	478	9.1638	0.8136	-3.49355	Down	2.4e-19	9.74e-19
Unigene24087_All	270	4.0558	0.3601	-3.49352	Down	1.16e-05	2.14e-05
Unigene24796_All	461	15.4402	1.3709	-3.4935	Down	1.28e-30	7.09e-30
Unigene25054_All	265	4.1323	0.3669	-3.49349	Down	1.16e-05	2.14e-05
Unigene13362_All	315	5.2146	0.463	-3.49347	Down	5.64e-08	1.29e-07
Unigene24892_All	244	8.976	0.797	-3.49342	Down	2.88e-10	7.74e-10
Unigene25209_All	267	4.1014	0.3642	-3.49331	Down	1.16e-05	2.14e-05
Unigene24592_All	309	3.5439	0.3147	-3.49329	Down	1.16e-05	2.14e-05
Unigene24687_All	671	2.448	0.2174	-3.49318	Down	5.64e-08	1.29e-07
Unigene10498_All	364	126.229	11.2188	-3.49205	Down	2.33e-189	6.54e-188
Unigene2640_All	1541	53.8889	4.7952	-3.49033	Down	0	0
Unigene19000_All	1472	34.3759	3.0714	-3.48443	Down	5.74e-208	1.78e-206
Unigene4162_All	557	12.6972	1.1346	-3.48425	Down	2.3e-30	1.26e-29
Unigene5833_All	483	23.6169	2.1137	-3.48198	Down	4.39e-48	3.37e-47
CL8489.Contig1_All	1097	71.083	6.3815	-3.47754	Down	0	0
CL9767.Contig3_All	1395	378.041	34.0129	-3.47439	Down	0	0
Unigene5281_All	1423	183.025	16.501	-3.47141	Down	0	0
Unigene16155_All	515	45.8937	4.1535	-3.4659	Down	1.34e-97	1.85e-96
CL5477.Contig3_All	752	14.2587	1.2929	-3.46316	Down	4.41e-45	3.23e-44
CL10680.Contig1_All	1140	146.25	13.2625	-3.46301	Down	0	0
Unigene7943_All	426	55.0534	5.0212	-3.45473	Down	1.37e-96	1.87e-95
Unigene25102_All	321	4.975	0.4543	-3.45298	Down	1.01e-07	2.28e-07
Unigene24606_All	528	6.0492	0.5524	-3.45296	Down	2.6e-14	8.64e-14
CL3660.Contig3_All	585	16.3793	1.4958	-3.45288	Down	2.43e-40	1.64e-39
Unigene24957_All	274	5.8284	0.5323	-3.45279	Down	1.01e-07	2.28e-07
Unigene18257_All	318	10.0439	0.9173	-3.45278	Down	2.6e-14	8.64e-14
CL6198.Contig4_All	1093	2.9222	0.2669	-3.45268	Down	2.6e-14	8.64e-14
Unigene728_All	742	16.4802	1.5069	-3.45108	Down	4.67e-51	3.76e-50
CL9212.Contig2_All	861	39.4806	3.6136	-3.44964	Down	4.48e-139	8.89e-138
Unigene6836_All	262	38.4877	3.5255	-3.4485	Down	2.47e-42	1.73e-41
Unigene23980_All	521	10.159	0.9331	-3.44458	Down	7.53e-23	3.41e-22
Unigene956_All	309	20.5252	1.888	-3.44247	Down	4.2e-27	2.14e-26
Unigene1003_All	416	26.6528	2.4541	-3.44102	Down	2.56e-46	1.91e-45
CL8878.Contig2_All	739	5.0012	0.4605	-3.441	Down	2.52e-16	9.09e-16
Unigene17075_All	681	6.9681	0.6425	-3.439	Down	1.36e-20	5.75e-20
Unigene24390_All	1126	10.2926	0.9498	-3.43784	Down	2.61e-48	2.01e-47
Unigene21757_All	1855	56.4999	5.2153	-3.43743	Down	0	0
Unigene24094_All	959	10.4197	0.9632	-3.43533	Down	7.89e-42	5.47e-41
Unigene22800_All	1236	14.028	1.298	-3.43395	Down	1.87e-71	1.96e-70
Unigene24573_All	546	5.7662	0.5342	-3.43217	Down	4.65e-14	1.53e-13
CL6251.Contig2_All	231	4.543	0.4209	-3.4321	Down	2.09e-05	3.76e-05
Unigene24737_All	467	2.2472	0.2082	-3.43209	Down	2.09e-05	3.76e-05
Unigene24130_All	372	2.8211	0.2614	-3.43193	Down	2.09e-05	3.76e-05
Unigene15384_All	1254	125.386	11.6303	-3.43041	Down	0	0
CL9830.Contig1_All	1111	394.47	36.6252	-3.42901	Down	0	0
Unigene9414_All	3785	77.1516	7.1798	-3.42568	Down	0	0
Unigene17640_All	885	123.324	11.4808	-3.42516	Down	0	0
CL12430.Contig2_All	924	9.0367	0.8418	-3.42425	Down	4.31e-35	2.63e-34
CL10428.Contig1_All	1594	53.328	4.9713	-3.4232	Down	0	0
Unigene23999_All	326	11.197	1.0439	-3.42306	Down	4.5e-16	1.61e-15
Unigene12220_All	1825	115.582	10.7885	-3.42136	Down	0	0
Unigene9927_All	1562	363.534	34.1424	-3.41245	Down	0	0
Unigene24396_All	369	4.2042	0.3952	-3.41118	Down	1.82e-07	4.01e-07
CL5227.Contig2_All	1051	11.8086	1.1101	-3.41108	Down	2.75e-51	2.22e-50
CL12056.Contig1_All	368	4.2156	0.3963	-3.41107	Down	1.82e-07	4.01e-07
Unigene23893_All	251	6.1807	0.5811	-3.41091	Down	1.82e-07	4.01e-07
Unigene20317_All	400	28.4034	2.6738	-3.4091	Down	4.72e-47	3.57e-46
Unigene792_All	1258	407.858	38.4126	-3.40842	Down	0	0
CL2746.Contig2_All	4826	2.7797	0.2619	-3.40784	Down	2.87e-55	2.45e-54
Unigene17674_All	723	60.5217	5.7154	-3.40453	Down	1.73e-176	4.46e-175
Unigene21835_All	859	15.5634	1.4715	-3.4028	Down	5.12e-55	4.35e-54
CL4699.Contig1_All	2045	39.2021	3.7085	-3.40202	Down	0	0
Unigene11341_All	363	5.6564	0.5357	-3.40039	Down	1.66e-09	4.23e-09
Unigene23924_All	604	3.3994	0.322	-3.40015	Down	1.66e-09	4.23e-09
Unigene12364_All	628	65.3177	6.193	-3.39876	Down	2.6e-165	6.22e-164
Unigene24846_All	365	12.6258	1.1987	-3.39683	Down	7.73e-20	3.2e-19
Unigene274_All	770	91.7299	8.7128	-3.39618	Down	3.68e-283	1.67e-281
Unigene23514_All	637	8.0225	0.7632	-3.39392	Down	7.66e-22	3.37e-21
CL3190.Contig1_All	990	39.2216	3.732	-3.39363	Down	2.28e-156	5.14e-155
Unigene24850_All	411	8.6593	0.828	-3.38655	Down	1.44e-15	5.04e-15
CL8112.Contig2_All	225	15.8177	1.5125	-3.38653	Down	1.44e-15	5.04e-15
CL976.Contig1_All	258	15.7399	1.5074	-3.38429	Down	1.4e-17	5.33e-17
CL1022.Contig2_All	823	91.2558	8.7424	-3.38381	Down	5.38e-300	2.6e-298
CL15.Contig1_All	1367	42.1566	4.0542	-3.37827	Down	2.75e-230	9.67e-229
Unigene16137_All	966	60.8372	5.8881	-3.36908	Down	3.06e-234	1.1e-232
Unigene24287_All	986	4.5813	0.4437	-3.3681	Down	2.46e-19	9.98e-19
Unigene25037_All	214	4.6907	0.4543	-3.36809	Down	3.75e-05	6.65e-05
Unigene13885_All	613	4.9126	0.4758	-3.36806	Down	2.65e-13	8.38e-13
Unigene25689_All	446	2.2507	0.218	-3.36797	Down	3.75e-05	6.65e-05
CL9752.Contig2_All	576	2.6141	0.2532	-3.36797	Down	3.25e-07	7e-07
Unigene23904_All	429	4.6798	0.4533	-3.36791	Down	2.96e-09	7.46e-09
Unigene22980_All	485	7.244	0.7017	-3.36786	Down	2.56e-15	8.88e-15
Unigene9418_All	2804	0.716	0.0694	-3.36695	Down	2.96e-09	7.46e-09
CL4865.Contig2_All	1218	53.4199	5.1888	-3.3639	Down	8.72e-259	3.52e-257
CL2497.Contig1_All	1483	265.86	25.8645	-3.36162	Down	0	0
Unigene17814_All	788	51.9973	5.0589	-3.36154	Down	1.57e-163	3.73e-162
Unigene10795_All	790	101.132	9.846	-3.36056	Down	0	0
Unigene18786_All	807	19.1671	1.8675	-3.35945	Down	1.03e-62	9.73e-62
Unigene15327_All	1517	80.1571	7.8194	-3.3577	Down	0	0
Unigene22017_All	520	40.1877	3.9266	-3.3554	Down	4.36e-84	5.26e-83
CL5120.Contig1_All	2193	97.3312	9.5101	-3.35537	Down	0	0
Unigene24738_All	536	9.2788	0.907	-3.35476	Down	4.33e-21	1.86e-20
Unigene2296_All	599	10.7405	1.0551	-3.34761	Down	7.64e-27	3.86e-26
Unigene16510_All	3789	16.0161	1.5782	-3.34317	Down	3.7e-240	1.36e-238
Unigene697_All	1650	1266.93	124.955	-3.34187	Down	0	0
Unigene17520_All	461	10.6894	1.0546	-3.34141	Down	7.7e-21	3.28e-20
Unigene22581_All	735	247.632	24.4727	-3.33895	Down	0	0
CL4905.Contig1_All	1891	156.018	15.4251	-3.33836	Down	0	0
Unigene7987_All	661	9.664	0.9561	-3.33739	Down	1.36e-26	6.82e-26
Unigene994_All	411	15.5424	1.5377	-3.33736	Down	1.36e-26	6.82e-26
CL7154.Contig1_All	783	48.9495	4.8429	-3.33735	Down	4.25e-152	9.29e-151
Unigene23916_All	339	5.7876	0.5736	-3.33485	Down	5.28e-09	1.31e-08
CL5954.Contig3_All	699	2.8069	0.2782	-3.33478	Down	5.28e-09	1.31e-08
Unigene6073_All	556	14.1151	1.399	-3.33477	Down	2.46e-32	1.41e-31
Unigene24242_All	437	4.4897	0.445	-3.33474	Down	5.28e-09	1.31e-08
CL1032.Contig2_All	1092	12.9948	1.2911	-3.33126	Down	3.08e-57	2.7e-56
Unigene19397_All	841	20.9422	2.081	-3.33106	Down	1.16e-70	1.2e-69
CL10482.Contig2_All	2029	135.489	13.4895	-3.32827	Down	0	0
Unigene24417_All	223	6.5475	0.654	-3.32358	Down	5.81e-07	1.22e-06
CL3041.Contig1_All	578	5.0522	0.5047	-3.32341	Down	8.4e-13	2.6e-12
Unigene17496_All	257	49.1787	4.9182	-3.32183	Down	5.1e-51	4.1e-50
CL1480.Contig3_All	1810	539.04	53.9329	-3.32115	Down	0	0
Unigene3056_All	1052	26.7175	2.6803	-3.31732	Down	2.16e-111	3.39e-110
Unigene6467_All	279	8.6677	0.8712	-3.31457	Down	8.81e-11	2.44e-10
Unigene24716_All	329	7.3504	0.7388	-3.31457	Down	8.81e-11	2.44e-10
CL2829.Contig2_All	1461	34.3224	3.4606	-3.31006	Down	5.5e-197	1.61e-195
Unigene14303_All	1319	160.268	16.2172	-3.30489	Down	0	0
CL8761.Contig3_All	1276	22.1703	2.2479	-3.30198	Down	1.22e-111	1.92e-110
Unigene9488_All	1337	0.7167	0.0727	-3.30134	Down	6.72e-05	0.000115579
Unigene20446_All	304	3.1519	0.3198	-3.30098	Down	6.72e-05	0.000115554
CL3783.Contig1_All	257	3.7284	0.3783	-3.30095	Down	6.72e-05	0.000115569
Unigene25234_All	201	4.7671	0.4837	-3.30093	Down	6.72e-05	0.000115552
CL6243.Contig4_All	291	3.2927	0.3341	-3.30092	Down	6.72e-05	0.000115556
CL8978.Contig2_All	300	3.194	0.3241	-3.30085	Down	6.72e-05	0.000115571
Unigene24634_All	241	7.9518	0.8069	-3.30082	Down	9.41e-09	2.29e-08
Unigene24686_All	918	4.6721	0.4766	-3.29322	Down	4.36e-18	1.69e-17
Unigene16663_All	1716	66.6072	6.7993	-3.29222	Down	0	0
CL7336.Contig1_All	470	5.0482	0.5172	-3.28697	Down	1.57e-10	4.29e-10
CL10259.Contig2_All	621	180.601	18.5535	-3.28305	Down	0	0
CL3624.Contig2_All	307	26.158	2.692	-3.2805	Down	1.37e-32	7.9e-32
Unigene25096_All	300	4.7149	0.4861	-3.2779	Down	1.04e-06	2.12e-06
CL5294.Contig5_All	1325	343.122	35.4429	-3.27515	Down	0	0
CL11973.Contig1_All	1152	46.3408	4.8108	-3.26793	Down	3.66e-207	1.13e-205
CL2365.Contig2_All	843	4.4383	0.4614	-3.26592	Down	7.86e-16	2.78e-15
Unigene20711_All	326	12.8766	1.3421	-3.26219	Down	1.37e-17	5.2e-17
Unigene18861_All	920	5.0587	0.5284	-3.25906	Down	2.4e-19	9.74e-19
Unigene18226_All	556	16.7412	1.7487	-3.25905	Down	2.48e-37	1.58e-36
Unigene19032_All	361	12.8921	1.3467	-3.25899	Down	2.4e-19	9.74e-19
CL481.Contig4_All	2632	181.784	19.0248	-3.25627	Down	0	0
CL7637.Contig2_All	1868	64.8512	6.8186	-3.24959	Down	0	0
Unigene5759_All	999	14.7982	1.5572	-3.2484	Down	3.02e-58	2.69e-57
CL213.Contig4_All	1944	50.3456	5.3016	-3.24737	Down	0	0
Unigene24605_All	641	7.1894	0.7584	-3.24484	Down	4.24e-19	1.7e-18
CL11118.Contig2_All	1622	31.7032	3.3569	-3.23943	Down	5.17e-198	1.52e-196
CL188.Contig1_All	1020	3.1313	0.3336	-3.23057	Down	1.42e-13	4.58e-13
Unigene24301_All	301	3.0318	0.323	-3.23057	Down	0.000119943	0.000199575
Unigene24063_All	421	6.5028	0.6928	-3.23055	Down	8.32e-12	2.45e-11
Unigene24199_All	500	3.6502	0.3889	-3.2305	Down	2.97e-08	6.92e-08
CL3121.Contig2_All	297	9.2178	0.9821	-3.23048	Down	8.32e-12	2.45e-11
Unigene23692_All	404	3.3882	0.361	-3.23045	Down	1.84e-06	3.71e-06
CL4373.Contig4_All	214	40.5108	4.3163	-3.23044	Down	1.34e-34	8.11e-34
CL3469.Contig4_All	1119	14.2715	1.5206	-3.23042	Down	1.76e-62	1.65e-61
Unigene25131_All	319	4.291	0.4572	-3.23042	Down	1.84e-06	3.71e-06
Unigene18015_All	286	3.1908	0.34	-3.23031	Down	0.000119943	0.000199563
CL6198.Contig3_All	976	2.3375	0.2491	-3.23017	Down	4.92e-10	1.3e-09
Unigene2451_All	1027	1040.87	111.099	-3.22787	Down	0	0
Unigene6031_All	1203	137.68	14.7097	-3.22648	Down	0	0
CL12450.Contig2_All	1439	432.942	46.2837	-3.2256	Down	0	0
CL5120.Contig6_All	349	292.725	31.3419	-3.22338	Down	0	0
Unigene20962_All	720	21.4198	2.2957	-3.22194	Down	3.01e-60	2.75e-59
CL3418.Contig1_All	830	352.379	37.779	-3.22147	Down	0	0
Unigene13410_All	764	5.3153	0.5727	-3.2143	Down	7.56e-17	2.79e-16
Unigene14780_All	1741	161.31	17.4801	-3.20605	Down	0	0
CL5178.Contig3_All	1220	3.6652	0.3985	-3.20124	Down	2.34e-18	9.11e-18
Unigene24914_All	1077	7.0327	0.7674	-3.19603	Down	4.03e-30	2.2e-29
Unigene4925_All	1647	27.2881	2.9812	-3.19431	Down	4.8e-171	1.2e-169
CL12844.Contig1_All	549	6.4827	0.7084	-3.19396	Down	7.67e-15	2.61e-14
Unigene23659_All	687	2.5902	0.2831	-3.19368	Down	5.26e-08	1.21e-07
CL4263.Contig3_All	2036	218.862	23.9492	-3.19197	Down	0	0
CL7579.Contig3_All	1204	254.705	27.9414	-3.18835	Down	0	0
Unigene19299_All	2101	70.9285	7.7978	-3.18523	Down	0	0
Unigene24999_All	288	4.5945	0.5064	-3.18156	Down	3.26e-06	6.4e-06
Unigene25291_All	348	3.8023	0.4191	-3.18151	Down	3.26e-06	6.4e-06
Unigene24928_All	489	8.1178	0.8948	-3.18145	Down	2.35e-16	8.5e-16
Unigene524_All	622	2.1273	0.2345	-3.18136	Down	3.26e-06	6.4e-06
Unigene19309_All	404	25.0728	2.7677	-3.17936	Down	1.31e-39	8.69e-39
CL4126.Contig1_All	230	26.7816	2.9592	-3.17796	Down	1.25e-24	5.94e-24
Unigene5802_All	1548	15.3272	1.6959	-3.17597	Down	1.28e-90	1.64e-89
Unigene18110_All	622	3.5211	0.3908	-3.17152	Down	1.54e-09	3.93e-09
Unigene24444_All	431	7.093	0.7896	-3.1672	Down	7.83e-13	2.43e-12
Unigene24891_All	508	7.7244	0.8613	-3.16484	Down	4.14e-16	1.48e-15
CL3507.Contig3_All	2755	39.351	4.3939	-3.16283	Down	0	0
CL3385.Contig2_All	856	12.2065	1.363	-3.16279	Down	1.28e-40	8.68e-40
Unigene24741_All	1622	3.4882	0.3896	-3.16242	Down	1.24e-22	5.56e-22
CL6458.Contig1_All	628	39.4522	4.4125	-3.16044	Down	4.02e-94	5.36e-93
Unigene2491_All	5305	22.8097	2.5567	-3.15729	Down	0	0
Unigene24231_All	293	2.9588	0.3318	-3.15663	Down	0.000213268	0.000342942
Unigene25473_All	317	2.7348	0.3067	-3.15654	Down	0.000213268	0.000342894
Unigene29449_All	1758	0.4931	0.0553	-3.15653	Down	0.000213268	0.000342915
Unigene25524_All	308	2.8147	0.3157	-3.15635	Down	0.000213268	0.000342928
CL2466.Contig4_All	617	1.4051	0.1576	-3.15633	Down	0.000213268	0.000342949
CL4814.Contig1_All	224	3.8702	0.4341	-3.15631	Down	0.000213268	0.000342908
Unigene24302_All	273	3.1756	0.3562	-3.15627	Down	0.000213268	0.000342901
CL12116.Contig2_All	1272	26.9033	3.0193	-3.1555	Down	3.62e-129	6.67e-128
CL2593.Contig1_All	814	25.0001	2.807	-3.15483	Down	1.8e-77	2.02e-76
CL3385.Contig1_All	1148	45.1907	5.0817	-3.15264	Down	9.74e-195	2.81e-193
Unigene12025_All	1524	53.023	5.9652	-3.15198	Down	3.17e-302	1.54e-300
Unigene5780_All	893	20.7957	2.3409	-3.15115	Down	9.23e-71	9.61e-70
Unigene13168_All	380	12.4876	1.4073	-3.14949	Down	3.95e-19	1.59e-18
CL4830.Contig1_All	685	54.7535	6.1744	-3.14858	Down	4.16e-141	8.39e-140
Unigene4847_All	2079	81.1382	9.1664	-3.14595	Down	0	0
Unigene12679_All	1098	10.9706	1.2397	-3.14558	Down	2.29e-46	1.71e-45
CL709.Contig2_All	2163	43.645	4.9446	-3.14189	Down	0	0
Unigene23956_All	529	4.0539	0.4595	-3.14117	Down	2.71e-09	6.87e-09
CL9121.Contig2_All	1201	51.0227	5.7884	-3.1399	Down	8.38e-229	2.92e-227
Unigene23650_All	792	4.3208	0.4911	-3.13721	Down	4.19e-14	1.38e-13
Unigene24804_All	235	19.9986	2.2756	-3.13558	Down	6.93e-19	2.76e-18
Unigene15361_All	1065	112.206	12.7814	-3.13403	Down	0	0
CL9427.Contig2_All	713	30.5253	3.4774	-3.13392	Down	3.13e-82	3.71e-81
Unigene10517_All	428	116.522	13.2896	-3.13223	Down	4.05e-186	1.11e-184
Unigene24968_All	239	5.3455	0.6102	-3.13097	Down	5.77e-06	1.1e-05
Unigene15129_All	829	14.3654	1.642	-3.12907	Down	1.23e-45	9.11e-45
CL7008.Contig2_All	1813	41.4753	4.7462	-3.12741	Down	2.84e-279	1.27e-277
Unigene23907_All	385	7.7034	0.8839	-3.12354	Down	2.42e-12	7.31e-12
CL6176.Contig1_All	843	6.0079	0.692	-3.11802	Down	3.77e-20	1.57e-19
Unigene24107_All	547	3.0863	0.3555	-3.11796	Down	1.64e-07	3.62e-07
Unigene3514_All	1079	983.22	113.269	-3.11776	Down	0	0
CL11769.Contig1_All	600	23.1942	2.6738	-3.1168	Down	7.05e-53	5.82e-52
Unigene24778_All	395	13.8616	1.6	-3.11495	Down	1.17e-21	5.13e-21
Unigene467_All	1134	111.897	12.9468	-3.1115	Down	0	0
Unigene7098_All	1179	5.3407	0.6185	-3.11018	Down	1.14e-24	5.46e-24
CL8761.Contig1_All	904	21.3502	2.4738	-3.10945	Down	1.44e-72	1.54e-71
Unigene24864_All	556	9.0271	1.0492	-3.10497	Down	6.61e-20	2.73e-19
Unigene23520_All	309	8.1215	0.944	-3.10489	Down	1.42e-10	3.89e-10
Unigene7490_All	961	184.553	21.4998	-3.10164	Down	0	0
Unigene24335_All	648	4.5065	0.5252	-3.10107	Down	4.26e-12	1.27e-11
Unigene5026_All	808	34.5033	4.0312	-3.09745	Down	1.05e-103	1.54e-102
Unigene21735_All	1300	19.4445	2.2812	-3.0915	Down	5.15e-94	6.86e-93
Unigene18380_All	836	33.1839	3.8962	-3.09034	Down	5.61e-103	8.14e-102
Unigene25184_All	246	3.3386	0.3952	-3.07859	Down	0.00037774	0.000587214
Unigene24370_All	252	3.2591	0.3858	-3.07855	Down	0.00037774	0.000587203
Unigene1749_All	607	10.8244	1.2814	-3.07849	Down	1.92e-25	9.35e-25
Unigene24052_All	481	2.5612	0.3032	-3.07848	Down	1.02e-05	1.89e-05
Unigene21571_All	1195	18.213	2.1561	-3.07847	Down	7.54e-81	8.79e-80
CL4085.Contig4_All	327	5.0233	0.5947	-3.0784	Down	2.88e-07	6.21e-07
Unigene22955_All	311	5.2817	0.6253	-3.07838	Down	2.88e-07	6.21e-07
Unigene24890_All	215	7.64	0.9045	-3.07838	Down	2.88e-07	6.21e-07
Unigene25176_All	370	3.3296	0.3942	-3.07835	Down	1.02e-05	1.89e-05
Unigene25173_All	297	2.7653	0.3274	-3.07831	Down	0.00037774	0.000587146
Unigene9439_All	820	1.5024	0.1779	-3.07813	Down	1.02e-05	1.89e-05
CL12942.Contig1_All	457	42.1334	4.9998	-3.07502	Down	1.23e-71	1.29e-70
Unigene16474_All	921	137.875	16.3633	-3.07482	Down	0	0
CL407.Contig1_All	1292	8.2286	0.9783	-3.0723	Down	3.29e-40	2.21e-39
Unigene24930_All	938	5.2049	0.6219	-3.06512	Down	3.54e-19	1.43e-18
Unigene23059_All	805	6.0648	0.7247	-3.065	Down	3.54e-19	1.43e-18
CL11008.Contig1_All	1716	100.482	12.012	-3.06439	Down	0	0
Unigene15449_All	831	16.1427	1.9306	-3.06376	Down	3.28e-50	2.61e-49
CL4814.Contig2_All	522	7.7795	0.9313	-3.06236	Down	3.71e-16	1.33e-15
Unigene15084_All	503	13.6974	1.643	-3.0595	Down	1.84e-26	9.21e-26
CL8316.Contig3_All	1306	4.6466	0.5584	-3.0568	Down	1.87e-23	8.63e-23
CL4595.Contig2_All	1173	4.8234	0.5802	-3.05543	Down	5.99e-22	2.65e-21
CL7384.Contig2_All	1855	111.426	13.4182	-3.05382	Down	0	0
Unigene2416_All	1423	35.72	4.3046	-3.05278	Down	5.14e-185	1.4e-183
Unigene5862_All	839	219.656	26.4803	-3.05225	Down	0	0
Unigene23994_All	295	8.1976	0.9888	-3.05145	Down	4.35e-10	1.16e-09
CL12653.Contig1_All	14351	8516.72	1029.18	-3.0488	Down	0	0
CL6458.Contig4_All	546	235.159	28.4922	-3.045	Down	0	0
Unigene7802_All	1367	1152.18	139.656	-3.04441	Down	0	0
Unigene24920_All	536	6.725	0.8163	-3.04236	Down	2.11e-14	7.05e-14
CL2806.Contig1_All	961	7.5018	0.9106	-3.04235	Down	1.76e-27	9.03e-27
Unigene23620_All	862	558.81	67.9028	-3.04081	Down	0	0
Unigene12666_All	232	298.155	36.2515	-3.03995	Down	4.46e-250	1.73e-248
Unigene424_All	722	160.962	19.594	-3.03823	Down	0	0
Unigene23613_All	248	6.4394	0.7841	-3.03782	Down	5.06e-07	1.06e-06
Unigene24897_All	360	4.436	0.5402	-3.03769	Down	5.06e-07	1.06e-06
Unigene10044_All	571	50.1827	6.1301	-3.03321	Down	2.07e-104	3.06e-103
CL12368.Contig2_All	977	8.5465	1.0449	-3.03197	Down	1.67e-31	9.42e-31
Unigene18865_All	4894	3.4123	0.4172	-3.03193	Down	1.66e-61	1.54e-60
Unigene21992_All	578	9.6308	1.1775	-3.03193	Down	1.82e-21	7.92e-21
CL4507.Contig2_All	2066	7.8844	0.9648	-3.0307	Down	5.19e-60	4.72e-59
Unigene12262_All	1608	157.938	19.3492	-3.02902	Down	0	0
CL7786.Contig2_All	2401	12.6945	1.5591	-3.02542	Down	1.13e-110	1.76e-109
Unigene24212_All	267	4.4432	0.5462	-3.0241	Down	1.79e-05	3.28e-05
Unigene24578_All	389	6.0994	0.7498	-3.02409	Down	7.61e-10	1.99e-09
Unigene23992_All	327	10.8837	1.338	-3.02402	Down	3.68e-14	1.22e-13
Unigene25304_All	396	2.9958	0.3683	-3.02399	Down	1.79e-05	3.28e-05
Unigene24395_All	305	3.8896	0.4782	-3.02394	Down	1.79e-05	3.28e-05
Unigene760_All	1084	259.877	31.9763	-3.02275	Down	0	0
Unigene19954_All	907	23.9459	2.948	-3.02197	Down	2.95e-79	3.38e-78
CL5303.Contig4_All	642	12.2954	1.5145	-3.02121	Down	9.22e-30	5e-29
Unigene21149_All	996	32.4801	4.0024	-3.02062	Down	3.53e-117	5.85e-116
Unigene19757_All	493	24.8038	3.0569	-3.02042	Down	2.74e-45	2.02e-44
CL9230.Contig1_All	1457	39.5212	4.8715	-3.02019	Down	3.71e-207	1.14e-205
Unigene23875_All	880	6.2738	0.7734	-3.02005	Down	3.18e-21	1.37e-20
Unigene6799_All	420	12.1674	1.5047	-3.01547	Down	1.02e-19	4.2e-19
Unigene6047_All	739	148.368	18.4197	-3.00986	Down	0	0
Unigene24399_All	1625	6.2616	0.7778	-3.00906	Down	8.47e-38	5.45e-37
CL2957.Contig3_All	776	4.5275	0.5638	-3.00546	Down	6.42e-14	2.1e-13
Unigene13212_All	400	10.7226	1.3369	-3.00369	Down	1.06e-16	3.88e-16
Unigene24774_All	540	5.7457	0.7202	-2.99601	Down	2.1e-12	6.39e-12
CL1018.Contig2_All	553	4.208	0.5275	-2.99589	Down	1.33e-09	3.43e-09
CL5477.Contig1_All	599	3.8848	0.487	-2.99585	Down	1.33e-09	3.43e-09
Unigene8234_All	865	577.391	72.4444	-2.9946	Down	0	0
Unigene22444_All	1304	737.955	92.6067	-2.99434	Down	0	0
CL4304.Contig3_All	1076	199.77	25.0755	-2.99399	Down	0	0
CL4024.Contig1_All	1340	53.9703	6.7843	-2.99189	Down	2.77e-257	1.11e-255
Unigene6048_All	601	1412.72	177.634	-2.99149	Down	0	0
Unigene1603_All	493	10.1807	1.2819	-2.98948	Down	3.09e-19	1.25e-18
Unigene2919_All	958	51.5338	6.4955	-2.98801	Down	5.37e-176	1.39e-174
Unigene9347_All	829	17.1724	2.1698	-2.98446	Down	7.2e-52	5.85e-51
CL5991.Contig3_All	1412	171.072	21.6219	-2.98404	Down	0	0
Unigene9617_All	2155	12.4921	1.5791	-2.98384	Down	1.25e-96	1.71e-95
CL345.Contig2_All	1759	80.9837	10.2536	-2.9815	Down	0	0
CL2034.Contig2_All	618	1001.23	126.965	-2.97927	Down	0	0
CL3440.Contig3_All	513	7.4712	0.9477	-2.97884	Down	5.97e-15	2.04e-14
CL10651.Contig2_All	1569	3.6642	0.4648	-2.97882	Down	9.09e-22	3.98e-21
CL11217.Contig1_All	900	4.2586	0.5402	-2.97881	Down	5.97e-15	2.04e-14
Unigene10204_All	454	122.009	15.5267	-2.97417	Down	2.48e-196	7.22e-195
Unigene12705_All	560	12.9551	1.6494	-2.97351	Down	4.63e-27	2.36e-26
Unigene1204_All	819	89.863	11.4562	-2.9716	Down	5.09e-260	2.07e-258
Unigene9786_All	1281	13.3927	1.7078	-2.97124	Down	6.44e-62	6.02e-61
CL2178.Contig3_All	1591	33.5255	4.2779	-2.97028	Down	7.06e-189	1.97e-187
CL10842.Contig2_All	433	2.6344	0.3368	-2.96751	Down	3.14e-05	5.58e-05
Unigene25247_All	278	4.1032	0.5246	-2.96746	Down	3.14e-05	5.58e-05
Unigene15425_All	298	256.466	32.7905	-2.96742	Down	1.47e-269	6.25e-268
Unigene17157_All	747	64.1356	8.2001	-2.96741	Down	1.14e-169	2.8e-168
CL757.Contig2_All	241	4.7332	0.6052	-2.96733	Down	3.14e-05	5.58e-05
Unigene15138_All	799	10.4504	1.3386	-2.96476	Down	7.63e-31	4.23e-30
Unigene11186_All	750	9.6123	1.2316	-2.96435	Down	8.04e-27	4.06e-26
Unigene22364_All	936	1001.38	128.445	-2.96276	Down	0	0
Unigene2723_All	1115	337.606	43.3391	-2.9616	Down	0	0
Unigene20943_All	432	6.126	0.7877	-2.95923	Down	1.21e-10	3.32e-10
Unigene24694_All	994	5.3248	0.6847	-2.95918	Down	5.04e-20	2.1e-19
Unigene4230_All	881	22.7363	2.9246	-2.95869	Down	1.01e-71	1.06e-70
Unigene12328_All	751	137.188	17.6722	-2.9566	Down	0	0
CL5405.Contig4_All	403	59.8937	7.7205	-2.95564	Down	5.31e-86	6.53e-85
Unigene9722_All	808	53.1949	6.859	-2.95522	Down	8.88e-152	1.93e-150
Unigene1783_All	718	2.0971	0.2708	-2.9531	Down	1.55e-06	3.12e-06
CL9821.Contig6_All	1199	5.0233	0.6487	-2.95301	Down	1.49e-22	6.68e-22
Unigene24181_All	291	5.1743	0.6682	-2.95301	Down	1.55e-06	3.12e-06
Unigene25117_All	325	4.633	0.5983	-2.95301	Down	1.55e-06	3.12e-06
Unigene6866_All	559	13.468	1.7393	-2.95296	Down	7.62e-28	3.95e-27
Unigene24412_All	235	6.4073	0.8275	-2.95289	Down	1.55e-06	3.12e-06
CL7127.Contig2_All	964	11.3123	1.4625	-2.95138	Down	1.16e-39	7.76e-39
Unigene5215_All	2317	292.279	37.7882	-2.95134	Down	0	0
Unigene24171_All	689	4.9005	0.635	-2.9481	Down	3.38e-13	1.06e-12
CL3679.Contig1_All	2075	82.0423	10.6367	-2.94732	Down	0	0
Unigene19889_All	820	21.9237	2.8457	-2.94564	Down	2.96e-64	2.85e-63
CL3796.Contig4_All	479	15.6221	2.0298	-2.94418	Down	1.32e-27	6.8e-27
Unigene23947_All	201	9.3072	1.2093	-2.94418	Down	7.82e-08	1.77e-07
Unigene3804_All	431	4.3405	0.564	-2.94409	Down	7.82e-08	1.77e-07
Unigene16911_All	1286	23.559	3.0621	-2.94368	Down	4.38e-107	6.62e-106
CL7343.Contig3_All	1364	7.6604	0.998	-2.94031	Down	6.32e-38	4.08e-37
Unigene12716_All	953	12.1132	1.5814	-2.93731	Down	1.06e-41	7.33e-41
Unigene22123_All	547	17.0166	2.2219	-2.93708	Down	6.56e-34	3.9e-33
CL10712.Contig1_All	484	43.8367	5.7253	-2.93672	Down	2.58e-75	2.83e-74
CL2272.Contig2_All	1374	22.4487	2.9367	-2.93436	Down	1.21e-108	1.86e-107
CL7461.Contig1_All	493	55.716	7.2971	-2.9327	Down	7e-97	9.57e-96
Unigene24871_All	1593	5.3562	0.7019	-2.93187	Down	3.76e-31	2.1e-30
Unigene23892_All	462	6.4195	0.8418	-2.93091	Down	1.1e-11	3.22e-11
Unigene6455_All	220	30.2803	3.9776	-2.92841	Down	1.32e-24	6.29e-24
Unigene4123_All	222	15.0038	1.9709	-2.9284	Down	5.85e-13	1.82e-12
CL9101.Contig1_All	1764	19.71	2.5906	-2.92757	Down	5.85e-122	1.02e-120
Unigene11747_All	2093	26.4873	3.4841	-2.92644	Down	2.54e-193	7.27e-192
CL2880.Contig1_All	865	5.5386	0.7306	-2.92237	Down	4.84e-18	1.87e-17
CL2149.Contig2_All	1231	64.6426	8.5303	-2.92182	Down	3.16e-276	1.38e-274
Unigene3690_All	735	61.1476	8.0694	-2.92176	Down	8.12e-157	1.84e-155
Unigene9979_All	451	186.559	24.6847	-2.91794	Down	1.47e-291	6.84e-290
Unigene24665_All	605	12.1423	1.6071	-2.91751	Down	6.83e-27	3.46e-26
Unigene5381_All	980	16.1094	2.1331	-2.91688	Down	4.48e-56	3.87e-55
Unigene4597_All	626	14.0674	1.8638	-2.91604	Down	6.16e-32	3.51e-31
CL12091.Contig1_All	652	173.484	23.0398	-2.9126	Down	0	0
Unigene11874_All	732	100.356	13.3491	-2.91032	Down	3.97e-254	1.57e-252
Unigene25377_All	406	2.6972	0.3592	-2.9086	Down	5.48e-05	9.44e-05
Unigene13226_All	471	6.975	0.9289	-2.9086	Down	1.01e-12	3.13e-12
CL1447.Contig2_All	717	3.0546	0.4068	-2.90859	Down	6.99e-09	1.71e-08
Unigene8659_All	366	15.9573	2.1252	-2.90855	Down	1.33e-21	5.82e-21
Unigene23240_All	839	8.7014	1.1589	-2.90849	Down	1.18e-26	5.94e-26
Unigene24969_All	303	4.8188	0.6418	-2.90848	Down	2.69e-06	5.31e-06
Unigene24973_All	295	6.1868	0.824	-2.90848	Down	1.36e-07	3.01e-07
Unigene24637_All	361	7.078	0.9427	-2.90847	Down	3.64e-10	9.68e-10
Unigene12682_All	238	272.234	36.359	-2.90446	Down	6.7e-224	2.27e-222
CL5534.Contig2_All	4354	1043.44	139.871	-2.89918	Down	0	0
CL6563.Contig2_All	1400	53.5476	7.188	-2.89716	Down	4.25e-258	1.71e-256
Unigene21502_All	1540	26.7249	3.5988	-2.8926	Down	2.68e-142	5.46e-141
Unigene17286_All	707	39.2387	5.2947	-2.88966	Down	2.2e-96	2.99e-95
Unigene24848_All	340	9.5282	1.2869	-2.8883	Down	1.75e-12	5.34e-12
Unigene24780_All	534	15.4656	2.0939	-2.8848	Down	9.94e-30	5.39e-29
Unigene15207_All	1952	17.8351	2.4158	-2.88415	Down	2.78e-120	4.74e-119
Unigene23618_All	497	5.0494	0.6847	-2.88257	Down	6.3e-10	1.66e-09
Unigene24501_All	470	10.6789	1.4481	-2.88253	Down	1.35e-18	5.31e-18
CL11679.Contig1_All	796	2.6941	0.3664	-2.87831	Down	1.21e-08	2.93e-08
Unigene24205_All	321	5.5436	0.7572	-2.87208	Down	2.36e-07	5.1e-07
Unigene24405_All	267	6.6648	0.9104	-2.87199	Down	2.36e-07	5.1e-07
Unigene24360_All	220	8.0886	1.1049	-2.87197	Down	2.36e-07	5.1e-07
Unigene404_All	1451	43.6154	5.9638	-2.87053	Down	4.02e-216	1.31e-214
Unigene24262_All	254	12.5746	1.7226	-2.86785	Down	3.03e-12	9.09e-12
Unigene16636_All	1931	135.206	18.5295	-2.86726	Down	0	0
CL2873.Contig2_All	253	30.8394	4.2274	-2.86693	Down	5.38e-28	2.79e-27
CL7827.Contig2_All	399	144.546	19.8602	-2.86357	Down	1.25e-196	3.66e-195
CL12411.Contig2_All	1750	1.6165	0.2222	-2.86294	Down	5.72e-11	1.61e-10
Unigene24990_All	232	6.0968	0.8382	-2.86269	Down	4.67e-06	8.99e-06
CL3291.Contig1_All	1206	71.2416	9.7955	-2.86253	Down	7.01e-292	3.28e-290
Unigene376_All	892	66.9073	9.2106	-2.8608	Down	3.33e-203	1.01e-201
Unigene15053_All	283	26.1192	3.6075	-2.85604	Down	1.69e-26	8.46e-26
CL4915.Contig3_All	1233	39.67	5.4805	-2.85567	Down	1.45e-166	3.5e-165
CL1980.Contig3_All	1647	44.0211	6.1101	-2.84893	Down	2.14e-245	8.09e-244
Unigene24434_All	260	4.0363	0.5609	-2.84722	Down	9.53e-05	0.000159104
Unigene989_All	562	3.7347	0.519	-2.84719	Down	2.09e-08	4.97e-08
Unigene24903_All	344	6.1014	0.8479	-2.84717	Down	2.09e-08	4.97e-08
Unigene24347_All	277	3.7886	0.5265	-2.84716	Down	9.53e-05	0.000159114
Unigene25146_All	223	4.706	0.654	-2.84714	Down	9.53e-05	0.000159121
CL3598.Contig2_All	2027	2.0709	0.2878	-2.84712	Down	1.37e-15	4.83e-15
Unigene24497_All	332	3.161	0.4393	-2.8471	Down	9.53e-05	0.000159124
Unigene21687_All	799	6.5672	0.9127	-2.84707	Down	3.73e-19	1.5e-18
CL9497.Contig3_All	629	1.6684	0.2319	-2.84689	Down	9.53e-05	0.000159111
Unigene13995_All	573	46.9816	6.5329	-2.8463	Down	3.76e-92	4.92e-91
Unigene9436_All	2442	31.6144	4.3996	-2.84514	Down	8.12e-261	3.32e-259
CL668.Contig5_All	951	17.6082	2.4537	-2.84322	Down	7.08e-58	6.26e-57
Unigene14950_All	437	101.279	14.1283	-2.84168	Down	3.98e-150	8.59e-149
CL5017.Contig3_All	818	14.0565	1.9612	-2.84143	Down	3.35e-40	2.25e-39
Unigene3940_All	304	14.8591	2.0789	-2.83745	Down	1.27e-16	4.66e-16
Unigene4115_All	248	6.9914	0.9801	-2.83458	Down	4.07e-07	8.69e-07
CL3243.Contig1_All	206	8.4168	1.18	-2.83448	Down	4.07e-07	8.7e-07
Unigene15406_All	522	439.234	61.6532	-2.83274	Down	0	0
CL1515.Contig1_All	923	109.942	15.4324	-2.83271	Down	0	0
Unigene24571_All	735	5.6492	0.7937	-2.83138	Down	2.36e-15	8.21e-15
CL10040.Contig3_All	1686	82.8122	11.6491	-2.82962	Down	0	0
CL1985.Contig3_All	1326	7.8111	1.0999	-2.82815	Down	3.41e-36	2.13e-35
Unigene22470_All	1562	223.992	31.6214	-2.82447	Down	0	0
Unigene14604_All	610	10.6964	1.5142	-2.8205	Down	2.86e-23	1.31e-22
Unigene7646_All	1811	124.765	17.6903	-2.81818	Down	0	0
Unigene24178_All	562	3.6535	0.519	-2.81547	Down	3.61e-08	8.39e-08
Unigene38878_All	1302	22.078	3.1364	-2.81543	Down	3.49e-97	4.78e-96
Unigene13915_All	385	12.444	1.7678	-2.81542	Down	2.03e-17	7.65e-17
CL11131.Contig2_All	274	9.9915	1.4194	-2.81542	Down	1.7e-10	4.62e-10
Unigene22147_All	414	39.6764	5.6365	-2.81541	Down	3.07e-56	2.66e-55
CL2394.Contig1_All	445	3.076	0.437	-2.81535	Down	8.08e-06	1.53e-05
Unigene24209_All	244	5.61	0.797	-2.81535	Down	8.08e-06	1.53e-05
Unigene24180_All	370	3.6996	0.5256	-2.81533	Down	8.08e-06	1.53e-05
Unigene16315_All	811	1.6878	0.2398	-2.81524	Down	8.08e-06	1.53e-05
Unigene8110_All	550	50.8544	7.248	-2.81072	Down	1.92e-94	2.56e-93
Unigene24009_All	661	8.7666	1.2503	-2.80974	Down	9.59e-21	4.08e-20
CL6745.Contig1_All	1203	64.8197	9.2542	-2.80825	Down	7.5e-260	3.05e-258
Unigene14849_All	1176	679.414	97.0642	-2.80728	Down	0	0
CL2133.Contig3_All	399	17.039	2.4368	-2.80578	Down	4.59e-24	2.15e-23
Unigene24849_All	429	12.6567	1.8131	-2.80337	Down	1.76e-19	7.18e-19
CL738.Contig2_All	2109	45.0221	6.4543	-2.8023	Down	0	0
Unigene24008_All	283	8.3839	1.2025	-2.80158	Down	3.23e-09	8.08e-09
Unigene16508_All	1401	15.9584	2.2902	-2.80077	Down	1.49e-75	1.64e-74
CL5720.Contig1_All	1340	178.868	25.686	-2.79984	Down	0	0
CL4011.Contig3_All	1486	43.2636	6.2159	-2.79912	Down	7.72e-214	2.49e-212
Unigene2232_All	267	6.323	0.9104	-2.79604	Down	7.03e-07	1.47e-06
Unigene14854_All	534	1566.3	225.594	-2.79556	Down	0	0
Unigene12200_All	1694	46.3552	6.6867	-2.79336	Down	3.34e-260	1.36e-258
Unigene5796_All	694	14.0697	2.0315	-2.79197	Down	9.1e-34	5.4e-33
CL9907.Contig1_All	818	4.5182	0.6537	-2.78905	Down	1.3e-13	4.17e-13
Unigene13157_All	515	11.0747	1.6048	-2.7868	Down	2.81e-20	1.18e-19
CL11346.Contig2_All	866	1916.06	277.767	-2.78619	Down	0	0
Unigene25381_All	276	3.637	0.5284	-2.78305	Down	0.000165094	0.000267981
CL9916.Contig2_All	277	3.6239	0.5265	-2.78304	Down	0.000165094	0.000267991
CL816.Contig2_All	742	2.7057	0.3931	-2.78303	Down	6.21e-08	1.41e-07
Unigene23574_All	360	8.3651	1.2154	-2.78295	Down	2.65e-11	7.57e-11
Unigene20058_All	1423	591.111	85.8872	-2.78291	Down	0	0
Unigene15121_All	554	21.0844	3.0713	-2.77925	Down	6.5e-40	4.34e-39
CL5017.Contig4_All	900	65.9577	9.6149	-2.7782	Down	4.9e-196	1.43e-194
CL9728.Contig1_All	1010	4.2917	0.6257	-2.77801	Down	1.1e-15	3.89e-15
CL935.Contig10_All	994	4.3608	0.6358	-2.77795	Down	1.1e-15	3.89e-15
Unigene24889_All	1180	5.6455	0.824	-2.77639	Down	2.3e-23	1.06e-22
CL8148.Contig3_All	550	10.287	1.5026	-2.77529	Down	4.81e-20	2e-19
CL1259.Contig10_All	1519	3.7247	0.5441	-2.77518	Down	4.81e-20	2e-19
CL1153.Contig6_All	1122	6.5067	0.9532	-2.77108	Down	2.02e-25	9.83e-25
CL7694.Contig1_All	285	25.6157	3.7527	-2.77103	Down	2.02e-25	9.83e-25
Unigene14449_All	1483	24.3677	3.5732	-2.76968	Down	1.16e-119	1.97e-118
Unigene9874_All	1291	16.6819	2.4477	-2.76878	Down	5.62e-72	5.93e-71
CL611.Contig1_All	240	11.0267	1.6205	-2.76649	Down	5e-10	1.32e-09
Unigene2737_All	822	40.9652	6.0325	-2.76357	Down	2.31e-111	3.62e-110
Unigene16509_All	5023	4.8598	0.7162	-2.76246	Down	3.62e-81	4.24e-80
Unigene19680_All	382	90.6586	13.3627	-2.76223	Down	2.01e-114	3.24e-113
Unigene6484_All	338	13.6344	2.0136	-2.7594	Down	1.75e-16	6.34e-16
CL1673.Contig1_All	385	11.9699	1.7678	-2.75938	Down	1.75e-16	6.34e-16
CL6438.Contig2_All	1060	79.4614	11.7409	-2.75871	Down	2.71e-275	1.18e-273
CL362.Contig1_All	367	4.4758	0.6623	-2.75659	Down	1.21e-06	2.46e-06
Unigene24090_All	300	5.4753	0.8102	-2.75659	Down	1.21e-06	2.46e-06
Unigene6634_All	405	4.0558	0.6002	-2.75647	Down	1.21e-06	2.46e-06
Unigene23902_All	253	6.4925	0.9608	-2.75647	Down	1.21e-06	2.46e-06
CL1268.Contig2_All	1280	8.6978	1.2913	-2.75183	Down	9.92e-38	6.38e-37
CL10404.Contig1_All	1671	8.0279	1.1928	-2.75067	Down	3.96e-45	2.91e-44
Unigene24563_All	410	4.7854	0.7114	-2.74991	Down	1.07e-07	2.39e-07
CL1012.Contig1_All	308	6.3701	0.947	-2.74988	Down	1.07e-07	2.39e-07
Unigene12530_All	788	4.9797	0.7403	-2.74988	Down	3.49e-14	1.15e-13
CL3659.Contig3_All	1610	12.1863	1.8117	-2.74984	Down	3e-65	2.92e-64
Unigene22503_All	316	24.8354	3.6923	-2.74981	Down	5.19e-27	2.64e-26
Unigene7029_All	629	6.2385	0.9275	-2.74978	Down	3.49e-14	1.15e-13
CL8489.Contig2_All	677	6.7397	1.0053	-2.74506	Down	2.98e-16	1.07e-15
CL10881.Contig2_All	1458	44.5952	6.6687	-2.74141	Down	1.59e-211	5.07e-210
Unigene18992_All	1226	3030.46	453.196	-2.74133	Down	0	0
CL4373.Contig2_All	409	46.7435	7.0129	-2.73668	Down	2.65e-63	2.52e-62
CL738.Contig4_All	2131	33.2521	4.9961	-2.73457	Down	9.72e-230	3.41e-228
CL6458.Contig2_All	343	296.116	44.5045	-2.73414	Down	0	0
CL2542.Contig2_All	1242	15.0991	2.2703	-2.73351	Down	4.74e-62	4.43e-61
Unigene24429_All	503	7.7105	1.1598	-2.73295	Down	5.96e-14	1.95e-13
Unigene22690_All	793	5.2935	0.797	-2.73157	Down	5.5e-15	1.88e-14
Unigene12489_All	2159	18.7668	2.8372	-2.72564	Down	1.08e-131	2.02e-130
CL5388.Contig6_All	1236	88.1918	13.3337	-2.72557	Down	0	0
Unigene11958_All	1698	23.1902	3.5216	-2.71921	Down	1.03e-127	1.87e-126
Unigene18862_All	3598	43.2058	6.5666	-2.71801	Down	0	0
Unigene13133_All	409	5.4664	0.832	-2.71594	Down	1.63e-08	3.87e-08
Unigene23798_All	379	2.5282	0.3848	-2.71593	Down	0.000284808	0.000454426
Unigene5678_All	393	13.0034	1.9792	-2.7159	Down	7.46e-18	2.87e-17
Unigene32886_All	361	15.9255	2.424	-2.71588	Down	6.47e-20	2.68e-19
Unigene16066_All	397	12.8724	1.9593	-2.71587	Down	7.46e-18	2.87e-17
CL8993.Contig2_All	1282	9.2181	1.4031	-2.71585	Down	2.03e-39	1.35e-38
CL2272.Contig1_All	1382	1.1556	0.1759	-2.71581	Down	2.07e-06	4.11e-06
CL6088.Contig4_All	1901	1.3441	0.2046	-2.71576	Down	1.46e-09	3.76e-09
CL6191.Contig3_All	1702	52.0887	7.9406	-2.71365	Down	1.38e-284	6.31e-283
CL10115.Contig1_All	1987	51.7591	7.9027	-2.71139	Down	0	0
Unigene22466_All	1713	618.414	94.5051	-2.71011	Down	0	0
CL2497.Contig2_All	1355	113.278	17.3291	-2.7086	Down	0	0
CL2456.Contig4_All	1966	49.4341	7.5667	-2.70777	Down	0	0
Unigene5120_All	786	18.5762	2.8451	-2.7069	Down	3.6e-48	2.77e-47
Unigene8867_All	254	48.6817	7.4645	-2.70526	Down	5.25e-41	3.58e-40
Unigene19338_All	1897	77.0166	11.8141	-2.70466	Down	0	0
Unigene23645_All	453	10.4753	1.6098	-2.70204	Down	1.37e-16	4.99e-16
Unigene2419_All	668	11.8168	1.8194	-2.6993	Down	1.18e-26	5.95e-26
Unigene17377_All	252	62.6478	9.6458	-2.69929	Down	8.39e-52	6.81e-51
Unigene16530_All	233	16.2537	2.5038	-2.69858	Down	1.73e-13	5.53e-13
Unigene14279_All	1328	32.5374	5.0152	-2.69772	Down	8.78e-139	1.74e-137
CL7008.Contig1_All	1583	135.241	20.8525	-2.69724	Down	0	0
CL6458.Contig3_All	485	114.305	17.6417	-2.69583	Down	2.09e-177	5.43e-176
CL12598.Contig1_All	1596	1.7725	0.2741	-2.69301	Down	2.26e-10	6.1e-10
Unigene18671_All	493	10.8285	1.6764	-2.6914	Down	2e-18	7.87e-18
Unigene17641_All	978	54.4456	8.4504	-2.68772	Down	6.44e-170	1.59e-168
CL2870.Contig3_All	1180	98.912	15.3672	-2.68629	Down	0	0
Unigene25084_All	511	4.286	0.666	-2.68604	Down	2.77e-08	6.47e-08
Unigene23413_All	267	31.6148	4.9161	-2.68501	Down	3.01e-28	1.57e-27
Unigene19541_All	616	10.1478	1.5784	-2.68463	Down	2.77e-21	1.2e-20
CL4373.Contig5_All	422	58.4946	9.1009	-2.68422	Down	1.33e-79	1.53e-78
Unigene24269_All	449	4.1665	0.6496	-2.68121	Down	3.11e-07	6.71e-07
Unigene24321_All	372	5.0289	0.7841	-2.68113	Down	3.11e-07	6.7e-07
Unigene23950_All	250	7.483	1.1668	-2.68106	Down	3.11e-07	6.71e-07
CL8033.Contig1_All	313	10.9332	1.7085	-2.67791	Down	3.2e-12	9.6e-12
Unigene19065_All	1773	12.6101	1.9742	-2.67524	Down	5.36e-72	5.67e-71
Unigene1026_All	520	2.9834	0.4674	-2.67423	Down	3.54e-06	6.93e-06
Unigene24976_All	239	6.491	1.017	-2.67412	Down	3.54e-06	6.93e-06
CL2227.Contig1_All	975	9.5468	1.4958	-2.6741	Down	7.22e-31	4.01e-30
Unigene10747_All	1242	11.2417	1.7614	-2.67407	Down	1.52e-45	1.12e-44
Unigene8538_All	487	60.5249	9.4834	-2.67405	Down	2.46e-94	3.29e-93
CL2580.Contig1_All	1297	21.2836	3.3359	-2.67359	Down	1.93e-88	2.44e-87
Unigene19185_All	1221	149.103	23.3717	-2.67348	Down	0	0
Unigene12719_All	392	15.0153	2.3563	-2.67184	Down	5.02e-20	2.09e-19
CL12914.Contig1_All	1328	2.0959	0.3295	-2.66922	Down	3.84e-10	1.02e-09
CL12411.Contig1_All	1088	1.1323	0.1787	-2.66364	Down	4.1e-05	7.14e-05
Unigene24422_All	275	4.4798	0.7071	-2.66345	Down	4.1e-05	7.14e-05
Unigene23539_All	459	5.368	0.8473	-2.66344	Down	4.24e-09	1.05e-08
Unigene24177_All	273	4.5127	0.7123	-2.66343	Down	4.1e-05	7.14e-05
Unigene23757_All	245	5.0284	0.7937	-2.66343	Down	4.1e-05	7.14e-05
Unigene13627_All	348	3.5401	0.5588	-2.66339	Down	4.1e-05	7.14e-05
Unigene5246_All	803	20.6831	3.2692	-2.66144	Down	1.32e-53	1.1e-52
Unigene17202_All	1177	9.9242	1.5696	-2.66055	Down	3.76e-38	2.43e-37
CL4768.Contig4_All	1690	2.7269	0.4315	-2.65983	Down	6.67e-16	2.37e-15
Unigene23622_All	636	5.3089	0.8408	-2.65858	Down	5.43e-12	1.61e-11
Unigene1363_All	567	48.6859	7.7166	-2.65747	Down	7.26e-88	9.12e-87
CL4809.Contig4_All	1406	42.9668	6.8116	-2.65716	Down	3.8e-190	1.07e-188
Unigene17715_All	1565	59.5641	9.4434	-2.65706	Down	2.37e-292	1.11e-290
CL935.Contig4_All	2325	74.2214	11.7721	-2.65646	Down	0	0
Unigene5046_All	1357	13.9876	2.2212	-2.65474	Down	7.17e-61	6.61e-60
CL5874.Contig1_All	1415	6.7071	1.0651	-2.6547	Down	3.3e-31	1.84e-30
CL3660.Contig1_All	1924	447.86	71.204	-2.65302	Down	0	0
Unigene4756_All	315	41.7169	6.6363	-2.65218	Down	1.38e-42	9.69e-42
Unigene25415_All	264	3.4567	0.5524	-2.64561	Down	0.000489032	0.000755837
CL9090.Contig2_All	973	17.8197	2.8479	-2.6455	Down	1.55e-55	1.33e-54
Unigene25413_All	258	3.537	0.5653	-2.64544	Down	0.000489032	0.000755808
CL8410.Contig2_All	538	1.6962	0.2711	-2.64541	Down	0.000489032	0.00075591
Unigene23578_All	337	2.7079	0.4328	-2.6454	Down	0.000489032	0.000755896
Unigene24677_All	498	1.8324	0.2929	-2.64525	Down	0.000489032	0.000755866
CL5786.Contig2_All	1465	11.1812	1.7919	-2.64151	Down	1.81e-52	1.48e-51
CL10282.Contig1_All	399	12.9222	2.0713	-2.64124	Down	1.65e-17	6.25e-17
Unigene9227_All	1151	6.5806	1.0559	-2.63975	Down	4.71e-25	2.27e-24
Unigene23981_All	314	10.6078	1.7031	-2.63889	Down	9.2e-12	2.69e-11
Unigene23436_All	392	23.1631	3.7205	-2.63826	Down	9.97e-30	5.4e-29
Unigene15617_All	646	11.2304	1.8061	-2.63646	Down	5.01e-24	2.35e-23
Unigene21962_All	860	61.4385	9.8925	-2.63474	Down	5.29e-165	1.26e-163
CL5317.Contig2_All	1743	3.1152	0.502	-2.63357	Down	2.6e-18	1.01e-17
CL2623.Contig3_All	555	2.713	0.438	-2.63089	Down	6.04e-06	1.15e-05
CL7963.Contig1_All	638	114.07	18.4401	-2.629	Down	5.12e-226	1.76e-224
Unigene14782_All	1758	16.2215	2.6271	-2.62636	Down	1.46e-89	1.85e-88
CL197.Contig26_All	1163	24.756	4.0129	-2.62506	Down	2.34e-90	3e-89
CL8588.Contig3_All	241	17.4181	2.8241	-2.62472	Down	2.06e-14	6.89e-14
Unigene22977_All	206	13.0682	2.1239	-2.62127	Down	1.1e-09	2.86e-09
Unigene8636_All	1238	6.5235	1.0603	-2.62117	Down	2.01e-26	1e-25
Unigene25040_All	631	5.2064	0.8475	-2.619	Down	1.56e-11	4.51e-11
Unigene21270_All	3312	16.587	2.7008	-2.61859	Down	2.51e-170	6.21e-169
Unigene220_All	1721	6172.55	1005.32	-2.61821	Down	0	0
Unigene14965_All	264	14.6908	2.3939	-2.61748	Down	2.23e-13	7.11e-13
Unigene3380_All	694	18.4747	3.0122	-2.61666	Down	5.36e-41	3.66e-40
CL9263.Contig2_All	1303	114.438	18.6923	-2.61404	Down	0	0
CL3660.Contig2_All	503	19.503	3.1894	-2.61234	Down	1.14e-31	6.47e-31
Unigene16877_All	762	156.105	25.5834	-2.60924	Down	0	0
Unigene24353_All	468	5.0698	0.831	-2.60901	Down	1.22e-08	2.95e-08
CL9097.Contig1_All	497	3.5805	0.5869	-2.60897	Down	9e-07	1.87e-06
CL9304.Contig1_All	228	23.4143	3.838	-2.60896	Down	7.41e-18	2.85e-17
Unigene12380_All	1204	20.1991	3.311	-2.60895	Down	4.46e-76	4.95e-75
Unigene2822_All	1399	30.9513	5.0735	-2.60895	Down	4.26e-134	8.13e-133
CL6496.Contig1_All	769	1.5427	0.2529	-2.60882	Down	7e-05	0.000120078
CL10925.Contig2_All	1536	31.8445	5.2223	-2.60829	Down	3.37e-151	7.33e-150
Unigene23008_All	251	38.9019	6.3916	-2.60559	Down	1.92e-31	1.08e-30
Unigene9186_All	680	13.4871	2.2163	-2.60536	Down	1.28e-29	6.9e-29
CL7626.Contig1_All	646	10.5241	1.7309	-2.6041	Down	2.56e-22	1.14e-21
CL8418.Contig1_All	1498	13.2193	2.1744	-2.60396	Down	3.99e-62	3.74e-61
Unigene484_All	854	17.6314	2.9032	-2.60243	Down	1.36e-47	1.04e-46
Unigene14743_All	460	66.0613	10.8855	-2.6014	Down	2.47e-94	3.3e-93
Unigene20568_All	251	15.2699	2.5179	-2.6004	Down	3.76e-13	1.18e-12
CL1327.Contig1_All	627	6.1128	1.008	-2.60034	Down	3.76e-13	1.18e-12
Unigene657_All	799	23.2423	3.8332	-2.60013	Down	2.87e-58	2.56e-57
CL12181.Contig1_All	5352	4686.21	774.04	-2.59794	Down	0	0
CL2957.Contig2_All	1842	3.1954	0.5278	-2.59793	Down	1.84e-19	7.5e-19
Unigene925_All	606	14.0799	2.3264	-2.59747	Down	1.43e-27	7.38e-27
CL3196.Contig8_All	457	17.3726	2.8722	-2.59659	Down	9.57e-26	4.7e-25
Unigene3451_All	496	23.0899	3.8225	-2.59467	Down	1.87e-36	1.18e-35
Unigene11240_All	258	23.8751	3.957	-2.59303	Down	2.9e-20	1.21e-19
CL6176.Contig2_All	1583	8.33	1.382	-2.59156	Down	1.09e-41	7.55e-41
Unigene14102_All	855	87.3601	14.4991	-2.59101	Down	3.31e-228	1.15e-226
CL12914.Contig2_All	2665	81.2057	13.5173	-2.58677	Down	0	0
Unigene24027_All	488	2.992	0.4981	-2.5866	Down	1.03e-05	1.9e-05
Unigene24826_All	233	12.533	2.0865	-2.58657	Down	2.87e-10	7.72e-10
Unigene19898_All	666	16.648	2.7738	-2.58541	Down	3.31e-35	2.03e-34
CL3507.Contig1_All	1024	43.2218	7.2163	-2.58243	Down	1.75e-135	3.37e-134
Unigene2383_All	775	30.7915	5.1438	-2.58163	Down	7.95e-74	8.6e-73
Unigene25158_All	567	4.1041	0.6859	-2.581	Down	2.06e-08	4.89e-08
Unigene9370_All	372	116.4	19.472	-2.57962	Down	1.98e-132	3.73e-131
Unigene8386_All	1195	340.434	57.0766	-2.5764	Down	0	0
CL5270.Contig2_All	1665	25.2392	4.2337	-2.57568	Down	2.34e-128	4.29e-127
CL7628.Contig2_All	1029	126.907	21.3074	-2.57434	Down	0	0
Unigene17116_All	737	26.3119	4.4195	-2.57376	Down	4.22e-60	3.84e-59
Unigene2389_All	1017	1.7049	0.2868	-2.57157	Down	1.52e-06	3.08e-06
Unigene3433_All	300	164.565	27.7104	-2.57016	Down	4.06e-150	8.75e-149
CL1480.Contig1_All	666	9.5229	1.6059	-2.56802	Down	1.29e-20	5.49e-20
Unigene19532_All	557	6.7172	1.1346	-2.56568	Down	1.07e-12	3.27e-12
CL2272.Contig3_All	1393	28.9228	4.8859	-2.56551	Down	1.35e-122	2.37e-121
CL8904.Contig3_All	2175	3.0419	0.5141	-2.56485	Down	2.04e-21	8.85e-21
Unigene22333_All	1201	7.9023	1.3358	-2.56457	Down	4.32e-30	2.36e-29
Unigene4797_All	1790	9.6354	1.6295	-2.56392	Down	2.07e-53	1.72e-52
Unigene16611_All	1049	18.3556	3.105	-2.56356	Down	1.98e-59	1.79e-58
CL4492.Contig1_All	1383	12.24	2.0739	-2.56119	Down	2.17e-52	1.78e-51
Unigene17852_All	845	24.4069	4.1423	-2.55879	Down	2.08e-63	1.99e-62
Unigene583_All	704	14.6476	2.486	-2.55877	Down	1.74e-32	9.99e-32
CL2019.Contig1_All	882	218.155	37.0398	-2.55821	Down	0	0
Unigene19622_All	683	7.9498	1.3524	-2.5554	Down	9.31e-18	3.56e-17
CL3410.Contig1_All	1276	148.291	25.2599	-2.55351	Down	0	0
CL7425.Contig2_All	866	1.3172	0.2245	-2.55269	Down	0.000118903	0.000197865
CL6267.Contig1_All	881	6.4739	1.1036	-2.55242	Down	1.46e-18	5.77e-18
Unigene25000_All	262	4.3538	0.7422	-2.5524	Down	0.000118903	0.000197877
Unigene35999_All	259	4.4042	0.7508	-2.55238	Down	0.000118903	0.000197869
Unigene25065_All	247	4.6182	0.7873	-2.55235	Down	0.000118903	0.000197873
Unigene13295_All	431	2.6466	0.4512	-2.5523	Down	0.000118903	0.000197881
CL10327.Contig1_All	328	7.7901	1.3339	-2.54599	Down	5.3e-09	1.31e-08
Unigene4958_All	1586	70.7722	12.1384	-2.5436	Down	0	0
Unigene21470_All	1593	71.435	12.2681	-2.54172	Down	0	0
CL8209.Contig1_All	1139	1.2418	0.2134	-2.5408	Down	1.73e-05	3.18e-05
Unigene2324_All	387	7.3099	1.2562	-2.54079	Down	8.13e-10	2.12e-09
CL8854.Contig1_All	434	3.2591	0.5601	-2.54072	Down	1.73e-05	3.18e-05
CL12538.Contig2_All	1935	173.339	29.797	-2.54036	Down	0	0
Unigene3521_All	804	135.351	23.2795	-2.53958	Down	0	0
Unigene19992_All	3512	12.927	2.2286	-2.53618	Down	3.78e-136	7.32e-135
CL2149.Contig1_All	1479	10.0881	1.7421	-2.53376	Down	8e-46	5.93e-45
CL12877.Contig2_All	649	2.6013	0.4494	-2.53316	Down	2.57e-06	5.09e-06
Unigene24081_All	393	4.2958	0.7422	-2.53305	Down	2.57e-06	5.09e-06
CL5120.Contig13_All	789	29.5512	5.1141	-2.53066	Down	1.34e-70	1.4e-69
CL9739.Contig2_All	2730	16.8639	2.9204	-2.5297	Down	1.21e-137	2.38e-136
Unigene12557_All	371	69.6102	12.0554	-2.52962	Down	5.59e-78	6.32e-77
CL3355.Contig3_All	1844	110.878	19.2192	-2.52835	Down	0	0
Unigene24970_All	385	5.0961	0.8839	-2.52744	Down	3.86e-07	8.24e-07
Unigene16922_All	909	33.5307	5.8295	-2.52404	Down	1.7e-91	2.2e-90
Unigene21951_All	1135	16.4823	2.8698	-2.5219	Down	9.41e-57	8.21e-56
Unigene24822_All	665	11.7329	2.0469	-2.51905	Down	1.58e-24	7.5e-24
Unigene24922_All	376	7.4024	1.2929	-2.51738	Down	1.36e-09	3.52e-09
Unigene24855_All	316	8.8079	1.5384	-2.51737	Down	1.36e-09	3.52e-09
Unigene24508_All	279	9.976	1.7425	-2.5173	Down	1.36e-09	3.52e-09
CL10657.Contig2_All	659	18.1404	3.1721	-2.5157	Down	9.77e-37	6.17e-36
Unigene24886_All	509	7.0817	1.2416	-2.5119	Down	5.03e-12	1.49e-11
Unigene12794_All	340	34.0867	6.0054	-2.50488	Down	1.71e-35	1.05e-34
Unigene7873_All	1070	51.9817	9.1777	-2.5018	Down	7.79e-164	1.85e-162
Unigene6180_All	465	36.1098	6.3774	-2.50135	Down	1.21e-50	9.69e-50
CL1203.Contig5_All	3120	10.8366	1.9165	-2.49937	Down	3.45e-100	4.86e-99
CL959.Contig7_All	1201	18.9958	3.3597	-2.49928	Down	3.7e-68	3.74e-67
CL4481.Contig1_All	451	99.7542	17.6781	-2.49641	Down	1.51e-132	2.85e-131
CL4011.Contig2_All	1464	1.309	0.2324	-2.49378	Down	6.48e-07	1.36e-06
Unigene25132_All	316	4.3318	0.7692	-2.49354	Down	2.92e-05	5.21e-05
CL9127.Contig2_All	272	4.026	0.7149	-2.49353	Down	0.00020106	0.000323505
CL2296.Contig2_All	431	8.2575	1.4663	-2.49352	Down	8.41e-12	2.47e-11
Unigene23949_All	382	5.7334	1.0181	-2.49351	Down	9.8e-08	2.21e-07
CL5296.Contig1_All	409	5.3549	0.9509	-2.49349	Down	9.8e-08	2.21e-07
CL9230.Contig2_All	1155	10.4292	1.852	-2.49347	Down	1.2e-36	7.56e-36
Unigene4159_All	306	3.5787	0.6355	-2.49347	Down	0.00020106	0.000323492
CL5433.Contig1_All	1373	14.7551	2.6202	-2.49346	Down	1.49e-60	1.37e-59
CL3052.Contig5_All	279	3.925	0.697	-2.49346	Down	0.00020106	0.000323525
Unigene8899_All	285	4.8029	0.8529	-2.49346	Down	2.92e-05	5.21e-05
CL4688.Contig2_All	301	6.3667	1.1306	-2.49346	Down	6.48e-07	1.36e-06
CL1916.Contig6_All	2616	0.7326	0.1301	-2.4934	Down	6.48e-07	1.36e-06
CL4085.Contig3_All	462	3.5554	0.6314	-2.49339	Down	4.33e-06	8.33e-06
CL2085.Contig2_All	511	3.7502	0.666	-2.49337	Down	6.48e-07	1.36e-06
Unigene24271_All	382	2.8667	0.5091	-2.49337	Down	0.00020106	0.000323499
Unigene14674_All	860	405.982	72.1873	-2.4916	Down	0	0
Unigene446_All	656	144.187	25.6413	-2.4914	Down	5.94e-276	2.6e-274
Unigene21414_All	882	27.8837	4.9607	-2.49081	Down	4.59e-73	4.92e-72
Unigene11438_All	809	29.0462	5.1679	-2.4907	Down	6.99e-70	7.19e-69
Unigene3605_All	1670	115.327	20.523	-2.49041	Down	0	0
CL11019.Contig1_All	456	23.3143	4.1578	-2.48732	Down	1.96e-32	1.13e-31
CL8459.Contig1_All	853	24.2315	4.3314	-2.48398	Down	1.75e-61	1.63e-60
Unigene15047_All	492	55.8293	9.9799	-2.48393	Down	3.75e-81	4.39e-80
Unigene15477_All	758	35.5151	6.3494	-2.48374	Down	1.46e-79	1.68e-78
CL6884.Contig1_All	1856	145.783	26.0885	-2.48234	Down	0	0
CL7610.Contig1_All	1902	182.488	32.6655	-2.48196	Down	0	0
Unigene6526_All	232	23.404	4.1909	-2.48142	Down	3.19e-17	1.19e-16
CL6733.Contig4_All	1341	3.6407	0.6525	-2.48017	Down	1.3e-15	4.55e-15
CL6477.Contig1_All	690	14.1513	2.5364	-2.48008	Down	8.11e-30	4.4e-29
CL3078.Contig4_All	1648	6.7279	1.2095	-2.47575	Down	1.37e-33	8.07e-33
CL9757.Contig4_All	1046	780.473	140.453	-2.47426	Down	0	0
CL9767.Contig2_All	367	8.8272	1.5896	-2.47329	Down	9.06e-11	2.5e-10
CL10603.Contig2_All	1764	99.4037	17.9136	-2.47224	Down	0	0
CL10903.Contig1_All	581	44.9211	8.1164	-2.46848	Down	1.19e-76	1.33e-75
Unigene4103_All	436	5.5465	1.0035	-2.46654	Down	2.49e-08	5.89e-08
CL6006.Contig1_All	665	64.9769	11.7699	-2.46482	Down	1.54e-125	2.75e-124
Unigene8188_All	432	40.3469	7.3147	-2.46359	Down	1.27e-51	1.03e-50
Unigene9169_All	451	9.51	1.7247	-2.4631	Down	8.82e-14	2.86e-13
Unigene16783_All	907	84.8166	15.3831	-2.463	Down	7.35e-222	2.47e-220
CL1355.Contig2_All	614	44.9591	8.1552	-2.46282	Down	9.2e-81	1.07e-79
CL325.Contig1_All	1183	398.27	72.2852	-2.46198	Down	0	0
CL6346.Contig2_All	322	5.8098	1.0568	-2.45879	Down	1.09e-06	2.22e-06
Unigene584_All	874	60.7676	11.069	-2.45678	Down	2.61e-153	5.76e-152
CL7870.Contig2_All	483	28.7182	5.2339	-2.45601	Down	2.89e-41	1.98e-40
Unigene23920_All	433	8.0086	1.4596	-2.45598	Down	2.34e-11	6.69e-11
Unigene10020_All	1447	49.3488	9.004	-2.45438	Down	3.04e-205	9.29e-204
CL6788.Contig5_All	357	117.073	21.3796	-2.45311	Down	7.92e-121	1.36e-119
Unigene24862_All	758	6.3205	1.1544	-2.4529	Down	3.59e-15	1.24e-14
Unigene17345_All	414	36.5905	6.6933	-2.45068	Down	8.21e-45	5.98e-44
Unigene24445_All	361	11.7546	2.1547	-2.44767	Down	1.47e-13	4.71e-13
CL4270.Contig1_All	1138	6.0543	1.1107	-2.44649	Down	3.72e-21	1.6e-20
Unigene2517_All	2076	29.4515	5.4094	-2.4448	Down	3.24e-175	8.32e-174
Unigene25143_All	342	3.869	0.7107	-2.44465	Down	4.91e-05	8.5e-05
Unigene24965_All	258	5.1287	0.9421	-2.44464	Down	4.91e-05	8.5e-05
CL8556.Contig1_All	1409	63.0825	11.593	-2.44399	Down	9.55e-254	3.77e-252
CL386.Contig1_All	434	29.2271	5.3767	-2.44251	Down	1.23e-37	7.87e-37
Unigene24750_All	493	7.4967	1.3805	-2.44106	Down	6.04e-12	1.78e-11
Unigene20722_All	407	5.8296	1.075	-2.43906	Down	4.16e-08	9.66e-08
Unigene10598_All	845	58.9653	10.8736	-2.43904	Down	9.61e-143	1.96e-141
Unigene40584_All	250	36.8674	6.8061	-2.43745	Down	1.07e-27	5.5e-27
Unigene21901_All	1064	26.9736	4.9803	-2.43724	Down	6.62e-83	7.9e-82
Unigene17756_All	1136	167.53	30.9406	-2.43685	Down	0	0
CL3519.Contig2_All	1056	81.2315	15.008	-2.43631	Down	4.59e-244	1.73e-242
CL6179.Contig4_All	1835	6.4401	1.1922	-2.43346	Down	5.01e-35	3.06e-34
CL9781.Contig1_All	450	2.3321	0.4321	-2.43219	Down	0.000338358	0.000527114
Unigene24290_All	265	3.9602	0.7338	-2.43211	Down	0.000338358	0.000527084
Unigene3367_All	625	10.0746	1.8668	-2.43208	Down	2.48e-19	1.01e-18
Unigene24088_All	282	3.7214	0.6896	-2.43201	Down	0.000338358	0.000527104
CL9409.Contig2_All	1775	258.575	47.9848	-2.42994	Down	0	0
CL1507.Contig1_All	922	18.459	3.4273	-2.42918	Down	1.18e-49	9.34e-49
CL3462.Contig1_All	2088	72.7031	13.5041	-2.42862	Down	0	0
Unigene24657_All	572	6.8601	1.2749	-2.42785	Down	1.56e-12	4.76e-12
Unigene10562_All	909	140.95	26.206	-2.42721	Down	0	0
Unigene17001_All	1574	998.306	185.904	-2.42493	Down	0	0
Unigene24185_All	436	4.186	0.7805	-2.4231	Down	1.81e-06	3.65e-06
CL3507.Contig2_All	2695	0.6772	0.1263	-2.42273	Down	1.81e-06	3.65e-06
CL5595.Contig2_All	1852	53.906	10.0537	-2.42272	Down	6.99e-282	3.15e-280
CL7263.Contig1_All	881	8.8563	1.6554	-2.41952	Down	1.76e-23	8.09e-23
CL9724.Contig1_All	2012	107.879	20.1756	-2.41873	Down	0	0
Unigene4755_All	1823	166.768	31.2543	-2.41572	Down	0	0
Unigene21460_All	1029	95.8231	18.0002	-2.41236	Down	4.9e-277	2.16e-275
CL10881.Contig1_All	1104	39.1392	7.3539	-2.41203	Down	1.91e-122	3.33e-121
Unigene24250_All	682	3.4121	0.6415	-2.41114	Down	6.92e-08	1.57e-07
Unigene24127_All	375	4.1369	0.7778	-2.41108	Down	1.21e-05	2.24e-05
Unigene23135_All	560	2.7703	0.5209	-2.41096	Down	1.21e-05	2.24e-05
Unigene7955_All	413	173.231	32.606	-2.40949	Down	2.86e-201	8.55e-200
Unigene4357_All	1001	6.7006	1.2627	-2.40778	Down	2.8e-20	1.17e-19
Unigene16917_All	724	58.2323	11.0122	-2.40272	Down	5.59e-119	9.42e-118
CL3243.Contig3_All	365	30.2519	5.7272	-2.40112	Down	2.43e-32	1.39e-31
CL821.Contig1_All	997	8.2377	1.5604	-2.40033	Down	1.99e-24	9.41e-24
CL5155.Contig2_All	1359	193.356	36.631	-2.40012	Down	0	0
CL4645.Contig2_All	1380	28.6332	5.4251	-2.39997	Down	1.78e-111	2.8e-110
CL9572.Contig1_All	1364	70.449	13.3655	-2.39807	Down	3.68e-268	1.56e-266
Unigene2925_All	1156	44.7201	8.495	-2.39624	Down	5.08e-145	1.06e-143
Unigene22369_All	889	144.429	27.4518	-2.39538	Down	0	0
Unigene24887_All	309	4.1346	0.7866	-2.39405	Down	8.21e-05	0.000138367
Unigene24454_All	369	3.4623	0.6587	-2.39404	Down	8.21e-05	0.000138347
Unigene24325_All	336	3.8023	0.7234	-2.39401	Down	8.21e-05	0.000138358
Unigene24857_All	306	8.3502	1.5887	-2.39396	Down	1.76e-08	4.18e-08
CL9459.Contig1_All	532	4.8029	0.9138	-2.39396	Down	1.76e-08	4.18e-08
CL11173.Contig2_All	260	4.9138	0.9349	-2.39396	Down	8.21e-05	0.000138364
Unigene25313_All	384	3.327	0.633	-2.39394	Down	8.21e-05	0.000138353
CL2096.Contig1_All	1275	2.004	0.3813	-2.39388	Down	1.76e-08	4.18e-08
CL9672.Contig2_All	345	3.7031	0.7046	-2.39386	Down	8.21e-05	0.000138361
CL6443.Contig8_All	1499	0.8523	0.1622	-2.39359	Down	8.21e-05	0.000138356
CL5388.Contig2_All	1126	16.4925	3.1518	-2.38756	Down	5.61e-53	4.64e-52
Unigene7040_All	429	4.148	0.7932	-2.38666	Down	3.02e-06	5.92e-06
CL5399.Contig2_All	1090	4.8977	0.9366	-2.3866	Down	2.86e-16	1.03e-15
Unigene23966_All	230	7.7369	1.4796	-2.38655	Down	3.02e-06	5.92e-06
CL4024.Contig4_All	1174	52.1573	10.0211	-2.37983	Down	4.75e-170	1.17e-168
Unigene3579_All	1618	394.916	75.9869	-2.37772	Down	0	0
Unigene4898_All	648	78.3702	15.0796	-2.37771	Down	3.33e-141	6.74e-140
CL722.Contig2_All	1377	191.425	36.8936	-2.37534	Down	0	0
Unigene5991_All	1228	12.0758	2.3357	-2.37019	Down	2.84e-42	1.98e-41
Unigene7728_All	686	22.3484	4.3229	-2.3701	Down	1.2e-43	8.55e-43
CL7561.Contig1_All	1305	53.1452	10.2817	-2.36986	Down	2.11e-191	5.96e-190
CL10639.Contig2_All	1060	34.8236	6.7419	-2.36884	Down	1.11e-102	1.61e-101
CL11705.Contig2_All	1456	668.123	129.383	-2.36846	Down	0	0
Unigene24098_All	285	3.5222	0.6823	-2.368	Down	0.000566494	0.000871639
Unigene24404_All	207	4.8493	0.9394	-2.36797	Down	0.000566494	0.000871689
Unigene15023_All	378	6.639	1.2861	-2.36796	Down	2.91e-08	6.78e-08
Unigene3944_All	340	42.8097	8.2931	-2.36795	Down	1.77e-41	1.22e-40
Unigene21758_All	927	16.2429	3.1466	-2.36794	Down	7.47e-43	5.27e-42
Unigene24439_All	341	4.4156	0.8554	-2.36794	Down	2.02e-05	3.63e-05
Unigene17160_All	997	10.5718	2.048	-2.36793	Down	1.84e-30	1.01e-29
Unigene23596_All	1133	2.6579	0.5149	-2.36792	Down	1.14e-09	2.95e-09
Unigene17906_All	385	5.2146	1.0102	-2.36792	Down	7.55e-07	1.57e-06
CL940.Contig1_All	659	19.3867	3.7623	-2.36538	Down	1.49e-36	9.39e-36
Unigene1267_All	1390	839.619	163.017	-2.36471	Down	0	0
Unigene7379_All	1235	7.9064	1.5352	-2.36459	Down	2.77e-28	1.45e-27
Unigene19427_All	905	17.9487	3.4917	-2.36188	Down	5.73e-46	4.25e-45
Unigene651_All	754	83.752	16.3124	-2.36015	Down	1.32e-173	3.35e-172
Unigene21721_All	1584	150.537	29.3407	-2.35915	Down	0	0
CL8229.Contig1_All	1022	10.4917	2.0454	-2.35879	Down	7.94e-31	4.4e-30
Unigene7673_All	697	204.376	39.8962	-2.35691	Down	0	0
Unigene17770_All	1014	264.363	51.6352	-2.35609	Down	0	0
Unigene18024_All	286	9.5723	1.8698	-2.35598	Down	7.39e-09	1.8e-08
Unigene17479_All	418	26.7436	5.2336	-2.35332	Down	5.45e-32	3.11e-31
Unigene17778_All	1285	37.0705	7.2638	-2.35148	Down	7.64e-131	1.42e-129
Unigene15177_All	594	9.6018	1.8824	-2.35073	Down	5.23e-17	1.94e-16
CL956.Contig3_All	636	5.4524	1.0701	-2.34915	Down	7.48e-11	2.09e-10
CL3100.Contig7_All	441	3.9317	0.7717	-2.34904	Down	5e-06	9.61e-06
Unigene5701_All	363	30.67	6.0266	-2.34741	Down	8.94e-32	5.07e-31
Unigene23528_All	1068	10.4244	2.0484	-2.34739	Down	8.94e-32	5.07e-31
Unigene4603_All	934	5.0318	0.989	-2.34703	Down	3.13e-14	1.04e-13
Unigene2959_All	1369	16.2314	3.196	-2.34445	Down	9.5e-62	8.86e-61
Unigene2575_All	4926	2543.24	501.159	-2.34333	Down	0	0
Unigene22377_All	1042	78.1192	15.3962	-2.3431	Down	2.61e-221	8.72e-220
Unigene24833_All	311	11.8838	2.3448	-2.34146	Down	1.92e-11	5.51e-11
Unigene18838_All	694	333.202	65.7771	-2.34074	Down	0	0
Unigene17651_All	1201	6.7625	1.3358	-2.33985	Down	1.69e-23	7.81e-23
Unigene6119_All	751	137.066	27.1233	-2.33727	Down	1.64e-278	7.27e-277
Unigene11199_All	588	52.6118	10.4175	-2.33638	Down	5.92e-85	7.22e-84
CL6405.Contig1_All	1374	6.6084	1.3091	-2.33573	Down	4.81e-26	2.38e-25
Unigene12983_All	1106	37.2532	7.3845	-2.33479	Down	1.81e-112	2.87e-111
CL6072.Contig2_All	463	4.2376	0.84	-2.33479	Down	1.25e-06	2.54e-06
CL8221.Contig3_All	222	20.9642	4.1607	-2.33303	Down	5.15e-14	1.69e-13
CL9028.Contig1_All	2036	7.2162	1.4327	-2.3325	Down	3.9e-41	2.67e-40
Unigene15534_All	265	12.9136	2.5683	-2.33001	Down	1.23e-10	3.38e-10
Unigene21068_All	285	48.0294	9.5524	-2.32998	Down	2.2e-38	1.43e-37
Unigene5183_All	645	419.989	83.5873	-2.329	Down	0	0
Unigene21573_All	1430	31.429	6.2553	-2.32895	Down	3.74e-122	6.51e-121
Unigene5003_All	1355	63.2393	12.5932	-2.32818	Down	4.23e-231	1.49e-229
CL1861.Contig2_All	547	8.9254	1.7775	-2.32807	Down	1.33e-14	4.48e-14
Unigene14621_All	736	13.2668	2.6421	-2.32806	Down	8.59e-28	4.44e-27
Unigene15148_All	390	16.2623	3.241	-2.32702	Down	1.5e-18	5.92e-18
CL11425.Contig3_All	1262	30.3342	6.048	-2.32642	Down	3.51e-104	5.16e-103
Unigene5082_All	1206	76.0087	15.1568	-2.3262	Down	7.85e-247	3e-245
Unigene14578_All	1230	41.7699	8.3396	-2.32441	Down	4.7e-139	9.32e-138
CL1772.Contig1_All	2005	4.7335	0.9456	-2.32361	Down	5.38e-27	2.73e-26
Unigene8021_All	869	5.8807	1.1748	-2.32357	Down	3.44e-15	1.19e-14
Unigene24407_All	325	4.4926	0.8975	-2.32357	Down	3.34e-05	5.94e-05
Unigene24562_All	471	6.2	1.2386	-2.32356	Down	3.1e-09	7.75e-09
Unigene23523_All	648	3.3798	0.6752	-2.32355	Down	3.14e-07	6.75e-07
Unigene24506_All	341	4.2818	0.8554	-2.32355	Down	3.34e-05	5.94e-05
Unigene23625_All	539	2.7089	0.5412	-2.32347	Down	3.34e-05	5.94e-05
CL9553.Contig1_All	952	45.4841	9.0897	-2.32306	Down	2.11e-117	3.5e-116
CL10533.Contig1_All	622	23.841	4.7677	-2.32208	Down	2.74e-41	1.88e-40
CL935.Contig5_All	4903	15.0201	3.0043	-2.32179	Down	3.12e-198	9.18e-197
CL1004.Contig3_All	1094	6.8817	1.3776	-2.32061	Down	1.1e-21	4.79e-21
CL7343.Contig2_All	1302	16.2256	3.2485	-2.32043	Down	4.37e-58	3.88e-57
Unigene15289_All	864	357.419	71.628	-2.31902	Down	0	0
Unigene23593_All	533	8.6462	1.733	-2.31879	Down	8.44e-14	2.74e-13
Unigene17456_All	509	10.9364	2.1967	-2.31573	Down	2.31e-16	8.34e-16
CL9146.Contig2_All	909	6.1239	1.2301	-2.31568	Down	2.31e-16	8.34e-16
Unigene3413_All	763	27.2093	5.4795	-2.31198	Down	7.23e-57	6.32e-56
Unigene21608_All	779	18.2746	3.682	-2.31128	Down	1.73e-39	1.15e-38
Unigene24238_All	321	5.2593	1.0601	-2.31067	Down	8.26e-06	1.57e-05
Unigene2259_All	481	7.0197	1.415	-2.31061	Down	2.02e-10	5.47e-10
CL3785.Contig2_All	1350	6.2527	1.2604	-2.3106	Down	5.06e-24	2.37e-23
Unigene22297_All	882	12.0019	2.4252	-2.30709	Down	1.07e-29	5.8e-29
Unigene8435_All	576	19.5661	3.9668	-2.30231	Down	1.92e-31	1.08e-30
Unigene23752_All	491	5.8545	1.1881	-2.30089	Down	5.09e-09	1.26e-08
CL3196.Contig4_All	257	87.5275	17.7813	-2.29938	Down	4.39e-61	4.06e-60
Unigene22854_All	311	23.034	4.6895	-2.29626	Down	1.84e-20	7.74e-20
Unigene12937_All	788	752.282	153.186	-2.29599	Down	0	0
Unigene15031_All	255	237.623	48.4241	-2.29488	Down	3.53e-161	8.21e-160
Unigene14872_All	372	268.493	54.757	-2.29377	Down	2.86e-264	1.19e-262
CL6072.Contig1_All	695	3.0856	0.6295	-2.29327	Down	5.16e-07	1.08e-06
Unigene15563_All	402	5.3346	1.0884	-2.29317	Down	5.16e-07	1.08e-06
CL1189.Contig4_All	1077	5.9736	1.2188	-2.29314	Down	1.71e-18	6.72e-18
Unigene10743_All	742	37.2034	7.6002	-2.29133	Down	2.88e-74	3.13e-73
CL11740.Contig2_All	335	9.9428	2.0317	-2.29096	Down	3.31e-10	8.89e-10
CL5316.Contig1_All	429	23.8244	4.8728	-2.28962	Down	1.78e-28	9.36e-28
Unigene14463_All	811	38.0889	7.7928	-2.28916	Down	8.32e-83	9.92e-82
Unigene10507_All	375	27.8634	5.7041	-2.2883	Down	4.66e-29	2.48e-28
CL1869.Contig4_All	222	5.3438	1.0949	-2.28707	Down	0.000226398	0.000363765
Unigene5563_All	388	9.1726	1.8794	-2.28706	Down	8.47e-11	2.35e-10
Unigene9683_All	1258	59.0842	12.1344	-2.28367	Down	4.06e-196	1.18e-194
CL2980.Contig4_All	1352	8.4034	1.726	-2.28354	Down	2.18e-31	1.22e-30
Unigene24949_All	452	5.754	1.1831	-2.28199	Down	3.29e-08	7.65e-08
Unigene2520_All	1489	13.1766	2.7099	-2.28167	Down	5.26e-53	4.35e-52
CL9918.Contig1_All	251	57.4439	11.8147	-2.28157	Down	2.24e-39	1.48e-38
Unigene14042_All	460	14.3827	2.9592	-2.28106	Down	7.24e-19	2.88e-18
CL5117.Contig1_All	1424	279.054	57.4228	-2.28085	Down	0	0
Unigene1213_All	643	71.5996	14.7432	-2.2799	Down	6.03e-122	1.05e-120
Unigene24236_All	323	4.3791	0.9031	-2.27768	Down	5.52e-05	9.51e-05
Unigene21717_All	1593	305.36	62.9886	-2.27735	Down	0	0
CL197.Contig25_All	1053	27.2988	5.6325	-2.27699	Down	1.09e-76	1.22e-75
CL5019.Contig1_All	1043	15.3551	3.1695	-2.27639	Down	1.91e-43	1.36e-42
Unigene1458_All	346	17.0116	3.5126	-2.27591	Down	6.76e-17	2.49e-16
CL5388.Contig5_All	1090	107.121	22.122	-2.27569	Down	1e-305	4.93e-304
CL8112.Contig1_All	1576	77.9959	16.1329	-2.27339	Down	0	0
CL7646.Contig4_All	443	7.9308	1.6461	-2.26841	Down	1.38e-10	3.8e-10
Unigene16425_All	484	7.259	1.5067	-2.26838	Down	1.38e-10	3.8e-10
Unigene25050_All	442	4.2325	0.8799	-2.2661	Down	3.38e-06	6.63e-06
Unigene24841_All	414	9.0374	1.8788	-2.2661	Down	3.55e-11	1.01e-10
Unigene15475_All	606	194.785	40.5123	-2.26545	Down	2e-307	9.93e-306
Unigene21818_All	1112	8.6168	1.7925	-2.26518	Down	1.84e-26	9.19e-26
CL6653.Contig1_All	1349	24.4206	5.0813	-2.26483	Down	4.49e-87	5.6e-86
Unigene21804_All	1653	166.419	34.6744	-2.26288	Down	0	0
CL8322.Contig3_All	3131	42.6696	8.8969	-2.26183	Down	0	0
Unigene20566_All	581	52.5389	10.9613	-2.26097	Down	1.21e-80	1.4e-79
CL8687.Contig1_All	1251	10.7961	2.2539	-2.26001	Down	1.41e-36	8.89e-36
CL10234.Contig2_All	325	7.862	1.6454	-2.25646	Down	5.37e-08	1.24e-07
Unigene12574_All	1219	4.1922	0.8774	-2.2564	Down	1.03e-14	3.5e-14
Unigene1121_All	392	7.1003	1.4882	-2.25431	Down	1.36e-08	3.26e-08
Unigene4792_All	720	56.3378	11.8161	-2.25335	Down	3.76e-106	5.64e-105
Unigene4846_All	2387	44.2516	9.3075	-2.24926	Down	8.55e-273	3.68e-271
Unigene2895_All	765	27.7943	5.8465	-2.24914	Down	2.45e-56	2.13e-55
Unigene2094_All	648	12.8152	2.7008	-2.2464	Down	6.53e-23	2.96e-22
Unigene20815_All	576	7.6047	1.6036	-2.24558	Down	9.8e-13	3.03e-12
Unigene8345_All	1991	91.0954	19.2164	-2.24504	Down	0	0
CL386.Contig3_All	1545	35.3506	7.4574	-2.24499	Down	1.18e-141	2.4e-140
CL4915.Contig4_All	1040	854.47	180.389	-2.24392	Down	0	0
CL10198.Contig1_All	1445	4.4523	0.942	-2.24075	Down	5.07e-18	1.95e-17
CL10232.Contig1_All	924	35.3073	7.4711	-2.24057	Down	3.88e-85	4.74e-84
Unigene24884_All	1242	5.3637	1.1351	-2.24041	Down	1.32e-18	5.18e-18
Unigene23190_All	347	60.2236	12.7491	-2.23993	Down	3.97e-55	3.38e-54
Unigene6046_All	526	47.1026	9.9817	-2.23845	Down	5.37e-65	5.21e-64
CL7384.Contig3_All	1820	50.4163	10.7113	-2.23476	Down	2.31e-235	8.29e-234
Unigene12902_All	815	66.9583	14.2564	-2.23165	Down	1.63e-140	3.27e-139
Unigene6715_All	794	1.4366	0.3061	-2.23058	Down	0.000373184	0.00058021
Unigene23929_All	385	5.3331	1.1364	-2.2305	Down	1.38e-06	2.81e-06
CL8318.Contig1_All	548	4.5794	0.9758	-2.2305	Down	8.77e-08	1.98e-07
Unigene25257_All	344	3.316	0.7066	-2.23048	Down	0.000373184	0.000580255
Unigene23988_All	318	14.3484	3.0575	-2.23047	Down	4.1e-13	1.29e-12
Unigene7836_All	491	17.1918	3.6634	-2.23047	Down	4.47e-23	2.04e-22
Unigene7848_All	1180	111.556	23.7718	-2.23045	Down	0	0
CL6878.Contig6_All	2033	2.6932	0.5739	-2.23045	Down	1.82e-15	6.36e-15
CL3617.Contig1_All	785	5.8125	1.2386	-2.23045	Down	4.1e-13	1.29e-12
Unigene16252_All	512	5.7926	1.2344	-2.2304	Down	5.65e-09	1.4e-08
CL302.Contig1_All	1469	2.9507	0.6288	-2.23038	Down	1.59e-12	4.86e-12
Unigene25255_All	444	2.5691	0.5475	-2.23033	Down	0.000373184	0.000580244
Unigene5380_All	1419	51.5766	11.0317	-2.22506	Down	4e-187	1.11e-185
Unigene21363_All	990	792.174	169.71	-2.22275	Down	0	0
Unigene17173_All	1333	42.3077	9.0811	-2.21998	Down	3.18e-144	6.57e-143
Unigene10711_All	1152	258.36	55.4934	-2.219	Down	0	0
CL4807.Contig1_All	1784	73.9407	15.887	-2.21852	Down	0	0
Unigene18065_All	485	10.2545	2.2052	-2.21728	Down	4.43e-14	1.46e-13
Unigene6259_All	523	25.4749	5.4843	-2.2157	Down	2.84e-35	1.74e-34
CL2070.Contig2_All	996	7.4672	1.6107	-2.21288	Down	2.55e-20	1.07e-19
Unigene11649_All	638	5.2923	1.143	-2.21107	Down	5.97e-10	1.57e-09
CL4265.Contig5_All	608	11.1068	2.3988	-2.21106	Down	1.45e-18	5.72e-18
Unigene530_All	1850	54.6055	11.7989	-2.21039	Down	1.88e-255	7.46e-254
CL2873.Contig1_All	742	126.122	27.2557	-2.21019	Down	9.12e-237	3.3e-235
CL4022.Contig8_All	1269	407.811	88.1502	-2.20986	Down	0	0
Unigene1443_All	647	4.866	1.0519	-2.20974	Down	2.34e-09	5.93e-09
CL2743.Contig1_All	286	21.2186	4.5895	-2.20892	Down	8.31e-17	3.06e-16
Unigene17419_All	307	57.8152	12.51	-2.20837	Down	2.8e-46	2.09e-45
Unigene16924_All	813	63.8117	13.8131	-2.20778	Down	6.27e-132	1.17e-130
Unigene5110_All	1372	41.0718	8.8938	-2.20728	Down	4.24e-143	8.69e-142
Unigene15037_All	547	19.6859	4.266	-2.20621	Down	1.17e-28	6.15e-28
CL9728.Contig2_All	994	2.7083	0.5869	-2.2062	Down	3.61e-08	8.4e-08
CL8556.Contig2_All	1403	217.537	47.1941	-2.20459	Down	0	0
Unigene10659_All	1680	135.471	29.4004	-2.20408	Down	0	0
Unigene20910_All	577	83.0317	18.0304	-2.20323	Down	1.15e-121	1.99e-120
CL6018.Contig4_All	2078	1.0759	0.2339	-2.20158	Down	5.66e-07	1.19e-06
Unigene24995_All	632	3.5376	0.7692	-2.20134	Down	5.66e-07	1.19e-06
Unigene20115_All	1033	36.3522	7.9064	-2.20095	Down	1.24e-95	1.67e-94
Unigene10307_All	313	20.7002	4.5042	-2.2003	Down	9.04e-18	3.46e-17
CL4179.Contig1_All	1479	1760.76	383.593	-2.19855	Down	0	0
Unigene13128_All	580	6.9229	1.5087	-2.19807	Down	1.63e-11	4.72e-11
CL3564.Contig2_All	2022	96.3105	20.9895	-2.19803	Down	0	0
CL4823.Contig2_All	810	2.4786	0.5402	-2.19796	Down	2.25e-06	4.47e-06
CL797.Contig1_All	1368	73.2115	15.9562	-2.19795	Down	1.61e-251	6.32e-250
Unigene21862_All	1388	248.915	54.3239	-2.196	Down	0	0
CL1617.Contig4_All	1623	4.5262	0.9885	-2.19499	Down	6.66e-20	2.75e-19
CL1452.Contig8_All	1234	717.253	156.718	-2.19431	Down	0	0
Unigene1927_All	394	4.5165	0.9871	-2.19394	Down	9.03e-06	1.68e-05
Unigene23771_All	249	7.1465	1.5619	-2.19393	Down	9.03e-06	1.68e-05
Unigene3860_All	493	6.7563	1.4792	-2.19142	Down	9.67e-10	2.51e-09
Unigene14814_All	1030	51.0767	11.1861	-2.19096	Down	1.66e-132	3.12e-131
Unigene13296_All	561	2.7653	0.6066	-2.18862	Down	3.64e-05	6.46e-05
Unigene21350_All	1029	44.1203	9.6852	-2.18759	Down	2.19e-114	3.54e-113
Unigene16841_All	1568	63.8442	14.045	-2.1845	Down	1.69e-249	6.53e-248
Unigene2075_All	563	9.8064	2.1587	-2.18356	Down	3.23e-15	1.11e-14
CL5418.Contig2_All	430	3.0772	0.6783	-2.18162	Down	0.000148391	0.000245801
Unigene24096_All	321	4.1221	0.9087	-2.1815	Down	0.000148391	0.000245822
Unigene13549_All	358	3.6961	0.8148	-2.18149	Down	0.000148391	0.000245811
CL1259.Contig3_All	1510	0.8763	0.1932	-2.18133	Down	0.000148391	0.000245817
Unigene17229_All	1493	11.0632	2.4421	-2.17957	Down	1.66e-42	1.16e-41
CL3033.Contig8_All	1237	924.62	204.127	-2.17939	Down	0	0
Unigene12313_All	914	9.1356	2.0212	-2.17629	Down	3.34e-22	1.48e-21
CL4238.Contig3_All	1449	279.498	61.8673	-2.17559	Down	0	0
Unigene23886_All	524	6.7049	1.4844	-2.17534	Down	4e-10	1.06e-09
Unigene12534_All	492	9.3667	2.075	-2.17443	Down	7.25e-13	2.25e-12
CL3196.Contig3_All	493	55.6235	12.3263	-2.17395	Down	2.93e-69	3e-68
CL7628.Contig1_All	1045	47.8547	10.6069	-2.17366	Down	8.01e-125	1.42e-123
Unigene19339_All	751	14.8853	3.3014	-2.17274	Down	3.65e-29	1.95e-28
CL9771.Contig2_All	367	2.9838	0.6623	-2.17159	Down	0.000611842	0.000940532
Unigene24089_All	229	9.5639	2.1229	-2.17156	Down	9.19e-07	1.9e-06
Unigene24079_All	337	3.2495	0.7213	-2.17155	Down	0.000611842	0.000940604
CL11543.Contig2_All	328	3.3386	0.7411	-2.1715	Down	0.000611842	0.000940514
CL10734.Contig1_All	306	3.5787	0.7944	-2.1715	Down	0.000611842	0.00094055
CL10376.Contig1_All	1015	6.2486	1.389	-2.16949	Down	3.79e-17	1.41e-16
Unigene17758_All	1081	737.264	164.103	-2.16758	Down	0	0
Unigene23997_All	256	11.9417	2.6586	-2.16727	Down	6.13e-09	1.51e-08
CL6587.Contig1_All	859	37.8728	8.4326	-2.16711	Down	1.58e-81	1.86e-80
Unigene644_All	1184	11.0601	2.4636	-2.16652	Down	8.74e-34	5.19e-33
CL11715.Contig1_All	1154	19.0973	4.2548	-2.16621	Down	9.48e-56	8.16e-55
CL6291.Contig1_All	1133	11.3566	2.5316	-2.16541	Down	3.34e-33	1.95e-32
Unigene25207_All	534	3.6742	0.8194	-2.16479	Down	3.66e-06	7.16e-06
Unigene24912_All	703	4.0241	0.899	-2.16227	Down	2.41e-08	5.69e-08
Unigene18742_All	350	16.1653	3.6114	-2.16227	Down	2.17e-15	7.57e-15
Unigene8398_All	1252	89.3243	19.9585	-2.16205	Down	6.3e-275	2.74e-273
Unigene23974_All	212	103.524	23.1608	-2.1602	Down	2.44e-55	2.09e-54
Unigene15045_All	366	17.204	3.852	-2.15906	Down	6.11e-17	2.26e-16
CL5120.Contig2_All	1081	86.9083	19.4729	-2.15803	Down	9.73e-231	3.43e-229
CL3355.Contig4_All	2120	6.2416	1.3988	-2.15773	Down	5.9e-34	3.52e-33
CL8996.Contig1_All	887	81.4306	18.2511	-2.15759	Down	8.4e-178	2.19e-176
CL9208.Contig2_All	594	2.919	0.6547	-2.15657	Down	1.47e-05	2.7e-05
CL197.Contig27_All	1192	24.1537	5.4243	-2.15474	Down	7.63e-72	8.04e-71
Unigene21464_All	1221	1106.47	248.807	-2.15286	Down	0	0
Unigene5034_All	894	21.9973	4.9485	-2.15226	Down	1.55e-49	1.22e-48
Unigene4857_All	1617	16.9588	3.8182	-2.15107	Down	2.29e-68	2.32e-67
Unigene2889_All	4075	60.4528	13.6121	-2.15092	Down	0	0
Unigene16537_All	929	14.6363	3.2968	-2.15041	Down	1.04e-34	6.32e-34
CL9659.Contig1_All	249	28.5862	6.4429	-2.14954	Down	7.2e-19	2.87e-18
Unigene16725_All	1171	39.7832	8.9674	-2.1494	Down	8.44e-115	1.37e-113
Unigene23932_All	310	4.8572	1.0978	-2.14551	Down	5.93e-05	0.000102053
Unigene20153_All	597	181.442	41.0416	-2.14435	Down	1.27e-263	5.26e-262
CL4605.Contig1_All	726	10.0557	2.2767	-2.143	Down	3.01e-19	1.21e-18
CL12769.Contig1_All	622	11.7371	2.6574	-2.14299	Down	3.01e-19	1.21e-18
Unigene24443_All	360	5.957	1.3504	-2.1412	Down	1.49e-06	3e-06
Unigene11010_All	306	7.0082	1.5887	-2.1412	Down	1.49e-06	3e-06
CL3048.Contig1_All	1095	3.1252	0.7104	-2.13725	Down	1.04e-09	2.69e-09
Unigene373_All	1296	17.6386	4.0137	-2.13573	Down	8.98e-57	7.83e-56
Unigene4252_All	369	12.7362	2.8984	-2.13561	Down	7.8e-13	2.42e-12
Unigene851_All	681	33.2327	7.5671	-2.13479	Down	3.41e-56	2.95e-55
Unigene2857_All	1238	110.863	25.2498	-2.13444	Down	0	0
Unigene21956_All	1705	34.5488	7.8696	-2.13427	Down	2.13e-143	4.37e-142
CL722.Contig3_All	1373	405.434	92.5557	-2.13107	Down	0	0
Unigene24377_All	306	6.2627	1.4298	-2.13097	Down	5.93e-06	1.13e-05
Unigene13655_All	417	4.5956	1.0492	-2.13096	Down	5.93e-06	1.13e-05
Unigene24474_All	237	8.086	1.8461	-2.13095	Down	5.93e-06	1.13e-05
Unigene16434_All	391	16.3374	3.73	-2.13093	Down	6.56e-17	2.42e-16
Unigene13898_All	243	36.8028	8.4026	-2.13091	Down	4.25e-23	1.94e-22
CL8762.Contig1_All	333	9.5915	2.1899	-2.13089	Down	4.07e-09	1.01e-08
CL1218.Contig3_All	961	15.2884	3.4906	-2.13089	Down	5.73e-37	3.64e-36
Unigene13471_All	726	1.7598	0.4018	-2.13086	Down	0.00024158	0.000386813
CL4292.Contig1_All	524	2.4381	0.5567	-2.13079	Down	0.00024158	0.000386821
Unigene10750_All	609	27.5715	6.3064	-2.12829	Down	5.85e-42	4.06e-41
CL757.Contig1_All	1175	218.587	50.0629	-2.12639	Down	0	0
Unigene501_All	749	139.869	32.0637	-2.12506	Down	3.8e-252	1.49e-250
Unigene9416_All	3455	1.9017	0.4362	-2.12423	Down	2.73e-17	1.03e-16
CL9527.Contig1_All	317	7.3408	1.6869	-2.12156	Down	6.05e-07	1.27e-06
Unigene9654_All	809	40.2699	9.2542	-2.12152	Down	1.6e-79	1.84e-78
Unigene2926_All	1307	39.3091	9.0386	-2.12069	Down	2.59e-124	4.57e-123
Unigene5393_All	431	7.834	1.8047	-2.11799	Down	1.67e-09	4.26e-09
Unigene24882_All	295	5.7228	1.3184	-2.11793	Down	2.38e-05	4.25e-05
Unigene25183_All	587	2.876	0.6626	-2.11785	Down	2.38e-05	4.25e-05
Unigene2945_All	800	54.0691	12.4575	-2.11779	Down	9.03e-105	1.34e-103
CL5954.Contig1_All	1172	8.2535	1.9081	-2.11287	Down	1.3e-24	6.17e-24
Unigene24058_All	578	5.4469	1.2616	-2.11018	Down	6.53e-09	1.6e-08
CL12290.Contig2_All	998	7.3608	1.7049	-2.11018	Down	5.15e-19	2.06e-18
CL2859.Contig1_All	1017	16.2861	3.7764	-2.10856	Down	6.07e-41	4.14e-40
CL740.Contig1_All	635	34.9934	8.1152	-2.10838	Down	2.3e-54	1.94e-53
Unigene14231_All	400	50.3048	11.6675	-2.1082	Down	2.21e-49	1.74e-48
CL4765.Contig1_All	1482	158.097	36.6743	-2.10797	Down	0	0
Unigene22174_All	539	4.6559	1.0823	-2.10496	Down	2.46e-07	5.32e-07
Unigene24579_All	365	4.0003	0.9323	-2.10124	Down	9.6e-05	0.000160216
Unigene24540_All	460	3.1741	0.7398	-2.10114	Down	9.6e-05	0.000160213
CL6458.Contig5_All	822	66.9431	15.6135	-2.10014	Down	2.14e-131	4e-130
Unigene681_All	467	20.5179	4.7886	-2.09921	Down	3.3e-24	1.56e-23
CL8621.Contig3_All	3421	279.583	65.2555	-2.0991	Down	0	0
Unigene10330_All	292	1190.54	278.037	-2.09828	Down	0	0
CL3204.Contig2_All	517	10.0611	2.3508	-2.09756	Down	8.9e-14	2.89e-13
Unigene24715_All	448	4.1758	0.9766	-2.09621	Down	9.56e-06	1.78e-05
CL12802.Contig1_All	682	232.555	54.5312	-2.09242	Down	0	0
Unigene16952_All	1949	515.439	120.901	-2.09198	Down	0	0
CL6475.Contig2_All	1357	9.3139	2.1853	-2.09155	Down	2.62e-31	1.47e-30
CL3095.Contig1_All	966	4.4872	1.0568	-2.08611	Down	1.24e-11	3.61e-11
CL5554.Contig2_All	680	7.5823	1.7873	-2.08485	Down	1.42e-13	4.57e-13
Unigene496_All	1311	23.597	5.5623	-2.08485	Down	5.63e-74	6.1e-73
Unigene15444_All	553	21.6176	5.0988	-2.08398	Down	1.45e-29	7.8e-29
Unigene995_All	257	24.8557	5.864	-2.08362	Down	1.78e-16	6.46e-16
Unigene15473_All	646	24.8623	5.8699	-2.08255	Down	3.76e-39	2.48e-38
Unigene655_All	778	56.3018	13.3097	-2.0807	Down	9.54e-104	1.4e-102
Unigene276_All	1467	41.5845	9.8423	-2.07898	Down	1.3e-143	2.67e-142
CL3641.Contig2_All	759	9.1977	2.1777	-2.07847	Down	8.01e-18	3.07e-17
Unigene9969_All	244	18.513	4.3833	-2.07845	Down	5.12e-12	1.52e-11
Unigene562_All	1000	40.2438	9.5285	-2.07845	Down	2.47e-95	3.33e-94
Unigene22209_All	346	9.4948	2.2481	-2.07843	Down	4.29e-09	1.07e-08
Unigene17895_All	237	5.1981	1.2308	-2.07839	Down	0.000391266	0.000607923
CL1259.Contig12_All	1604	0.7681	0.1819	-2.07815	Down	0.000391266	0.0006079
CL12884.Contig2_All	1063	1086.4	257.8	-2.07523	Down	0	0
Unigene2452_All	850	9.394	2.2306	-2.07431	Down	3.93e-20	1.64e-19
Unigene4580_All	293	39.0874	9.2916	-2.0727	Down	3.33e-28	1.74e-27
CL7213.Contig2_All	1095	216.305	51.5006	-2.07041	Down	0	0
CL4414.Contig1_All	4411	105.851	25.2166	-2.06959	Down	0	0
Unigene17937_All	251	10.5435	2.5179	-2.06606	Down	1.61e-07	3.55e-07
Unigene15267_All	717	118.938	28.4095	-2.06576	Down	2.25e-198	6.63e-197
Unigene5252_All	1333	7.6332	1.8235	-2.06558	Down	4.03e-25	1.94e-24
CL5927.Contig2_All	1763	14.3121	3.4193	-2.06546	Down	5.97e-60	5.43e-59
Unigene12172_All	897	10.4278	2.4931	-2.06442	Down	3.37e-23	1.54e-22
CL4577.Contig2_All	1635	37.9256	9.0688	-2.06419	Down	1.26e-144	2.61e-143
Unigene24033_All	440	5.0813	1.2154	-2.06377	Down	1.56e-06	3.15e-06
Unigene990_All	284	114.873	27.5598	-2.0594	Down	1e-76	1.12e-75
CL945.Contig1_All	988	23.5529	5.6586	-2.05739	Down	3.78e-55	3.22e-54
Unigene1417_All	614	64.2061	15.4395	-2.05608	Down	3.72e-92	4.86e-91
Unigene17223_All	809	8.7421	2.1032	-2.05539	Down	8.4e-18	3.22e-17
Unigene10401_All	329	8.5986	2.0687	-2.05538	Down	6.55e-08	1.49e-07
Unigene3602_All	2412	202.639	48.7559	-2.05527	Down	0	0
Unigene19822_All	268	27.0703	6.5303	-2.05149	Down	3.49e-18	1.36e-17
CL9168.Contig1_All	1484	79.3876	19.1642	-2.0505	Down	1.05e-270	4.49e-269
CL386.Contig2_All	1621	247.674	59.8013	-2.0502	Down	0	0
CL3048.Contig2_All	1041	3.2873	0.7939	-2.04987	Down	2.8e-09	7.09e-09
Unigene10077_All	1155	77.9032	18.8146	-2.04983	Down	3.9e-207	1.21e-205
Unigene154_All	1126	58.0277	14.0318	-2.04804	Down	8.95e-151	1.94e-149
CL9265.Contig2_All	1417	68.2326	16.5023	-2.04779	Down	3.82e-222	1.28e-220
CL1859.Contig4_All	2149	42.9102	10.3835	-2.04703	Down	7.36e-212	2.34e-210
CL1710.Contig1_All	1299	117.565	28.4803	-2.04542	Down	0	0
CL7610.Contig2_All	1780	116.326	28.1856	-2.04514	Down	0	0
CL8595.Contig2_All	1154	12.692	3.0753	-2.04512	Down	4.7e-35	2.87e-34
Unigene6903_All	311	126.32	30.6383	-2.04368	Down	3.85e-91	4.98e-90
Unigene969_All	275	13.1077	3.1821	-2.04236	Down	1.15e-09	2.97e-09
Unigene4085_All	405	15.322	3.7211	-2.0418	Down	1.14e-15	4e-15
Unigene5790_All	314	16.5655	4.0254	-2.04098	Down	2.36e-13	7.53e-13
CL10814.Contig1_All	449	1854.69	450.742	-2.0408	Down	0	0
Unigene3069_All	1188	45.0518	10.967	-2.03842	Down	4.22e-123	7.4e-122
Unigene24900_All	244	6.545	1.5939	-2.03783	Down	6.15e-05	0.000105842
Unigene7972_All	401	50.7483	12.3659	-2.03699	Down	7.72e-48	5.92e-47
Unigene10522_All	1012	130.211	31.7533	-2.03587	Down	9.15e-300	4.41e-298
CL35.Contig3_All	2091	1.0474	0.2557	-2.03429	Down	2.49e-06	4.93e-06
CL3031.Contig3_All	1164	1.8816	0.4594	-2.03414	Down	2.49e-06	4.93e-06
Unigene25005_All	484	4.5251	1.1049	-2.03403	Down	2.49e-06	4.93e-06
Unigene3324_All	2127	4.6765	1.1428	-2.03286	Down	4.02e-24	1.89e-23
CL5017.Contig1_All	950	3.5542	0.8699	-2.0306	Down	4.46e-09	1.11e-08
Unigene21713_All	1593	20.4223	5.0049	-2.02873	Down	4.47e-75	4.9e-74
CL5348.Contig3_All	1584	23.3901	5.7392	-2.02698	Down	3.68e-85	4.49e-84
CL1259.Contig4_All	1287	0.9218	0.2266	-2.02431	Down	0.000630234	0.000968601
Unigene25335_All	530	3.3575	0.8255	-2.02405	Down	2.46e-05	4.4e-05
Unigene25194_All	265	4.4767	1.1007	-2.02401	Down	0.000630234	0.000968619
CL325.Contig2_All	1128	1.0517	0.2586	-2.02393	Down	0.000630234	0.000968582
Unigene23871_All	414	2.8655	0.7046	-2.02391	Down	0.000630234	0.000968638
CL2373.Contig2_All	1148	137.281	33.7932	-2.02233	Down	0	0
Unigene7876_All	1999	5.7292	1.4105	-2.02213	Down	2.29e-27	1.17e-26
Unigene21923_All	693	5.399	1.3329	-2.01812	Down	7.48e-10	1.95e-09
Unigene1224_All	344	27.9869	6.9248	-2.01491	Down	3.81e-23	1.74e-22
CL9767.Contig4_All	347	13.0178	3.2223	-2.01432	Down	1.34e-11	3.9e-11
Unigene24376_All	310	6.329	1.5682	-2.01287	Down	9.85e-06	1.83e-05
Unigene20632_All	260	7.5462	1.8698	-2.01287	Down	9.85e-06	1.83e-05
CL7213.Contig3_All	1062	1.8475	0.4578	-2.01278	Down	9.85e-06	1.83e-05
CL7671.Contig1_All	1295	32.4152	8.0336	-2.01255	Down	2.25e-95	3.03e-94
CL5600.Contig2_All	441	32.9018	8.1576	-2.01195	Down	4.8e-34	2.86e-33
Unigene22392_All	641	146.422	36.3284	-2.01096	Down	1.03e-210	3.27e-209
Unigene20400_All	275	12.1121	3.0053	-2.01087	Down	7.08e-09	1.73e-08
Unigene5834_All	467	10.0635	2.4984	-2.01006	Down	5.53e-12	1.64e-11
CL7786.Contig1_All	2308	31.0974	7.7303	-2.0082	Down	2.66e-161	6.2e-160
Unigene24289_All	317	4.3181	1.0735	-2.00807	Down	0.000247992	0.000397008
CL10035.Contig1_All	824	1.6612	0.413	-2.00801	Down	0.000247992	0.000397024
Unigene24293_All	298	4.5934	1.142	-2.008	Down	0.000247992	0.000397016
CL5120.Contig3_All	730	111.132	27.6372	-2.00759	Down	5.3e-182	1.42e-180
Unigene699_All	1351	118.477	29.4711	-2.00724	Down	0	0
CL668.Contig1_All	690	11.0433	2.7478	-2.00682	Down	1.56e-18	6.12e-18
Unigene21560_All	1652	13.8375	3.4431	-2.0068	Down	1.55e-52	1.27e-51
CL7923.Contig1_All	314	19.9077	4.9544	-2.00654	Down	1.86e-15	6.49e-15
Unigene19372_All	1363	58.8844	14.6593	-2.00607	Down	6.7e-180	1.77e-178
Unigene16610_All	827	11.0897	2.7629	-2.00497	Down	5.49e-22	2.43e-21
Unigene16699_All	1255	11.9614	2.9827	-2.0037	Down	5.47e-35	3.33e-34
Unigene24601_All	277	7.7419	1.9306	-2.00364	Down	3.97e-06	7.74e-06
CL11718.Contig1_All	2001	13.5219	3.377	-2.00148	Down	1.16e-61	1.08e-60
Unigene23365_All	293	12.6139	3.1525	-2.00045	Down	1.18e-09	3.06e-09
Unigene5555_All	659	17.3788	4.3525	-1.99741	Down	5.88e-27	2.98e-26
CL2614.Contig2_All	1420	21.7215	5.4435	-1.99652	Down	7.83e-70	8.06e-69
CL12106.Contig1_All	774	55.119	13.8182	-1.99598	Down	7.06e-96	9.58e-95
Unigene22744_All	228	6.8042	1.7058	-1.99598	Down	9.83e-05	0.000163771
Unigene19359_All	672	10.3885	2.6044	-1.99596	Down	5.44e-17	2.02e-16
Unigene39817_All	563	96.7668	24.2642	-1.99568	Down	6.62e-122	1.15e-120
Unigene582_All	497	160.294	40.3004	-1.99186	Down	6.03e-177	1.56e-175
Unigene4956_All	1244	124.376	31.3417	-1.98856	Down	0	0
CL2137.Contig2_All	2348	525.518	132.552	-1.98718	Down	0	0
Unigene22127_All	547	9.5093	2.3996	-1.98655	Down	6.09e-13	1.9e-12
Unigene854_All	316	5.4869	1.3846	-1.98652	Down	3.91e-05	6.82e-05
CL10384.Contig1_All	516	5.2171	1.319	-1.9838	Down	2.63e-07	5.67e-07
CL10384.Contig2_All	653	4.1226	1.0423	-1.98378	Down	2.63e-07	5.67e-07
Unigene21519_All	727	44.6237	11.3011	-1.98135	Down	1.21e-72	1.29e-71
Unigene3013_All	836	10.0971	2.5587	-1.98046	Down	4.72e-20	1.96e-19
CL6379.Contig2_All	1083	42.8473	10.8631	-1.97977	Down	4.91e-103	7.13e-102
Unigene5948_All	1538	82.7414	20.9884	-1.97902	Down	4.32e-279	1.92e-277
CL2801.Contig1_All	564	54.6888	13.8776	-1.97849	Down	5.02e-69	5.12e-68
CL12664.Contig1_All	1207	4.1205	1.0472	-1.97628	Down	2.33e-12	7.03e-12
Unigene10542_All	828	47.1158	11.9776	-1.97587	Down	1.09e-86	1.35e-85
[truncated: 1,345 more rows]
