# Supplementary material for: Comparative Transcriptome Analysis Identifies Putative Genes Involved in the Biosynthesis of Xanthanolides in Xanthium strumarium L
Source: Front Plant Sci. 2016 Aug 30;7:1317. doi: 10.3389/fpls.2016.01317 (PMC5003840; doi:10.3389/fpls.2016.01317)
Supplement: Supplementary file 1 [file Data_Sheet_1.ZIP › Supplemental data/Supplementary Table 5.xlsx]

## Sheet: Sheet1
Supplementary Table 5. List of putative structural genes involved in the sesquiterpenoid backbone biosynthesis pathway in X. strumarium.
	Enzyme name	E.C.No	Unigene ID	FPKM value
Terpenoid backbone biosynthesis				HT	HY	ZY	Fold (HT vs. HY)	FDR	Higher in trichomes
MVA	ACCT (5)	2.3.1.9	CL7008.Contig1_All	135.241	20.8525	8.4046	6.48559	0	yes
			CL7008.Contig2_All	41.4753	4.7462	3.0008	8.73863	1.27e-277	yes
			CL7690.Contig1_All	10.7543	22.6185	28.8397	0.475465
			CL7690.Contig2_All	0.2473	1.9762	10.5887	0.125139
			Unigene1217_All	296.506	23.8276	44.4153	12.4438	0	yes
	HMGS(3)	2.3.3.10	CL4694.Contig1_All	99.7394	29.6683	47.3324	3.36182	0	yes
			CL4694.Contig2_All	0.4244	1.8089	3.1439	0.234618
			CL4694.Contig3_All	0	0.6815	3.0045	0
	HMGR(8)	1.1.1.34	CL12255.Contig1_All	36.5581	44.4768	43.6105	0.821959
			CL12255.Contig2_All	10.5743	3.0138	36.9651	3.50863	2.97e-36	yes
			CL12255.Contig3_All	3201.42	39.6653	57.191	80.711	0	yes
			CL3233.Contig1_All	691.195	18.2659	11.6216	37.8407	0	yes
			Unigene10196_All	172.779	2.828	2.0551	61.096	0	yes
			Unigene23746_All	69.0585	1.1262	0.7638	61.3199	2.14e-101	yes
			Unigene4898_All	78.3702	15.0796	0.0763	5.1971	6.74e-140	yes
			Unigene4899_All	29.6195	10.0058	11.2748	2.96023	4.84e-108	yes
	MEK (1)	2.7.1.36	Unigene5281_All	183.025	16.501	19.7071	11.0917	0	yes
	PMK (3)	2.7.4.2	Unigene12195_All	4.1424	8.8271	9.2149	0.469282
			Unigene21560_All	13.8375	3.4431	5.0896	4.01891	1.27e-51	yes
			Unigene7003_All	3.2591	22.0427	16.4351	0.147854
	MVD (1)	4.1.1.33	Unigene21721_All	150.537	29.3407	35.3456	5.13067	0	yes
MEP	DXS (12)	2.2.1.7	CL11339.Contig1_All	5.301	6.0246	6.8102	0.879892
			CL11339.Contig2_All	0	1.0546	0.2146	0
			CL1695.Contig2_All	1.6469	1.841	28.7388	0.894568
			CL1695.Contig4_All	15.0166	16.1626	1.5485	0.929096
			CL1695.Contig5_All	1625.52	128.623	204.685	12.6379	0	yes
			CL1695.Contig6_All	0.9601	3.8616	0.8846	0.248628
			CL1695.Contig7_All	783.02	28.321	35.1928	27.648	0	yes
			CL4414.Contig1_All	105.851	25.2166	92.9973	4.19769	0	yes
			CL9709.Contig1_All	13.6274	5.4899	6.3569	2.48227	3.44e-23	yes
			CL9709.Contig2_All	0.2302	1.1283	8.9335	0.204024
			CL9709.Contig3_All	0.9192	0.7123	0.2718	1.29047
			Unigene24565_All	12.9617	0.3487	0.1419	37.1715	7.49e-49	yes
	DXR (7)	1.1.1.267	CL8632.Contig1_All	434.921	33.5524	80.8657	12.9624	0	yes
			CL8632.Contig2_All	13.0857	4.2194	15.1176	3.10132	6.43e-07	yes
			CL8632.Contig3_All	40.825	11.6303	31.0005	3.51023	5.51e-34	yes
			Unigene45424_All	0.6827	2.6671	0.8634	0.255971
			Unigene4755_All	166.768	31.2543	46.8271	5.33585	0	yes
			Unigene4756_All	41.7169	6.6363	24.6509	6.28617	9.69e-42	yes
			Unigene4757_All	3.5714	28.7062	26.3863	0.124412
	MCT (1)	2.7.7.60	Unigene8386_All	340.434	57.0766	55.2945	5.96451	0	yes
	CMK (2)	2.7.1.148	CL5243.Contig2_All	0.2139	8.7355	0.0773	0.0244863
			Unigene9927_All	363.534	34.1424	57.2797	10.6476	0	yes
	MDS (1)	4.6.1.12	Unigene3514_All	983.22	113.269	109.002	8.68038	0	yes
	HDS (5)	1.17.7.1	CL3198.Contig1_All	478.37	161.972	240.082	2.9534	0	yes
			CL435.Contig2_All	0	0.2095	1.0659	0
			CL4481.Contig1_All	99.7542	17.6781	15.6821	5.64281	2.85e-131	yes
			Unigene39817_All	96.7668	24.2642	18.6239	3.98805	1.15e-120	yes
			Unigene7955_All	173.231	32.606	29.1005	5.31287	8.55e-200	yes
	HDR (10)	1.17.1.2	CL3919.Contig1_All	0.2452	1.4802	1.1221	0.165653
			CL3919.Contig2_All	3.0959	11.252	8.5933	0.275142
			CL3919.Contig3_All	0.5197	5.5739	3.3423	0.0932381
			CL3919.Contig4_All	430.355	203.564	199.846	2.1141	0	yes
			CL3919.Contig5_All	1.1238	1.6764	1.2182	0.670365
			Unigene18264_All	0.125	5.8604	5.4201	0.0213296
			Unigene19833_All	6.222	44.1953	54.7725	0.140784
			Unigene23533_All	0.1677	0.1787	0.3637	0.938444
			Unigene524_All	2.1273	0.2345	146.548	9.07164	6.4e-06	yes
			Unigene7937_All	1.6388	29.9592	24.4957	0.0547011
common	IDI (11)	5.3.3.2	CL4191.Contig1_All	0.7064	6.1986	12.3872	0.113961
			CL4191.Contig2_All	31.1661	10.5357	9.3022	2.95814	3.12e-127	yes
			CL4191.Contig3_All	2.2103	5.6929	12.2709	0.388256
			CL9503.Contig1_All	840.247	13.7844	16.4445	60.9563	0	yes
			CL9503.Contig2_All	5.0032	2.6882	19.0048	1.86117
			Unigene21259_All	10.998	14.8653	48.5228	0.739844
			Unigene21260_All	39.5633	23.0456	14.2762	1.71674
			Unigene23634_All	7.1391	4.7953	1.0935	1.48877
			Unigene24678_All	9.7011	3.1534	0.2673	3.07639	5.14e-10	yes
			Unigene43666_All	0.6518	2.315	1.6486	0.281555
			Unigene6494_All	0.7419	1.6798	6.1321	0.44166
	FDS(2)	2.5.1.10	CL12450.Contig1_All	739.74	63.7333	44.9444	11.6068	0	yes
			CL12450.Contig2_All	432.942	46.2837	55.6111	9.35409	0	yes
