# Supplementary material for: Comparative Transcriptome Analysis Identifies Putative Genes Involved in the Biosynthesis of Xanthanolides in Xanthium strumarium L
Source: Front Plant Sci. 2016 Aug 30;7:1317. doi: 10.3389/fpls.2016.01317 (PMC5003840; doi:10.3389/fpls.2016.01317)
Supplement: Supplementary file 1 [file Data_Sheet_1.ZIP › Supplemental data/Supplementary Table 6.xlsx]

## Sheet: Sheet1
Supplementary Table 6. Putative terpene synthases in the X. strumarium transcriptome.
A total of 11 unigenes were predicted to encode sesquiterpene synthases and highlighted by yellow color.
The putative sesquiterpene synthase unigenes that are presented in the full-length are shown in bold text, of which only XsTPS3 was expressed in the both cultivars and meanwhile showed a trichome-dependently expression.
Gene ID	Gene name	Gene Length	HT FPKM	ZY FPKM	HY FPKM	Fold(HT vs. HY)	Nr-ID	Nr-Score	Nr-Evalue	Nr-annotation	Nt-ID	Nt-Score	Nt-Evalue	Nt-annotation	Swissprot-ID	Swissprot-Score	Swissprot-Evalue	Swissprot-annotation	COG-Protein-or-Domain	COG-Score	COG-Evalue	COG-ID	COG-Function-Description	KO_id	KEGG-Evalue	KEGG-Score	KEGG-Gene	ko_definition	GO-BiologicalProcess	GO-MolecularFunction	Go-CellularComponent
Unigene20143_All	XsTPS1	1884	0.0484	12.0759	36.074	0.00134169	gi|13624778|emb|CAC36896.1|	775	0	germacrene D/A synthase [Solidago canadensis]	gi|13624777|emb|AJ304452.1|	385	1e-103	Solidago canadensis mRNA for germacrene A synthase (1 gene)	sp|Q8SA63|CARS_ARTAN	690	0	Beta-caryophyllene synthase OS=Artemisia annua GN=QHS1 PE=1 SV=1	--	--	--	--	--	K14181	1e-140	498	vvi:100256880	valencene synthase [EC:4.2.3.73]	-	-	-
CL10003.Contig1_All	XsTPS2	1953	0.0701	183.501	1.1699	0.0599197	gi|75160666|sp|Q8SA63.1|CARS_ARTAN	59.3	0	RecName: Full=Beta-caryophyllene synthase >gi|18766934|gb|AAL79181.1| beta-caryophyllene synthase QHS1 [Artemisia annua]	gi|18766933|gb|AF472361.1|	601	1e-168	Artemisia annua beta-caryophyllene synthase QHS1 (QHS1) mRNA, complete cds	sp|Q8SA63|CARS_ARTAN	744	0	Beta-caryophyllene synthase OS=Artemisia annua GN=QHS1 PE=1 SV=1	--	--	--	--	--	K14181	3e-144	494	vvi:100256880	valencene synthase [EC:4.2.3.73]	-	GO:0046872//metal ion binding;GO:0016829//lyase activity	-
Unigene16952_All	XsTPS3	1949	515.439	131.704	120.901	4.26331	gi|163960789|gb|ABY49939.1|	1020	0	germacrene A synthase 2 [Helianthus annuus] >gi|168828894|gb|ACA33925.1| germacrene A synthase 2 [Helianthus annuus]	gi|161898740|gb|DQ016667.2|	2175	0	Helianthus annuus germacrene A synthase 1 mRNA, complete cds	sp|Q8LSC2|GASS_CICIN	966	0	Germacrene A synthase short form OS=Cichorium intybus PE=1 SV=1	--	--	--	--	--	K14181	3e-128	457	vvi:100256880	valencene synthase [EC:4.2.3.73]	GO:0008152//metabolic process	GO:0000287//magnesium ion binding;GO:0010333//terpene synthase activity	-
CL6049.Contig1_All	XsTPS4	1841	0	26.6771	4.3043	0	gi|391358393|gb|AFM43735.1|	822.8	0	terpene synthase 2 [Matricaria chamomilla var. recutita]	gi|391358392|gb|JQ255376.1|	541	1e-151	Matricaria chamomilla var. recutita terpene synthase 2 mRNA, complete cds	sp|Q9LLR9|ECS1_ARTAN	736	0	Epi-cedrol synthase OS=Artemisia annua GN=ECS1 PE=1 SV=1	--	--	--	--	--	K14181	1e-126	451	vvi:100256880	valencene synthase [EC:4.2.3.73]	-	-	-
CL10003.Contig2_All	XsTPS5	228	0	1.9523	0	#DIV/0!	gi|75160666|sp|Q8SA63.1|CARS_ARTAN	127.9	4e-29	RecName: Full=Beta-caryophyllene synthase >gi|18766934|gb|AAL79181.1| beta-caryophyllene synthase QHS1 [Artemisia annua]	gi|18766933|gb|AF472361.1|	174	2e-41	Artemisia annua beta-caryophyllene synthase QHS1 (QHS1) mRNA, complete cds	sp|Q8SA63|CARS_ARTAN	127	1e-30	Beta-caryophyllene synthase OS=Artemisia annua GN=QHS1 PE=1 SV=1	--	--	--	--	--	K14181	3e-14	74.7	vvi:100256880	valencene synthase [EC:4.2.3.73]	-	GO:0046872//metal ion binding;GO:0016829//lyase activity	-
CL10003.Contig3_All	XsTPS6	752	0	0.7892	1.8748	0	gi|75160666|sp|Q8SA63.1|CARS_ARTAN	377.1	1e-103	RecName: Full=Beta-caryophyllene synthase >gi|18766934|gb|AAL79181.1| beta-caryophyllene synthase QHS1 [Artemisia annua]	gi|18766933|gb|AF472361.1|	394	1e-107	Artemisia annua beta-caryophyllene synthase QHS1 (QHS1) mRNA, complete cds	sp|Q8SA63|CARS_ARTAN	377	5e-105	Beta-caryophyllene synthase OS=Artemisia annua GN=QHS1 PE=1 SV=1	--	--	--	--	--	K14181	4e-75	279	vvi:100256880	valencene synthase [EC:4.2.3.73]	-	-	-
CL6049.Contig2_All	XsTPS7	228	0	3.4708	0	#DIV/0!	gi|391358393|gb|AFM43735.1|	122.1	2e-27	terpene synthase 2 [Matricaria chamomilla var. recutita]	gi|391358392|gb|JQ255376.1|	141	3e-31	Matricaria chamomilla var. recutita terpene synthase 2 mRNA, complete cds	sp|Q8SA63|CARS_ARTAN	90.5	2e-19	Beta-caryophyllene synthase OS=Artemisia annua GN=QHS1 PE=1 SV=1	--	--	--	--	--	K14181	3e-10	61.6	vvi:100256880	valencene synthase [EC:4.2.3.73]	-	-	-
CL6260.Contig1_All	XsTPS8	364	0	0	1.4691	0	gi|226290819|gb|ACO40485.1|	51.6	4e-06	terpene synthase [Actinidia deliciosa]	gi|226290818|gb|FJ265785.1|	58	7e-06	Actinidia deliciosa cultivar Hayward terpene synthase mRNA, complete cds	--	--	--	--	--	--	--	--	--	--	--	--	--	--	-	-	-
Unigene28278_All	XsTPS9	271	0	3.2851	0.1794	0	gi|75160666|sp|Q8SA63.1|CARS_ARTAN	139.8	1e-32	RecName: Full=Beta-caryophyllene synthase >gi|18766934|gb|AAL79181.1| beta-caryophyllene synthase QHS1 [Artemisia annua]	gi|18766933|gb|AF472361.1|	157	7e-36	Artemisia annua beta-caryophyllene synthase QHS1 (QHS1) mRNA, complete cds	sp|Q8SA63|CARS_ARTAN	139	3e-34	Beta-caryophyllene synthase OS=Artemisia annua GN=QHS1 PE=1 SV=1	--	--	--	--	--	K14181	4e-23	104	vvi:100256880	valencene synthase [EC:4.2.3.73]	-	-	-
Unigene41102_All	XsTPS10	296	0.7707	0	2.9563	0.260697	gi|161898743|gb|AAY41422.2|	60.5	9e-09	gamma-cadinene synthase [Helianthus annuus] >gi|168828896|gb|ACA33926.1| cadinene synthase [Helianthus annuus]	gi|391358394|gb|JQ255377.1|	67.9	5e-09	Matricaria chamomilla var. recutita terpene synthase 3 mRNA, complete cds	sp|Q8LSC2|GASS_CICIN	52.4	6e-08	Germacrene A synthase short form OS=Cichorium intybus PE=1 SV=1	--	--	--	--	--	--	--	--	--	--	GO:0008152//metabolic process	GO:0000287//magnesium ion binding;GO:0010333//terpene synthase activity	-
Unigene43621_All	XsTPS11	267	0.1709	0	4.0057	0.0426642	gi|75160666|sp|Q8SA63.1|CARS_ARTAN	77.8	5e-14	RecName: Full=Beta-caryophyllene synthase >gi|18766934|gb|AAL79181.1| beta-caryophyllene synthase QHS1 [Artemisia annua]	--	--	--	--	sp|Q8SA63|CARS_ARTAN	77.8	1e-15	Beta-caryophyllene synthase OS=Artemisia annua GN=QHS1 PE=1 SV=1	--	--	--	--	--	K14181	1e-08	56.2	vvi:100256880	valencene synthase [EC:4.2.3.73]	-	GO:0046872//metal ion binding;GO:0016829//lyase activity	-
Unigene9785_All	XsTPS12	1995	0.8462	8.5778	22.5894	0.03746	gi|391358397|gb|AFM43737.1|	731.1	0	terpene synthase 4 [Matricaria chamomilla var. recutita]	gi|391358396|gb|JQ255378.1|	541	1e-151	Matricaria chamomilla var. recutita terpene synthase 4 mRNA, complete cds	sp|Q672F7|TPS2_LOTJA	498	5e-141	Tricyclene synthase EBOS, chloroplastic OS=Lotus japonicus GN=EBOS PE=1 SV=1	--	--	--	--	--	K12742	8e-136	482	pop:POPTR_1111628	isoprene synthase [EC:4.2.3.27]	GO:0009611//response to wounding;GO:0043693//monoterpene biosynthetic process;GO:0033383;GO:0080027//response to herbivore	GO:0010333//terpene synthase activity	GO:0009570//chloroplast stroma
Unigene44524_All	XsTPS13	731	1.8101	0.3383	92.1087	0.0196518	gi|226290819|gb|ACO40485.1|	141.7	1e-32	terpene synthase [Actinidia deliciosa]	gi|226290818|gb|FJ265785.1|	79.8	4e-12	Actinidia deliciosa cultivar Hayward terpene synthase mRNA, complete cds	sp|Q96376|LIS_CLABR	94.7	5e-20	S-linalool synthase OS=Clarkia breweri GN=LIS PE=2 SV=1	--	--	--	--	--	K04121	3e-18	90.1	ath:AT1G79460	ent-kaurene synthase [EC:4.2.3.19]	-	GO:0016829//lyase activity	-
CL10485.Contig1_All	XsTPS14	1020	0.0447	0	1.0486	0.0426283	gi|41387158|gb|AAS01523.1|	487.6	1e-136	putative beta-amyrin synthase [Centella asiatica]	gi|346426922|gb|JN596111.1|	119	6e-24	Panax ginseng dammarenediol synthase mRNA, complete cds	sp|Q08IT1|DADIS_PANGI	462	1e-130	Dammarenediol II synthase OS=Panax ginseng GN=PNA PE=1 SV=1	SPAC13G7.01c	174	3e-43	COG1657	Squalene cyclase	K15813	2e-100	363	rcu:RCOM_1573430	beta-amyrin synthase [EC:5.4.99.39]	-	GO:0003824//catalytic activity	-
CL10485.Contig2_All	XsTPS15	514	0.0888	0	1.5133	0.0586797	gi|148726578|dbj|BAF63702.1|	253.4	1e-66	mixed amyrin synthase [Olea europaea]	gi|346426922|gb|JN596111.1|	119	3e-24	Panax ginseng dammarenediol synthase mRNA, complete cds	sp|Q08IT1|DADIS_PANGI	237	2e-63	Dammarenediol II synthase OS=Panax ginseng GN=PNA PE=1 SV=1	SPAC13G7.01c	145	5e-35	COG1657	Squalene cyclase	K15813	1e-53	206	rcu:RCOM_1573430	beta-amyrin synthase [EC:5.4.99.39]	GO:0008152//metabolic process	GO:0016866//intramolecular transferase activity	-
CL10485.Contig3_All	XsTPS16	441	0	0	0	#DIV/0!	gi|148726578|dbj|BAF63702.1|	107.1	8e-23	mixed amyrin synthase [Olea europaea]	gi|224076231|ref|XM_002304874.1|	61.9	5e-07	Populus trichocarpa predicted protein, mRNA	sp|Q08IT1|DADIS_PANGI	99.4	7e-22	Dammarenediol II synthase OS=Panax ginseng GN=PNA PE=1 SV=1	SPAC13G7.01c	61.6	5e-10	COG1657	Squalene cyclase	K01853	5e-19	91.3	ath:AT2G07050	cycloartenol synthase [EC:5.4.99.8]	GO:0006694//steroid biosynthetic process	GO:0016871//cycloartenol synthase activity	GO:0016020//membrane
CL10485.Contig4_All	XsTPS17	947	0	0	0.2567	0	gi|41387158|gb|AAS01523.1|	340.1	3e-92	putative beta-amyrin synthase [Centella asiatica]	gi|386656282|gb|JN991165.1|	60	4e-06	Catharanthus roseus mixed amyrin synthase mRNA, complete cds	sp|Q08IT1|DADIS_PANGI	324	4e-89	Dammarenediol II synthase OS=Panax ginseng GN=PNA PE=1 SV=1	SPAC13G7.01c	90.5	4e-18	COG1657	Squalene cyclase	K15813	1e-65	248	vvi:100259856	beta-amyrin synthase [EC:5.4.99.39]	-	GO:0003824//catalytic activity	-
CL11515.Contig1_All	XsTPS18	908	6.4321	2.5601	1.7133	3.75422	gi|432139351|gb|AGB05613.1|	355.5	6e-97	sesquiterpene synthase 4 [Valeriana officinalis]	gi|156764932|dbj|AK288317.1|	63.9	3e-07	Oryza sativa Japonica Group cDNA, clone: J090021K08, full insert sequence	sp|Q6USK1|GERS_OCIBA	323	8e-89	Geraniol synthase, chloroplastic OS=Ocimum basilicum GN=GES PE=1 SV=1	--	--	--	--	--	K15086	3e-49	193	pop:POPTR_856834	(3S)-linalool synthase [EC:4.2.3.25]	GO:0033383	GO:0010333//terpene synthase activity;GO:0030145//manganese ion binding;GO:0016787//hydrolase activity;GO:0042803//protein homodimerization activity	-
CL11515.Contig2_All	XsTPS19	715	0.0638	0.2075	14.0065	0.00455503	gi|432139351|gb|AGB05613.1|	321.6	7e-87	sesquiterpene synthase 4 [Valeriana officinalis]	gi|432139350|gb|JX494702.1|	83.8	2e-13	Valeriana officinalis sesquiterpene synthase 4 (TPS4) mRNA, complete cds	sp|Q6USK1|GERS_OCIBA	278	2e-75	Geraniol synthase, chloroplastic OS=Ocimum basilicum GN=GES PE=1 SV=1	--	--	--	--	--	K15086	1e-45	181	rcu:RCOM_0906740	(3S)-linalool synthase [EC:4.2.3.25]	GO:0033383	GO:0010333//terpene synthase activity;GO:0030145//manganese ion binding;GO:0016787//hydrolase activity;GO:0042803//protein homodimerization activity	GO:0009536//plastid
CL1191.Contig1_All	XsTPS20	1572	0	0	0.6804	0	gi|182382498|gb|ACB87531.1|	98.6	3e-19	beta-amyrin synthase [Artemisia annua]	gi|182382497|gb|EU563939.1|	634	1e-179	Artemisia annua beta-amyrin synthase (BAS) mRNA, complete cds	sp|Q8W3Z1|BAMS_BETPL	342	3e-94	Beta-amyrin synthase OS=Betula platyphylla GN=OSCBPY PE=1 SV=1	SPAC4G9.21c	158	2e-38	COG1657	Squalene cyclase	K15813	1e-90	332	vvi:100259856	beta-amyrin synthase [EC:5.4.99.39]	GO:0010686//tetracyclic triterpenoid biosynthetic process;GO:0010263//tricyclic triterpenoid biosynthetic process;GO:0080003//thalianol metabolic process;GO:0048364//root development	GO:0034075//arabidiol synthase activity;GO:0080011//baruol synthase activity;GO:0034074//marneral synthase activity;GO:0042300//beta-amyrin synthase activity;GO:0042299//lupeol synthase activity;GO:0051746//thalianol synthase activity	-
CL1191.Contig2_All	XsTPS21	1224	0	0.0404	0.3575	0	gi|182382498|gb|ACB87531.1|	98.6	2e-19	beta-amyrin synthase [Artemisia annua]	gi|182382497|gb|EU563939.1|	870	0	Artemisia annua beta-amyrin synthase (BAS) mRNA, complete cds	sp|Q8W3Z1|BAMS_BETPL	461	2e-130	Beta-amyrin synthase OS=Betula platyphylla GN=OSCBPY PE=1 SV=1	YHR072w	106	7e-23	COG1657	Squalene cyclase	K15813	2e-128	456	vvi:100259856	beta-amyrin synthase [EC:5.4.99.39]	GO:0010686//tetracyclic triterpenoid biosynthetic process;GO:0010263//tricyclic triterpenoid biosynthetic process;GO:0080003//thalianol metabolic process;GO:0048364//root development	GO:0034075//arabidiol synthase activity;GO:0080011//baruol synthase activity;GO:0034074//marneral synthase activity;GO:0042300//beta-amyrin synthase activity;GO:0042299//lupeol synthase activity;GO:0051746//thalianol synthase activity	-
CL1191.Contig3_All	XsTPS22	1469	0.0932	10.6729	2.7137	0.0343443	gi|182382498|gb|ACB87531.1|	55.1	3e-06	beta-amyrin synthase [Artemisia annua]	gi|182382497|gb|EU563939.1|	285	6e-74	Artemisia annua beta-amyrin synthase (BAS) mRNA, complete cds	sp|O82146|BAMS2_PANGI	194	3e-50	Beta-Amyrin Synthase 2 OS=Panax ginseng GN=OSCPNY2 PE=2 SV=1	SPAC13G7.01c	50.4	8e-06	COG1657	Squalene cyclase	K15813	5e-49	191	vvi:100259856	beta-amyrin synthase [EC:5.4.99.39]	GO:0016104//triterpenoid biosynthetic process	GO:0031559//oxidosqualene cyclase activity	-
CL1191.Contig4_All	XsTPS23	2069	0.1103	0.7649	1.9267	0.0572481	gi|182382498|gb|ACB87531.1|	390.6	5e-107	beta-amyrin synthase [Artemisia annua]	gi|167987428|gb|EU330197.1|	1007	0	Artemisia annua beta-amyrin synthase (BAS) mRNA, complete cds	sp|E7DN63|BAMS_SOLLC	649	0	Beta-amyrin synthase OS=Solanum lycopersicum GN=TTS1 PE=1 SV=1	SPAC13G7.01c	196	1e-49	COG1657	Squalene cyclase	K15813	0	633	vvi:100259856	beta-amyrin synthase [EC:5.4.99.39]	GO:0016104//triterpenoid biosynthetic process	GO:0031559//oxidosqualene cyclase activity	-
CL1191.Contig5_All	XsTPS24	2140	0.0213	0.9938	1.4993	0.0142066	gi|182382498|gb|ACB87531.1|	148.3	5e-34	beta-amyrin synthase [Artemisia annua]	gi|182382497|gb|EU563939.1|	634	1e-179	Artemisia annua beta-amyrin synthase (BAS) mRNA, complete cds	sp|Q8W3Z1|BAMS_BETPL	342	4e-94	Beta-amyrin synthase OS=Betula platyphylla GN=OSCBPY PE=1 SV=1	SPAC4G9.21c	158	3e-38	COG1657	Squalene cyclase	K15813	2e-90	332	vvi:100259856	beta-amyrin synthase [EC:5.4.99.39]	GO:0010686//tetracyclic triterpenoid biosynthetic process;GO:0010263//tricyclic triterpenoid biosynthetic process;GO:0080003//thalianol metabolic process;GO:0048364//root development	GO:0034075//arabidiol synthase activity;GO:0080011//baruol synthase activity;GO:0034074//marneral synthase activity;GO:0042300//beta-amyrin synthase activity;GO:0042299//lupeol synthase activity;GO:0051746//thalianol synthase activity	-
CL1191.Contig6_All	XsTPS25	2667	1.266	1.0756	5.8695	0.215691	gi|182382498|gb|ACB87531.1|	1482.2	0	beta-amyrin synthase [Artemisia annua]	gi|182382497|gb|EU563939.1|	2343	0	Artemisia annua beta-amyrin synthase (BAS) mRNA, complete cds	sp|Q8W3Z1|BAMS_BETPL	1320	0	Beta-amyrin synthase OS=Betula platyphylla GN=OSCBPY PE=1 SV=1	YHR072w	402	1e-111	COG1657	Squalene cyclase	K15813	0	1308	vvi:100259856	beta-amyrin synthase [EC:5.4.99.39]	GO:0010686//tetracyclic triterpenoid biosynthetic process;GO:0010263//tricyclic triterpenoid biosynthetic process;GO:0080003//thalianol metabolic process;GO:0048364//root development	GO:0034075//arabidiol synthase activity;GO:0080011//baruol synthase activity;GO:0034074//marneral synthase activity;GO:0042300//beta-amyrin synthase activity;GO:0042299//lupeol synthase activity;GO:0051746//thalianol synthase activity	-
CL1191.Contig7_All	XsTPS26	301	0	10.1875	0	#DIV/0!	gi|167987429|gb|ACA13386.1|	34.7	1e-08	beta-amyrin synthase [Artemisia annua]	gi|167987428|gb|EU330197.1|	97.6	6e-18	Artemisia annua beta-amyrin synthase (BAS) mRNA, complete cds	sp|B9X0J1|STBOS_STERE	38.5	6e-09	Baccharis oxide synthase OS=Stevia rebaudiana PE=1 SV=1	--	--	--	--	--	K15813	4e-07	38.5	pop:POPTR_764959	beta-amyrin synthase [EC:5.4.99.39]	GO:0008152//metabolic process	GO:0031559//oxidosqualene cyclase activity	-
CL12000.Contig1_All	XsTPS27	2013	48.2572	0.172	13.5001	3.57458	gi|75165680|sp|Q94G53.1|QH6_ARTAN	876.3	0	RecName: Full=(-)-beta-pinene synthase,chloroplastic; Flags: Precursor >gi|14279758|gb|AAK58723.1|AF276072_1 (-)-beta-pinene synthase [Artemisia annua] >gi|313504646|gb|ADR64206.1| (-)-beta-pinene synthase [Artemisia annua]	gi|14279757|gb|AF276072.1|AF276072	839	0	Artemisia annua (-)-beta-pinene synthase (QH6) mRNA, complete cds	sp|Q94G53|QH6_ARTAN	876	0	(-)-beta-pinene synthase,chloroplastic OS=Artemisia annua GN=QH6 PE=1 SV=1	--	--	--	--	--	K07385	4e-122	437	ath:AT3G25830	1,8-cineole synthase [EC:4.2.3.-]	GO:0050896//response to stimulus;GO:0016114//terpenoid biosynthetic process	GO:0010333//terpene synthase activity;GO:0000287//magnesium ion binding	GO:0009507//chloroplast
CL12020.Contig1_All	XsTPS28	1725	0.0529	6.2791	0.4509	0.117321	gi|386656283|gb|AFJ19235.1|	127.9	5e-28	mixed amyrin synthase [Catharanthus roseus]	gi|386656282|gb|JN991165.1|	105	2e-19	Catharanthus roseus mixed amyrin synthase mRNA, complete cds	sp|Q08IT1|DADIS_PANGI	127	3e-29	Dammarenediol II synthase OS=Panax ginseng GN=PNA PE=1 SV=1	--	--	--	--	--	K15822	1e-24	113	aly:ARALYDRAFT_316793	camelliol C synthase [EC:5.4.99.38]	GO:0008152//metabolic process	GO:0016866//intramolecular transferase activity	-
CL12072.Contig11_All	XsTPS29	810	2.3096	0	4.5614	0.506336	gi|4426953|gb|AAD20626.1|	31.6	3e-06	squalene synthase [Capsicum annuum]	--	--	--	--	sp|P53800|FDFT_NICBE	42	1e-07	Squalene synthase OS=Nicotiana benthamiana PE=2 SV=1	--	--	--	--	--	K00801	4e-07	40.8	gmx:100775983	farnesyl-diphosphate farnesyltransferase [EC:2.5.1.21]	-	-	-
CL12072.Contig12_All	XsTPS30	911	1.2021	0	2.1879	0.549431	gi|4426953|gb|AAD20626.1|	31.6	4e-06	squalene synthase [Capsicum annuum]	--	--	--	--	sp|P53800|FDFT_NICBE	42	2e-07	Squalene synthase OS=Nicotiana benthamiana PE=2 SV=1	--	--	--	--	--	K00801	4e-07	40.8	gmx:100775983	farnesyl-diphosphate farnesyltransferase [EC:2.5.1.21]	-	-	-
CL12072.Contig21_All	XsTPS31	1106	0.2063	0.1342	2.1099	0.0977771	gi|4426953|gb|AAD20626.1|	31.6	5e-06	squalene synthase [Capsicum annuum]	--	--	--	--	sp|P53800|FDFT_NICBE	42	2e-07	Squalene synthase OS=Nicotiana benthamiana PE=2 SV=1	--	--	--	--	--	K00801	6e-07	40.8	gmx:100775983	farnesyl-diphosphate farnesyltransferase [EC:2.5.1.21]	-	-	-
CL2059.Contig1_All	XsTPS32	1648	0	0	0.3245	0	gi|354696020|gb|AER36088.1|	165.6	5e-128	nerolidol synthase [Actinidia chinensis]	gi|291167242|gb|GQ338154.1|	99.6	9e-18	Actinidia polygama linalool synthase mRNA, complete cds	sp|P0CV96|NES1_FRAVE	286	2e-119	(3S,6E)-nerolidol synthase 1, chloroplastic OS=Fragaria vesca PE=1 SV=1	--	--	--	--	--	K15086	2e-118	279	rcu:RCOM_0906740	(3S)-linalool synthase [EC:4.2.3.25]	-	-	-
CL2059.Contig2_All	XsTPS33	685	0	0	2.6259	0	gi|313755448|gb|ADR74215.1|	70.1	3e-11	(3S)-linalool/(E)-nerolidol /(E,E)-geranyl linalool synthase [Vitis vinifera]	--	--	--	--	sp|Q9FXY7|FARS_ARTAN	64.7	5e-11	(E)-beta-farnesene synthase OS=Artemisia annua GN=CASC125 PE=1 SV=1	--	--	--	--	--	K14181	1e-09	61.2	vvi:100256880	valencene synthase [EC:4.2.3.73]	-	-	-
CL2059.Contig3_All	XsTPS34	1740	0	0	0.922	0	gi|354696020|gb|AER36088.1|	513.5	4e-144	nerolidol synthase [Actinidia chinensis]	gi|291167242|gb|GQ338154.1|	99.6	1e-17	Actinidia polygama linalool synthase mRNA, complete cds	sp|P0CV96|NES1_FRAVE	475	4e-134	(3S,6E)-nerolidol synthase 1, chloroplastic OS=Fragaria vesca PE=1 SV=1	--	--	--	--	--	K15086	9e-136	482	rcu:RCOM_0906740	(3S)-linalool synthase [EC:4.2.3.25]	-	-	-
CL2828.Contig10_All	XsTPS35	657	0.0694	0.3764	0.592	0.11723	gi|1449165|dbj|BAA13084.1|	37.7	6e-09	squalene synthase [Glycyrrhiza glabra]	gi|38426487|gb|AY445506.1|	83.8	2e-13	Artemisia annua squalene synthase mRNA, complete cds	sp|P53800|FDFT_NICBE	40.8	3e-09	Squalene synthase OS=Nicotiana benthamiana PE=2 SV=1	--	--	--	--	--	K00801	4e-09	41.6	gmx:100775983	farnesyl-diphosphate farnesyltransferase [EC:2.5.1.21]	-	-	-
CL2828.Contig11_All	XsTPS36	1104	0.0413	0.224	0.7486	0.0551697	gi|1449165|dbj|BAA13084.1|	37.7	1e-08	squalene synthase [Glycyrrhiza glabra]	gi|38426487|gb|AY445506.1|	83.8	4e-13	Artemisia annua squalene synthase mRNA, complete cds	sp|P53800|FDFT_NICBE	40.8	5e-09	Squalene synthase OS=Nicotiana benthamiana PE=2 SV=1	--	--	--	--	--	K00801	9e-09	41.6	gmx:100775983	farnesyl-diphosphate farnesyltransferase [EC:2.5.1.21]	-	-	-
CL2828.Contig12_All	XsTPS37	784	0.0582	0.3154	0.6821	0.0853247	gi|1449165|dbj|BAA13084.1|	37.7	8e-09	squalene synthase [Glycyrrhiza glabra]	gi|38426487|gb|AY445506.1|	83.8	3e-13	Artemisia annua squalene synthase mRNA, complete cds	sp|P53800|FDFT_NICBE	40.8	3e-09	Squalene synthase OS=Nicotiana benthamiana PE=2 SV=1	--	--	--	--	--	K00801	5e-09	41.6	gmx:100775983	farnesyl-diphosphate farnesyltransferase [EC:2.5.1.21]	-	-	-
CL2828.Contig13_All	XsTPS38	688	0.1326	0.3594	1.2719	0.104253	gi|1449165|dbj|BAA13084.1|	37.7	6e-09	squalene synthase [Glycyrrhiza glabra]	gi|38426487|gb|AY445506.1|	83.8	2e-13	Artemisia annua squalene synthase mRNA, complete cds	sp|P53800|FDFT_NICBE	40.8	3e-09	Squalene synthase OS=Nicotiana benthamiana PE=2 SV=1	--	--	--	--	--	K00801	4e-09	41.6	gmx:100775983	farnesyl-diphosphate farnesyltransferase [EC:2.5.1.21]	-	-	-
CL2828.Contig1_All	XsTPS39	1886	0.0242	0.1573	0.3609	0.0670546	gi|1449165|dbj|BAA13084.1|	37.7	2e-08	squalene synthase [Glycyrrhiza glabra]	gi|38426487|gb|AY445506.1|	83.8	6e-13	Artemisia annua squalene synthase mRNA, complete cds	sp|P53800|FDFT_NICBE	40.8	1e-08	Squalene synthase OS=Nicotiana benthamiana PE=2 SV=1	--	--	--	--	--	K00801	2e-08	41.6	gmx:100775983	farnesyl-diphosphate farnesyltransferase [EC:2.5.1.21]	-	-	-
CL2828.Contig2_All	XsTPS40	1996	0.0914	0.223	2.0703	0.0441482	gi|1449165|dbj|BAA13084.1|	61.2	7e-08	squalene synthase [Glycyrrhiza glabra]	gi|38426485|gb|AY445505.1|	71.9	2e-09	Artemisia annua squalene synthase gene, partial cds	sp|P53800|FDFT_NICBE	57.4	3e-08	Squalene synthase OS=Nicotiana benthamiana PE=2 SV=1	--	--	--	--	--	K00801	5e-08	58.2	gmx:100775983	farnesyl-diphosphate farnesyltransferase [EC:2.5.1.21]	-	-	-
CL2828.Contig3_All	XsTPS41	1953	0.0467	0.1773	0.8463	0.0551814	gi|1449165|dbj|BAA13084.1|	37.7	2e-08	squalene synthase [Glycyrrhiza glabra]	gi|38426487|gb|AY445506.1|	83.8	6e-13	Artemisia annua squalene synthase mRNA, complete cds	sp|P53800|FDFT_NICBE	40.8	1e-08	Squalene synthase OS=Nicotiana benthamiana PE=2 SV=1	--	--	--	--	--	K00801	2e-08	41.6	gmx:100775983	farnesyl-diphosphate farnesyltransferase [EC:2.5.1.21]	-	-	-
CL2828.Contig4_All	XsTPS42	2063	0.0442	3.8359	0.8012	0.0551672	gi|1449165|dbj|BAA13084.1|	60.1	1e-07	squalene synthase [Glycyrrhiza glabra]	gi|38426485|gb|AY445505.1|	71.9	3e-09	Artemisia annua squalene synthase gene, partial cds	sp|P53800|FDFT_NICBE	56.2	7e-08	Squalene synthase OS=Nicotiana benthamiana PE=2 SV=1	--	--	--	--	--	K00801	1e-07	57	gmx:100775983	farnesyl-diphosphate farnesyltransferase [EC:2.5.1.21]	-	-	-
CL2999.Contig1_All	XsTPS43	1299	2.2129	7.0819	1.0853	2.03898	gi|359485713|ref|XP_003633319.1|	262.3	1e-68	PREDICTED: LOW QUALITY PROTEIN: R-linalool synthase, chloroplastic-like [Vitis vinifera]	gi|301131133|gb|GU136162.1|	63.9	4e-07	Phyla dulcis geraniol synthase (GES) mRNA, complete cds	sp|Q5SBP3|LLOS_OCIBA	234	6e-62	R-linalool synthase, chloroplastic OS=Ocimum basilicum GN=LIS PE=1 SV=1	--	--	--	--	--	K12742	7e-42	169	pop:POPTR_1111628	isoprene synthase [EC:4.2.3.27]	GO:0033383	GO:0030145//manganese ion binding;GO:0016787//hydrolase activity;GO:0042803//protein homodimerization activity	-
CL2999.Contig2_All	XsTPS44	400	0	0	5.2261	0	gi|380513810|gb|AFD64744.1|	156	1e-37	plastid geraniol synthase [Catharanthus roseus]	--	--	--	--	sp|Q5SBP3|LLOS_OCIBA	121	1e-28	R-linalool synthase, chloroplastic OS=Ocimum basilicum GN=LIS PE=1 SV=1	--	--	--	--	--	K12929	2e-22	102	rcu:RCOM_1574190	casbene synthase [EC:4.2.3.8]	-	-	-
CL3653.Contig1_All	XsTPS45	1965	0.0697	31.0344	8.9807	0.00776109	gi|75207041|sp|Q9SPN0.1|LLOS1_ARTAN	716.1	0	RecName: Full=R-linalool synthase QH1, chloroplastic; Flags: Precursor >gi|6469618|gb|AAF13357.1|AF154125_1 (3R)-linalool synthase, partial [Artemisia annua]	gi|6469615|gb|AF154124.1|AF154124	206	6e-50	Artemisia annua (3R)-linalool synthase (QH5) mRNA, complete cds	sp|Q9SPN0|LLOS1_ARTAN	716	0	R-linalool synthase QH1, chloroplastic (Fragment) OS=Artemisia annua GN=QH1 PE=1 SV=1	--	--	--	--	--	K12742	1e-128	458	pop:POPTR_1111628	isoprene synthase [EC:4.2.3.27]	GO:0050896//response to stimulus;GO:0016114//terpenoid biosynthetic process	GO:0010333//terpene synthase activity	GO:0044444//cytoplasmic part
CL3653.Contig2_All	XsTPS46	1878	0	24.9137	0	#DIV/0!	gi|75207042|sp|Q9SPN1.1|LLOS5_ARTAN	697.2	0	RecName: Full=R-linalool synthase QH5, chloroplastic; Flags: Precursor >gi|6469616|gb|AAF13356.1|AF154124_1 (3R)-linalool synthase [Artemisia annua]	gi|6469615|gb|AF154124.1|AF154124	153	8e-34	Artemisia annua (3R)-linalool synthase (QH5) mRNA, complete cds	sp|Q9SPN1|LLOS5_ARTAN	697	0	R-linalool synthase QH5, chloroplastic OS=Artemisia annua GN=QH5 PE=2 SV=1	--	--	--	--	--	K12467	2e-130	464	ath:AT3G25810	myrcene/ocimene synthase [EC:4.2.3.15]	GO:0050896//response to stimulus;GO:0016114//terpenoid biosynthetic process	GO:0010333//terpene synthase activity;GO:0046872//metal ion binding	GO:0009536//plastid
CL3653.Contig3_All	XsTPS47	1964	0	4.13	0.3465	0	gi|75207041|sp|Q9SPN0.1|LLOS1_ARTAN	716.8	0	RecName: Full=R-linalool synthase QH1, chloroplastic; Flags: Precursor >gi|6469618|gb|AAF13357.1|AF154125_1 (3R)-linalool synthase, partial [Artemisia annua]	gi|6469615|gb|AF154124.1|AF154124	129	1e-26	Artemisia annua (3R)-linalool synthase (QH5) mRNA, complete cds	sp|Q9SPN1|LLOS5_ARTAN	716	0	R-linalool synthase QH5, chloroplastic OS=Artemisia annua GN=QH5 PE=2 SV=1	--	--	--	--	--	K12467	1e-128	458	ath:AT3G25810	myrcene/ocimene synthase [EC:4.2.3.15]	GO:0050896//response to stimulus;GO:0016114//terpenoid biosynthetic process	GO:0010333//terpene synthase activity;GO:0046872//metal ion binding	GO:0009536//plastid
CL5429.Contig1_All	XsTPS48	1127	2.1863	2.677	4.3136	0.506839	gi|9971225|dbj|BAB12441.1|	177.9	2e-43	ent-kaurene synthase No1 [Lactuca sativa]	gi|9971224|dbj|AB031205.1|	184	1e-43	Lactuca sativa LsKS1 mRNA for ent-kaurene synthase No1, complete cds	sp|Q39548|KSB_CUCMA	116	2e-26	Ent-kaur-16-ene synthase, chloroplastic OS=Cucurbita maxima PE=1 SV=1	--	--	--	--	--	K04121	3e-29	127	vvi:100267397	ent-kaurene synthase [EC:4.2.3.19]	GO:0009686//gibberellin biosynthetic process;GO:0009740//gibberellic acid mediated signaling pathway;GO:0042546//cell wall biogenesis	GO:0000287//magnesium ion binding;GO:0009899//ent-kaurene synthase activity	GO:0009570//chloroplast stroma
CL5429.Contig7_All	XsTPS49	717	0	2.4143	0	#DIV/0!	gi|291513244|emb|CBL42917.1|	142.1	7e-33	kaurene synthase [Helianthus annuus] >gi|298357288|emb|CBM82409.1| kaurene synthase [Helianthus annuus]	gi|9971224|dbj|AB031205.1|	184	8e-44	Lactuca sativa LsKS1 mRNA for ent-kaurene synthase No1, complete cds	sp|Q9SAK2|KSB_ARATH	111	5e-25	Ent-kaur-16-ene synthase, chloroplastic OS=Arabidopsis thaliana GN=GA2 PE=1 SV=1	--	--	--	--	--	K04121	9e-28	121	pop:POPTR_564162	ent-kaurene synthase [EC:4.2.3.19]	GO:0009686//gibberellin biosynthetic process;GO:0009740//gibberellic acid mediated signaling pathway;GO:0042546//cell wall biogenesis	GO:0000287//magnesium ion binding;GO:0009899//ent-kaurene synthase activity	GO:0009570//chloroplast stroma
CL5429.Contig8_All	XsTPS50	681	0.201	4.3576	0.0714	2.81513	gi|9971225|dbj|BAB12441.1|	152.5	5e-36	ent-kaurene synthase No1 [Lactuca sativa]	gi|9971224|dbj|AB031205.1|	192	3e-46	Lactuca sativa LsKS1 mRNA for ent-kaurene synthase No1, complete cds	sp|Q39548|KSB_CUCMA	111	3e-25	Ent-kaur-16-ene synthase, chloroplastic OS=Cucurbita maxima PE=1 SV=1	--	--	--	--	--	K04121	8e-29	125	vvi:100267397	ent-kaurene synthase [EC:4.2.3.19]	GO:0009686//gibberellin biosynthetic process	GO:0009899//ent-kaurene synthase activity;GO:0000287//magnesium ion binding	GO:0009570//chloroplast stroma
CL557.Contig1_All	XsTPS51	1782	0	0.3053	0.1637	0	gi|291513244|emb|CBL42917.1|	44.7	8e-24	kaurene synthase [Helianthus annuus] >gi|298357288|emb|CBM82409.1| kaurene synthase [Helianthus annuus]	gi|298357285|emb|FN908809.1|	141	3e-30	Helianthus annuus mRNA for kaurene synthase (ks2L gene), dwarf2 mutant	sp|Q39548|KSB_CUCMA	57.4	3e-08	Ent-kaur-16-ene synthase, chloroplastic OS=Cucurbita maxima PE=1 SV=1	--	--	--	--	--	K05609	4e-18	62.8	gmx:100816564	ubiquitin carboxyl-terminal hydrolase L3 [EC:3.4.19.12]	GO:0006511//ubiquitin-dependent protein catabolic process	GO:0009899//ent-kaurene synthase activity;GO:0004221//ubiquitin thiolesterase activity;GO:0000287//magnesium ion binding	GO:0005622//intracellular
CL557.Contig2_All	XsTPS52	2020	0	0.2693	0.1444	0	gi|291513244|emb|CBL42917.1|	44.7	6e-18	kaurene synthase [Helianthus annuus] >gi|298357288|emb|CBM82409.1| kaurene synthase [Helianthus annuus]	gi|298357287|emb|FN908810.1|	109	1e-20	Helianthus annuus mRNA for kaurene synthase (ks3L gene), dwarf2 mutant	sp|Q39548|KSB_CUCMA	52.8	8e-07	Ent-kaur-16-ene synthase, chloroplastic OS=Cucurbita maxima PE=1 SV=1	--	--	--	--	--	K05609	4e-18	62.8	gmx:100816564	ubiquitin carboxyl-terminal hydrolase L3 [EC:3.4.19.12]	GO:0006511//ubiquitin-dependent protein catabolic process	GO:0004221//ubiquitin thiolesterase activity	GO:0005622//intracellular
CL557.Contig3_All	XsTPS53	1844	0	0.295	0.1582	0	gi|291513244|emb|CBL42917.1|	44.7	9e-24	kaurene synthase [Helianthus annuus] >gi|298357288|emb|CBM82409.1| kaurene synthase [Helianthus annuus]	gi|298357285|emb|FN908809.1|	141	3e-30	Helianthus annuus mRNA for kaurene synthase (ks2L gene), dwarf2 mutant	sp|Q39548|KSB_CUCMA	57.4	3e-08	Ent-kaur-16-ene synthase, chloroplastic OS=Cucurbita maxima PE=1 SV=1	--	--	--	--	--	K05609	4e-18	62.8	gmx:100816564	ubiquitin carboxyl-terminal hydrolase L3 [EC:3.4.19.12]	GO:0006511//ubiquitin-dependent protein catabolic process	GO:0009899//ent-kaurene synthase activity;GO:0004221//ubiquitin thiolesterase activity;GO:0000287//magnesium ion binding	GO:0005622//intracellular
CL557.Contig5_All	XsTPS54	1688	0.027	0.4981	0.5184	0.0520833	gi|291513244|emb|CBL42917.1|	115.9	2e-24	kaurene synthase [Helianthus annuus] >gi|298357288|emb|CBM82409.1| kaurene synthase [Helianthus annuus]	gi|298357287|emb|FN908810.1|	135	2e-28	Helianthus annuus mRNA for kaurene synthase (ks3L gene), dwarf2 mutant	sp|Q39548|KSB_CUCMA	57	3e-08	Ent-kaur-16-ene synthase, chloroplastic OS=Cucurbita maxima PE=1 SV=1	--	--	--	--	--	K05609	3e-18	62.8	gmx:100816564	ubiquitin carboxyl-terminal hydrolase L3 [EC:3.4.19.12]	GO:0006511//ubiquitin-dependent protein catabolic process	GO:0004221//ubiquitin thiolesterase activity	GO:0005622//intracellular
CL557.Contig6_All	XsTPS55	1933	0	0.2815	0.1509	0	gi|291513244|emb|CBL42917.1|	44.7	9e-24	kaurene synthase [Helianthus annuus] >gi|298357288|emb|CBM82409.1| kaurene synthase [Helianthus annuus]	gi|298357285|emb|FN908809.1|	141	3e-30	Helianthus annuus mRNA for kaurene synthase (ks2L gene), dwarf2 mutant	sp|Q39548|KSB_CUCMA	57.4	3e-08	Ent-kaur-16-ene synthase, chloroplastic OS=Cucurbita maxima PE=1 SV=1	--	--	--	--	--	K05609	4e-18	62.8	gmx:100816564	ubiquitin carboxyl-terminal hydrolase L3 [EC:3.4.19.12]	GO:0006511//ubiquitin-dependent protein catabolic process	GO:0009899//ent-kaurene synthase activity;GO:0004221//ubiquitin thiolesterase activity;GO:0000287//magnesium ion binding	GO:0005622//intracellular
CL557.Contig7_All	XsTPS56	1904	0	4.5718	0.1787	0	gi|291513244|emb|CBL42917.1|	44.7	9e-24	kaurene synthase [Helianthus annuus] >gi|298357288|emb|CBM82409.1| kaurene synthase [Helianthus annuus]	gi|298357285|emb|FN908809.1|	141	3e-30	Helianthus annuus mRNA for kaurene synthase (ks2L gene), dwarf2 mutant	sp|Q39548|KSB_CUCMA	57.4	3e-08	Ent-kaur-16-ene synthase, chloroplastic OS=Cucurbita maxima PE=1 SV=1	--	--	--	--	--	K05609	4e-18	62.8	gmx:100816564	ubiquitin carboxyl-terminal hydrolase L3 [EC:3.4.19.12]	GO:0006511//ubiquitin-dependent protein catabolic process	GO:0009899//ent-kaurene synthase activity;GO:0004221//ubiquitin thiolesterase activity;GO:0000287//magnesium ion binding	GO:0005622//intracellular
CL5681.Contig1_All	XsTPS57	1644	6.4112	16.0651	43.1737	0.148498	gi|38426488|gb|AAR20329.1|	761.9	0	squalene synthase [Artemisia annua]	gi|38426487|gb|AY445506.1|	1176	0	Artemisia annua squalene synthase mRNA, complete cds	sp|P53800|FDFT_NICBE	687	0	Squalene synthase OS=Nicotiana benthamiana PE=2 SV=1	YHR190w	282	1e-75	COG1562	Phytoene/squalene synthetase	K00801	0	697	gmx:547940	farnesyl-diphosphate farnesyltransferase [EC:2.5.1.21]	GO:0008610//lipid biosynthetic process	GO:0051996//squalene synthase activity;GO:0004310//farnesyl-diphosphate farnesyltransferase activity	GO:0016021//integral to membrane
CL5681.Contig2_All	XsTPS58	318	0.1435	2.644	0.1529	0.938522	gi|401021616|gb|AFP89476.1|	38.1	9e-22	squalene synthase, partial [Hieracium eriophorum]	gi|313509737|gb|HQ131832.1|	192	1e-46	Helianthus annuus squalene synthase (SQS) gene, exons 4 through 7 and partial cds	sp|P53800|FDFT_NICBE	79	6e-16	Squalene synthase OS=Nicotiana benthamiana PE=2 SV=1	SPBC646.05c	57	8e-09	COG1562	Phytoene/squalene synthetase	K00801	6e-22	84.7	pop:POPTR_818128	farnesyl-diphosphate farnesyltransferase [EC:2.5.1.21]	GO:0008610//lipid biosynthetic process	GO:0004310//farnesyl-diphosphate farnesyltransferase activity	GO:0016021//integral to membrane;GO:0005783//endoplasmic reticulum;GO:0005886//plasma membrane
CL5681.Contig3_All	XsTPS59	486	0.0939	7.6325	0.2001	0.469265	gi|401021616|gb|AFP89476.1|	38.1	1e-21	squalene synthase, partial [Hieracium eriophorum]	gi|313509737|gb|HQ131832.1|	214	6e-53	Helianthus annuus squalene synthase (SQS) gene, exons 4 through 7 and partial cds	sp|P53800|FDFT_NICBE	79	1e-15	Squalene synthase OS=Nicotiana benthamiana PE=2 SV=1	SPBC646.05c	58.5	5e-09	COG1562	Phytoene/squalene synthetase	K00801	1e-21	84.7	pop:POPTR_818128	farnesyl-diphosphate farnesyltransferase [EC:2.5.1.21]	GO:0008610//lipid biosynthetic process	GO:0004310//farnesyl-diphosphate farnesyltransferase activity	GO:0016021//integral to membrane;GO:0005783//endoplasmic reticulum;GO:0005886//plasma membrane
CL5681.Contig4_All	XsTPS60	1282	0	1.4274	0.1138	0	gi|38426488|gb|AAR20329.1|	141	0	squalene synthase [Artemisia annua]	gi|38426487|gb|AY445506.1|	900	0	Artemisia annua squalene synthase mRNA, complete cds	sp|P53800|FDFT_NICBE	489	3e-169	Squalene synthase OS=Nicotiana benthamiana PE=2 SV=1	YHR190w	216	1e-64	COG1562	Phytoene/squalene synthetase	K00801	5e-174	505	gmx:547940	farnesyl-diphosphate farnesyltransferase [EC:2.5.1.21]	GO:0008610//lipid biosynthetic process	GO:0051996//squalene synthase activity;GO:0004310//farnesyl-diphosphate farnesyltransferase activity	GO:0016021//integral to membrane
CL5681.Contig5_All	XsTPS61	1553	0	4.3631	0.1252	0	gi|38426488|gb|AAR20329.1|	144.4	0	squalene synthase [Artemisia annua]	gi|38426487|gb|AY445506.1|	900	0	Artemisia annua squalene synthase mRNA, complete cds	sp|P53800|FDFT_NICBE	489	3e-170	Squalene synthase OS=Nicotiana benthamiana PE=2 SV=1	YHR190w	216	1e-64	COG1562	Phytoene/squalene synthetase	K00801	6e-175	505	gmx:547940	farnesyl-diphosphate farnesyltransferase [EC:2.5.1.21]	GO:0008610//lipid biosynthetic process	GO:0051996//squalene synthase activity;GO:0004310//farnesyl-diphosphate farnesyltransferase activity	GO:0016021//integral to membrane
CL5693.Contig1_All	XsTPS62	2790	0	4.7863	0.4182	0	gi|41387158|gb|AAS01523.1|	1199.9	0	putative beta-amyrin synthase [Centella asiatica]	gi|339461824|gb|JF818131.1|	297	3e-77	Eleutherococcus senticosus isolate EMHK-1 beta-amyrin synthase AS2 mRNA, partial cds	sp|Q08IT1|DADIS_PANGI	1162	0	Dammarenediol II synthase OS=Panax ginseng GN=PNA PE=1 SV=1	YHR072w	389	1e-107	COG1657	Squalene cyclase	K15813	0	935	vvi:100259856	beta-amyrin synthase [EC:5.4.99.39]	-	GO:0003824//catalytic activity	-
CL5693.Contig2_All	XsTPS63	2604	0	0.4748	0.4481	0	gi|41387158|gb|AAS01523.1|	1028.8	0	putative beta-amyrin synthase [Centella asiatica]	gi|339461824|gb|JF818131.1|	313	5e-82	Eleutherococcus senticosus isolate EMHK-1 beta-amyrin synthase AS2 mRNA, partial cds	sp|Q08IT1|DADIS_PANGI	989	0	Dammarenediol II synthase OS=Panax ginseng GN=PNA PE=1 SV=1	YHR072w	378	3e-104	COG1657	Squalene cyclase	K15822	0	822	ath:AT1G78955	camelliol C synthase [EC:5.4.99.38]	GO:0016104//triterpenoid biosynthetic process	GO:0016866//intramolecular transferase activity	-
CL5693.Contig3_All	XsTPS64	1416	0.8056	0.0349	8.6175	0.0934842	gi|346426923|gb|AEO27862.1|	786.6	0	dammarenediol synthase [Panax ginseng]	gi|346426922|gb|JN596111.1|	206	5e-50	Panax ginseng dammarenediol synthase mRNA, complete cds	sp|Q08IT1|DADIS_PANGI	786	0	Dammarenediol II synthase OS=Panax ginseng GN=PNA PE=1 SV=1	YHR072w	261	3e-69	COG1657	Squalene cyclase	K15813	3e-178	623	vvi:100259856	beta-amyrin synthase [EC:5.4.99.39]	GO:0016104//triterpenoid biosynthetic process;GO:1901362;GO:0010683	GO:0031559//oxidosqualene cyclase activity	-
CL5693.Contig4_All	XsTPS65	491	0.0929	21.2542	1.8812	0.0493834	gi|41387158|gb|AAS01523.1|	286.2	1e-76	putative beta-amyrin synthase [Centella asiatica]	gi|332071091|gb|GU997680.1|	109	3e-21	Panax notoginseng DS synthase mRNA, complete cds	sp|Q08IT1|DADIS_PANGI	263	3e-71	Dammarenediol II synthase OS=Panax ginseng GN=PNA PE=1 SV=1	SPAC13G7.01c	155	2e-38	COG1657	Squalene cyclase	K01853	3e-59	225	osa:4328256	cycloartenol synthase [EC:5.4.99.8]	-	GO:0003824//catalytic activity	-
CL5693.Contig5_All	XsTPS66	2086	0.0219	2.6081	0.3729	0.0587289	gi|41387158|gb|AAS01523.1|	233	0	putative beta-amyrin synthase [Centella asiatica]	gi|339461824|gb|JF818131.1|	347	3e-92	Eleutherococcus senticosus isolate EMHK-1 beta-amyrin synthase AS2 mRNA, partial cds	sp|Q08IT1|DADIS_PANGI	933	0	Dammarenediol II synthase OS=Panax ginseng GN=PNA PE=1 SV=1	YHR072w	351	3e-96	COG1657	Squalene cyclase	K15813	0	726	vvi:100259856	beta-amyrin synthase [EC:5.4.99.39]	GO:0016104//triterpenoid biosynthetic process	GO:0016866//intramolecular transferase activity	-
CL5693.Contig6_All	XsTPS67	2206	0.1034	2.3765	0.9476	0.109118	gi|41387158|gb|AAS01523.1|	221.1	0	putative beta-amyrin synthase [Centella asiatica]	gi|339461824|gb|JF818131.1|	343	5e-91	Eleutherococcus senticosus isolate EMHK-1 beta-amyrin synthase AS2 mRNA, partial cds	sp|Q08IT1|DADIS_PANGI	944	0	Dammarenediol II synthase OS=Panax ginseng GN=PNA PE=1 SV=1	YHR072w	248	2e-65	COG1657	Squalene cyclase	K15813	0	711	vvi:100259856	beta-amyrin synthase [EC:5.4.99.39]	GO:0016104//triterpenoid biosynthetic process	GO:0016866//intramolecular transferase activity	-
CL5693.Contig7_All	XsTPS68	540	0	1.6486	0.3601	0	gi|41387158|gb|AAS01523.1|	211.5	5e-54	putative beta-amyrin synthase [Centella asiatica]	gi|449526342|ref|XM_004170125.1|	63.9	2e-07	PREDICTED: Cucumis sativus isomultiflorenol synthase-like (LOC101224139), partial mRNA	sp|Q08IT1|DADIS_PANGI	203	4e-53	Dammarenediol II synthase OS=Panax ginseng GN=PNA PE=1 SV=1	--	--	--	--	--	K15813	3e-37	152	vvi:100259856	beta-amyrin synthase [EC:5.4.99.39]	GO:0008152//metabolic process	GO:0016866//intramolecular transferase activity	-
CL5693.Contig8_All	XsTPS69	732	0.2493	2.6351	0.6641	0.375395	gi|41387158|gb|AAS01523.1|	210.3	2e-53	putative beta-amyrin synthase [Centella asiatica]	gi|449526342|ref|XM_004170125.1|	63.9	2e-07	PREDICTED: Cucumis sativus isomultiflorenol synthase-like (LOC101224139), partial mRNA	sp|Q08IT1|DADIS_PANGI	202	2e-52	Dammarenediol II synthase OS=Panax ginseng GN=PNA PE=1 SV=1	--	--	--	--	--	K15813	1e-36	150	vvi:100259856	beta-amyrin synthase [EC:5.4.99.39]	GO:0008152//metabolic process	GO:0016866//intramolecular transferase activity	-
CL6571.Contig1_All	XsTPS70	1055	0.173	17.9552	2.5344	0.0682607	gi|148726578|dbj|BAF63702.1|	421	1e-116	mixed amyrin synthase [Olea europaea]	gi|148726577|dbj|AB291240.1|	174	1e-40	Olea europaea OEA mRNA for mixed amyrin synthase, complete cds	sp|Q08IT1|DADIS_PANGI	414	3e-116	Dammarenediol II synthase OS=Panax ginseng GN=PNA PE=1 SV=1	SPAC4G9.21c	184	2e-46	COG1657	Squalene cyclase	K15813	2e-92	337	vvi:100259856	beta-amyrin synthase [EC:5.4.99.39]	-	-	-
CL6571.Contig2_All	XsTPS71	345	0.2645	0	2.6773	0.0987936	gi|148726578|dbj|BAF63702.1|	167.9	4e-41	mixed amyrin synthase [Olea europaea]	gi|148726577|dbj|AB291240.1|	174	4e-41	Olea europaea OEA mRNA for mixed amyrin synthase, complete cds	sp|Q08IT1|DADIS_PANGI	160	2e-40	Dammarenediol II synthase OS=Panax ginseng GN=PNA PE=1 SV=1	YHR072w	59.7	1e-09	COG1657	Squalene cyclase	K15813	3e-36	147	vvi:100259856	beta-amyrin synthase [EC:5.4.99.39]	-	-	-
CL9497.Contig1_All	XsTPS72	2571	3.7269	50.286	5.8618	0.635794	gi|355340445|gb|AER58181.1|	1162.9	0	copalyl pyrophosphate synthase 1 [Stevia ovata]	gi|355340444|gb|JN675707.1|	1300	0	Stevia ovata clone 2606b copalyl pyrophosphate synthase 1 (CPPS1) mRNA, complete cds	sp|O04408|KSA_PEA	744	0	Ent-copalyl diphosphate synthase, chloroplastic OS=Pisum sativum PE=2 SV=1	--	--	--	--	--	K04120	0	790	pop:POPTR_761211	ent-copalyl diphosphate synthase [EC:5.5.1.13]	GO:0016101//diterpenoid metabolic process	GO:0003824//catalytic activity	GO:0043231//intracellular membrane-bounded organelle;GO:0044444//cytoplasmic part
CL9497.Contig2_All	XsTPS73	644	1.1336	0.0768	0.151	7.50728	gi|355340445|gb|AER58181.1|	200.3	1e-50	copalyl pyrophosphate synthase 1 [Stevia ovata]	gi|355340444|gb|JN675707.1|	131	1e-27	Stevia ovata clone 2606b copalyl pyrophosphate synthase 1 (CPPS1) mRNA, complete cds	sp|E2IHE0|CLDS_CISCR	131	3e-31	Copal-8-ol diphosphate hydratase, chloroplastic OS=Cistus creticus subsp. creticus GN=CLS PE=1 SV=1	--	--	--	--	--	K04120	3e-31	132	rcu:RCOM_0557410	ent-copalyl diphosphate synthase [EC:5.5.1.13]	GO:0006952//defense response;GO:0033385;GO:0016102//diterpenoid biosynthetic process;GO:0009685//gibberellin metabolic process	GO:0010333//terpene synthase activity;GO:0046872//metal ion binding;GO:0016853//isomerase activity	GO:0009536//plastid
CL9497.Contig3_All	XsTPS74	629	1.6684	0.3145	0.2319	7.19448	gi|355340445|gb|AER58181.1|	203	2e-51	copalyl pyrophosphate synthase 1 [Stevia ovata]	gi|355340444|gb|JN675707.1|	133	2e-28	Stevia ovata clone 2606b copalyl pyrophosphate synthase 1 (CPPS1) mRNA, complete cds	sp|E2IHE0|CLDS_CISCR	133	7e-32	Copal-8-ol diphosphate hydratase, chloroplastic OS=Cistus creticus subsp. creticus GN=CLS PE=1 SV=1	--	--	--	--	--	K04120	4e-32	135	rcu:RCOM_0557410	ent-copalyl diphosphate synthase [EC:5.5.1.13]	GO:0006952//defense response;GO:0033385;GO:0016102//diterpenoid biosynthetic process;GO:0009685//gibberellin metabolic process	GO:0010333//terpene synthase activity;GO:0000287//magnesium ion binding;GO:0016853//isomerase activity	GO:0009536//plastid
Unigene1065_All	XsTPS75	624	3.6561	0.317	5.4536	0.670401	gi|9971225|dbj|BAB12441.1|	312.8	2e-84	ent-kaurene synthase No1 [Lactuca sativa]	gi|9971224|dbj|AB031205.1|	396	1e-107	Lactuca sativa LsKS1 mRNA for ent-kaurene synthase No1, complete cds	sp|Q39548|KSB_CUCMA	248	3e-66	Ent-kaur-16-ene synthase, chloroplastic OS=Cucurbita maxima PE=1 SV=1	--	--	--	--	--	K04121	3e-71	265	vvi:100267397	ent-kaurene synthase [EC:4.2.3.19]	GO:0008152//metabolic process	GO:0009899//ent-kaurene synthase activity;GO:0000287//magnesium ion binding	GO:0009507//chloroplast
Unigene1347_All	XsTPS76	1858	0.1473	4.0461	31.2411	0.00471494	gi|75207042|sp|Q9SPN1.1|LLOS5_ARTAN	731.5	0	RecName: Full=R-linalool synthase QH5, chloroplastic; Flags: Precursor >gi|6469616|gb|AAF13356.1|AF154124_1 (3R)-linalool synthase [Artemisia annua]	gi|6469615|gb|AF154124.1|AF154124	151	3e-33	Artemisia annua (3R)-linalool synthase (QH5) mRNA, complete cds	sp|Q9SPN1|LLOS5_ARTAN	731	0	R-linalool synthase QH5, chloroplastic OS=Artemisia annua GN=QH5 PE=2 SV=1	--	--	--	--	--	K12467	2e-128	457	aly:ARALYDRAFT_667687	myrcene/ocimene synthase [EC:4.2.3.15]	GO:0050896//response to stimulus;GO:0016114//terpenoid biosynthetic process	GO:0010333//terpene synthase activity	GO:0044444//cytoplasmic part
Unigene18808_All	XsTPS77	2251	0	0.2637	0.5399	0	gi|291513244|emb|CBL42917.1|	1162.9	0	kaurene synthase [Helianthus annuus] >gi|298357288|emb|CBM82409.1| kaurene synthase [Helianthus annuus]	gi|298357287|emb|FN908810.1|	2403	0	Helianthus annuus mRNA for kaurene synthase (ks3L gene), dwarf2 mutant	sp|Q39548|KSB_CUCMA	640	0	Ent-kaur-16-ene synthase, chloroplastic OS=Cucurbita maxima PE=1 SV=1	--	--	--	--	--	K04121	0	746	vvi:100267397	ent-kaurene synthase [EC:4.2.3.19]	GO:0008152//metabolic process	GO:0009899//ent-kaurene synthase activity;GO:0000287//magnesium ion binding	GO:0009507//chloroplast
Unigene18809_All	XsTPS78	2238	0	0	0.2824	0	gi|291513244|emb|CBL42917.1|	1162.1	0	kaurene synthase [Helianthus annuus] >gi|298357288|emb|CBM82409.1| kaurene synthase [Helianthus annuus]	gi|298357287|emb|FN908810.1|	2395	0	Helianthus annuus mRNA for kaurene synthase (ks3L gene), dwarf2 mutant	sp|Q39548|KSB_CUCMA	640	0	Ent-kaur-16-ene synthase, chloroplastic OS=Cucurbita maxima PE=1 SV=1	--	--	--	--	--	K04121	0	746	vvi:100267397	ent-kaurene synthase [EC:4.2.3.19]	GO:0008152//metabolic process	GO:0009899//ent-kaurene synthase activity;GO:0000287//magnesium ion binding	GO:0009507//chloroplast
Unigene18811_All	XsTPS79	1835	0	0.0809	0.2119	0	gi|291513244|emb|CBL42917.1|	44.7	6e-18	kaurene synthase [Helianthus annuus] >gi|298357288|emb|CBM82409.1| kaurene synthase [Helianthus annuus]	gi|298357287|emb|FN908810.1|	109	1e-20	Helianthus annuus mRNA for kaurene synthase (ks3L gene), dwarf2 mutant	sp|Q39548|KSB_CUCMA	52.8	7e-07	Ent-kaur-16-ene synthase, chloroplastic OS=Cucurbita maxima PE=1 SV=1	--	--	--	--	--	K04121	8e-08	57.4	pop:POPTR_564162	ent-kaurene synthase [EC:4.2.3.19]	-	-	-
Unigene18812_All	XsTPS80	1935	0.0707	0.3323	0.8793	0.0804049	gi|291513244|emb|CBL42917.1|	109.8	1e-22	kaurene synthase [Helianthus annuus] >gi|298357288|emb|CBM82409.1| kaurene synthase [Helianthus annuus]	gi|298357287|emb|FN908810.1|	143	8e-31	Helianthus annuus mRNA for kaurene synthase (ks3L gene), dwarf2 mutant	sp|Q39548|KSB_CUCMA	52.8	7e-07	Ent-kaur-16-ene synthase, chloroplastic OS=Cucurbita maxima PE=1 SV=1	--	--	--	--	--	K05609	4e-18	62.8	gmx:100816564	ubiquitin carboxyl-terminal hydrolase L3 [EC:3.4.19.12]	GO:0006511//ubiquitin-dependent protein catabolic process	GO:0004221//ubiquitin thiolesterase activity	GO:0005622//intracellular
Unigene18813_All	XsTPS81	2985	0.321	3.7943	1.9869	0.161558	gi|291513244|emb|CBL42917.1|	1390.2	0	kaurene synthase [Helianthus annuus] >gi|298357288|emb|CBM82409.1| kaurene synthase [Helianthus annuus]	gi|298357287|emb|FN908810.1|	2918	0	Helianthus annuus mRNA for kaurene synthase (ks3L gene), dwarf2 mutant	sp|Q9SAK2|KSB_ARATH	751	0	Ent-kaur-16-ene synthase, chloroplastic OS=Arabidopsis thaliana GN=GA2 PE=1 SV=1	--	--	--	--	--	K04121	0	889	vvi:100267397	ent-kaurene synthase [EC:4.2.3.19]	GO:0008152//metabolic process	GO:0009899//ent-kaurene synthase activity;GO:0000287//magnesium ion binding	GO:0009507//chloroplast
Unigene18814_All	XsTPS82	1551	0	0.287	0.2821	0	gi|291513244|emb|CBL42917.1|	110.5	8e-23	kaurene synthase [Helianthus annuus] >gi|298357288|emb|CBM82409.1| kaurene synthase [Helianthus annuus]	gi|298357287|emb|FN908810.1|	135	2e-28	Helianthus annuus mRNA for kaurene synthase (ks3L gene), dwarf2 mutant	sp|Q39548|KSB_CUCMA	52.8	6e-07	Ent-kaur-16-ene synthase, chloroplastic OS=Cucurbita maxima PE=1 SV=1	--	--	--	--	--	K04121	6e-08	57.4	pop:POPTR_564162	ent-kaurene synthase [EC:4.2.3.19]	GO:0008152//metabolic process	GO:0046872//metal ion binding;GO:0010333//terpene synthase activity	GO:0009507//chloroplast
Unigene18850_All	XsTPS83	1317	0	0.1127	0.406	0	gi|182382498|gb|ACB87531.1|	148.3	2e-34	beta-amyrin synthase [Artemisia annua]	gi|182382497|gb|EU563939.1|	870	0	Artemisia annua beta-amyrin synthase (BAS) mRNA, complete cds	sp|Q8W3Z1|BAMS_BETPL	461	2e-130	Beta-amyrin synthase OS=Betula platyphylla GN=OSCBPY PE=1 SV=1	YHR072w	106	8e-23	COG1657	Squalene cyclase	K15813	2e-128	456	vvi:100259856	beta-amyrin synthase [EC:5.4.99.39]	GO:0010686//tetracyclic triterpenoid biosynthetic process;GO:0010263//tricyclic triterpenoid biosynthetic process;GO:0080003//thalianol metabolic process;GO:0048364//root development	GO:0034075//arabidiol synthase activity;GO:0080011//baruol synthase activity;GO:0034074//marneral synthase activity;GO:0042300//beta-amyrin synthase activity;GO:0042299//lupeol synthase activity;GO:0051746//thalianol synthase activity	-
Unigene19033_All	XsTPS84	1844	0.6433	36.4236	66.5421	0.00966756	gi|313755442|gb|ADR74212.1|	569.7	6e-161	(3S)-linalool/(E)-nerolidol synthase [Vitis vinifera]	gi|460406091|ref|XM_004248459.1|	69.9	9e-09	PREDICTED: Solanum lycopersicum (3S,6E)-nerolidol synthase 2, chloroplastic/mitochondrial-like (LOC101244812), mRNA	sp|P0CV96|NES1_FRAVE	520	1e-147	(3S,6E)-nerolidol synthase 1, chloroplastic OS=Fragaria vesca PE=1 SV=1	--	--	--	--	--	K15086	6e-144	509	rcu:RCOM_0906740	(3S)-linalool synthase [EC:4.2.3.25]	-	-	-
Unigene20218_All	XsTPS85	1072	5.2353	1.1073	5.578	0.938562	gi|291513244|emb|CBL42917.1|	462.2	6e-129	kaurene synthase [Helianthus annuus] >gi|298357288|emb|CBM82409.1| kaurene synthase [Helianthus annuus]	gi|298357287|emb|FN908810.1|	129	7e-27	Helianthus annuus mRNA for kaurene synthase (ks3L gene), dwarf2 mutant	sp|Q9SAK2|KSB_ARATH	298	4e-81	Ent-kaur-16-ene synthase, chloroplastic OS=Arabidopsis thaliana GN=GA2 PE=1 SV=1	--	--	--	--	--	K04121	1e-100	364	vvi:100267397	ent-kaurene synthase [EC:4.2.3.19]	GO:0008152//metabolic process	GO:0009899//ent-kaurene synthase activity;GO:0000287//magnesium ion binding	-
Unigene21648_All	XsTPS86	1405	9.4503	0.1056	6.8857	1.37245	gi|75207042|sp|Q9SPN1.1|LLOS5_ARTAN	498.8	9e-140	RecName: Full=R-linalool synthase QH5, chloroplastic; Flags: Precursor >gi|6469616|gb|AAF13356.1|AF154124_1 (3R)-linalool synthase [Artemisia annua]	gi|6469615|gb|AF154124.1|AF154124	75.8	1e-10	Artemisia annua (3R)-linalool synthase (QH5) mRNA, complete cds	sp|Q9SPN1|LLOS5_ARTAN	498	3e-141	R-linalool synthase QH5, chloroplastic OS=Artemisia annua GN=QH5 PE=2 SV=1	--	--	--	--	--	K12742	3e-98	357	pop:POPTR_1111628	isoprene synthase [EC:4.2.3.27]	GO:0050896//response to stimulus;GO:0016114//terpenoid biosynthetic process	GO:0010333//terpene synthase activity;GO:0046872//metal ion binding	GO:0009536//plastid
Unigene21998_All	XsTPS87	2168	0.2105	0.0228	4.2381	0.0496685	gi|313755456|gb|ADR74219.1|	646	0	P(E)-nerolidol/(E,E)-geranyl linalool synthase [Vitis vinifera]	gi|114795317|gb|DQ908051.1|	65.9	2e-07	Gossypium hirsutum clone LIB5327-038-A1-N1-F3_FS_Gh109 microsatellite sequence	sp|Q96376|LIS_CLABR	535	5e-152	S-linalool synthase OS=Clarkia breweri GN=LIS PE=2 SV=1	--	--	--	--	--	K04120	3e-74	278	ppp:PHYPADRAFT_107108	ent-copalyl diphosphate synthase [EC:5.5.1.13]	GO:0009620//response to fungus;GO:0009414//response to water deprivation;GO:0009867//jasmonic acid mediated signaling pathway;GO:0009611//response to wounding;GO:0009695//jasmonic acid biosynthetic process;GO:0042538//hyperosmotic salinity response;GO:0080027//response to herbivore;GO:0016102//diterpenoid biosynthetic process;GO:0009617//response to bacterium;GO:0009733//response to auxin stimulu…	GO:0046872//metal ion binding;GO:0080013//(E,E)-geranyllinalool synthase activity	GO:0009536//plastid
Unigene22780_All	XsTPS88	307	2.9725	0	1.9003	1.56423	gi|75165680|sp|Q94G53.1|QH6_ARTAN	73.6	1e-12	RecName: Full=(-)-beta-pinene synthase,chloroplastic; Flags: Precursor >gi|14279758|gb|AAK58723.1|AF276072_1 (-)-beta-pinene synthase [Artemisia annua] >gi|313504646|gb|ADR64206.1| (-)-beta-pinene synthase [Artemisia annua]	--	--	--	--	sp|Q94G53|QH6_ARTAN	73.6	3e-14	(-)-beta-pinene synthase,chloroplastic OS=Artemisia annua GN=QH6 PE=1 SV=1	--	--	--	--	--	--	--	--	--	--	-	-	-
Unigene23884_All	XsTPS89	539	4.6559	0	0.5412	8.60292	gi|339461825|gb|AEJ79821.1|	141	9e-33	beta-amyrin synthase AS2 [Eleutherococcus senticosus]	gi|339461824|gb|JF818131.1|	91.7	7e-16	Eleutherococcus senticosus isolate EMHK-1 beta-amyrin synthase AS2 mRNA, partial cds	sp|Q08IT1|DADIS_PANGI	135	1e-32	Dammarenediol II synthase OS=Panax ginseng GN=PNA PE=1 SV=1	--	--	--	--	--	K01853	7e-23	104	gmx:548054	cycloartenol synthase [EC:5.4.99.8]	GO:0016104//triterpenoid biosynthetic process;GO:1901362;GO:0010683	GO:0031559//oxidosqualene cyclase activity	-
Unigene24653_All	XsTPS90	429	12.2313	0.3459	0.1133	107.955	gi|75165680|sp|Q94G53.1|QH6_ARTAN	80.5	8e-15	RecName: Full=(-)-beta-pinene synthase,chloroplastic; Flags: Precursor >gi|14279758|gb|AAK58723.1|AF276072_1 (-)-beta-pinene synthase [Artemisia annua] >gi|313504646|gb|ADR64206.1| (-)-beta-pinene synthase [Artemisia annua]	gi|313504645|gb|GU929215.1|	71.9	5e-10	Artemisia annua (-)-beta-pinene synthase (qh6) gene, complete cds	sp|Q94G53|QH6_ARTAN	80.5	3e-16	(-)-beta-pinene synthase,chloroplastic OS=Artemisia annua GN=QH6 PE=1 SV=1	--	--	--	--	--	--	--	--	--	--	-	-	-
Unigene26119_All	XsTPS91	1685	0.1354	9.8918	4.27	0.0317096	gi|291513244|emb|CBL42917.1|	808.9	0	kaurene synthase [Helianthus annuus] >gi|298357288|emb|CBM82409.1| kaurene synthase [Helianthus annuus]	gi|298357287|emb|FN908810.1|	1015	0	Helianthus annuus mRNA for kaurene synthase (ks3L gene), dwarf2 mutant	sp|Q39548|KSB_CUCMA	420	1e-117	Ent-kaur-16-ene synthase, chloroplastic OS=Cucurbita maxima PE=1 SV=1	--	--	--	--	--	K04121	2e-136	484	vvi:100267397	ent-kaurene synthase [EC:4.2.3.19]	GO:0008152//metabolic process	GO:0009899//ent-kaurene synthase activity;GO:0000287//magnesium ion binding	-
Unigene27352_All	XsTPS92	649	0	3.7342	0.2247	0	gi|291513244|emb|CBL42917.1|	73.2	3e-12	kaurene synthase [Helianthus annuus] >gi|298357288|emb|CBM82409.1| kaurene synthase [Helianthus annuus]	gi|298357287|emb|FN908810.1|	159	4e-36	Helianthus annuus mRNA for kaurene synthase (ks3L gene), dwarf2 mutant	--	--	--	--	--	--	--	--	--	--	--	--	--	--	GO:0008152//metabolic process	GO:0000287//magnesium ion binding;GO:0009899//ent-kaurene synthase activity	-
Unigene27415_All	XsTPS93	203	0	3.6546	0.479	0	gi|75220214|sp|O82140.1|BAMS1_PANGI	144.1	6e-34	RecName: Full=Beta-Amyrin Synthase 1 >gi|3688600|dbj|BAA33461.1| beta-Amyrin Synthase [Panax ginseng]	gi|224228176|dbj|AB455264.1|	226	7e-57	Stevia rebaudiana StrBOS mRNA for baccharis oxide synthase, complete cds	sp|O82140|BAMS1_PANGI	144	2e-35	Beta-Amyrin Synthase 1 OS=Panax ginseng GN=OSCPNY1 PE=1 SV=1	SPAC13G7.01c	91.3	4e-19	COG1657	Squalene cyclase	K15822	2e-32	134	aly:ARALYDRAFT_316793	camelliol C synthase [EC:5.4.99.38]	GO:0016104//triterpenoid biosynthetic process	GO:0016871//cycloartenol synthase activity	-
Unigene33122_All	XsTPS94	250	0	1.5827	0.1945	0	gi|41387158|gb|AAS01523.1|	64.7	1e-35	putative beta-amyrin synthase [Centella asiatica]	gi|6456466|dbj|AB025345.1|	75.8	2e-11	Taraxacum officinale TRW mRNA for lupeol synthase, complete cds	sp|Q08IT1|DADIS_PANGI	89.7	6e-34	Dammarenediol II synthase OS=Panax ginseng GN=PNA PE=1 SV=1	SPAC13G7.01c	49.7	7e-15	COG1657	Squalene cyclase	K01853	7e-27	90.5	osa:4328256	cycloartenol synthase [EC:5.4.99.8]	GO:0008152//metabolic process	GO:0016866//intramolecular transferase activity	-
Unigene38625_All	XsTPS95	228	0	0.2169	2.9851	0	gi|60203059|gb|AAX14716.1|	62	8e-23	beta-amyrin synthase [Aster sedifolius]	gi|182382497|gb|EU563939.1|	89.7	1e-15	Artemisia annua beta-amyrin synthase (BAS) mRNA, complete cds	sp|Q9LRH8|BAMS_PEA	60.5	3e-19	Beta-amyrin synthase OS=Pisum sativum GN=OSCPSY PE=2 SV=1	--	--	--	--	--	K15813	3e-17	64.7	pop:POPTR_764959	beta-amyrin synthase [EC:5.4.99.39]	GO:0016104//triterpenoid biosynthetic process	GO:0031559//oxidosqualene cyclase activity	-
Unigene38728_All	XsTPS96	1549	0	0.2874	0.408	0	gi|291513244|emb|CBL42917.1|	45.4	4e-24	kaurene synthase [Helianthus annuus] >gi|298357288|emb|CBM82409.1| kaurene synthase [Helianthus annuus]	gi|298357285|emb|FN908809.1|	141	3e-30	Helianthus annuus mRNA for kaurene synthase (ks2L gene), dwarf2 mutant	sp|Q39548|KSB_CUCMA	57.4	2e-08	Ent-kaur-16-ene synthase, chloroplastic OS=Cucurbita maxima PE=1 SV=1	--	--	--	--	--	K04121	3e-09	61.6	pop:POPTR_564162	ent-kaurene synthase [EC:4.2.3.19]	GO:0009686//gibberellin biosynthetic process	GO:0009899//ent-kaurene synthase activity;GO:0000287//magnesium ion binding	GO:0009570//chloroplast stroma
Unigene39945_All	XsTPS97	1460	0	0	0	#DIV/0!	gi|354696020|gb|AER36088.1|	456.1	7e-127	nerolidol synthase [Actinidia chinensis]	gi|291167242|gb|GQ338154.1|	99.6	8e-18	Actinidia polygama linalool synthase mRNA, complete cds	sp|P0CV96|NES1_FRAVE	424	7e-119	(3S,6E)-nerolidol synthase 1, chloroplastic OS=Fragaria vesca PE=1 SV=1	--	--	--	--	--	K15086	3e-121	433	rcu:RCOM_0906740	(3S)-linalool synthase [EC:4.2.3.25]	-	GO:0016829//lyase activity	-
Unigene39946_All	XsTPS98	1368	0	0	0	#DIV/0!	gi|354696020|gb|AER36088.1|	108.2	6e-111	nerolidol synthase [Actinidia chinensis]	gi|291167242|gb|GQ338154.1|	99.6	8e-18	Actinidia polygama linalool synthase mRNA, complete cds	sp|P0CV96|NES1_FRAVE	286	2e-104	(3S,6E)-nerolidol synthase 1, chloroplastic OS=Fragaria vesca PE=1 SV=1	--	--	--	--	--	K15086	5e-104	279	rcu:RCOM_0906740	(3S)-linalool synthase [EC:4.2.3.25]	-	GO:0046872//metal ion binding;GO:0010333//terpene synthase activity	-
Unigene40142_All	XsTPS99	237	0	0.8347	2.0513	0	gi|75165680|sp|Q94G53.1|QH6_ARTAN	132.9	1e-30	RecName: Full=(-)-beta-pinene synthase,chloroplastic; Flags: Precursor >gi|14279758|gb|AAK58723.1|AF276072_1 (-)-beta-pinene synthase [Artemisia annua] >gi|313504646|gb|ADR64206.1| (-)-beta-pinene synthase [Artemisia annua]	gi|14279757|gb|AF276072.1|AF276072	147	6e-33	Artemisia annua (-)-beta-pinene synthase (QH6) mRNA, complete cds	sp|Q94G53|QH6_ARTAN	132	4e-32	(-)-beta-pinene synthase,chloroplastic OS=Artemisia annua GN=QH6 PE=1 SV=1	--	--	--	--	--	K07385	3e-21	97.8	ath:AT3G25830	1,8-cineole synthase [EC:4.2.3.-]	GO:0016114//terpenoid biosynthetic process;GO:0033383	GO:0010333//terpene synthase activity;GO:0000287//magnesium ion binding	GO:0009507//chloroplast
Unigene40487_All	XsTPS100	1539	0	0.0964	0.2211	0	gi|291513244|emb|CBL42917.1|	44.7	7e-24	kaurene synthase [Helianthus annuus] >gi|298357288|emb|CBM82409.1| kaurene synthase [Helianthus annuus]	gi|298357285|emb|FN908809.1|	141	2e-30	Helianthus annuus mRNA for kaurene synthase (ks2L gene), dwarf2 mutant	sp|Q39548|KSB_CUCMA	57.4	2e-08	Ent-kaur-16-ene synthase, chloroplastic OS=Cucurbita maxima PE=1 SV=1	--	--	--	--	--	K04121	3e-09	61.6	pop:POPTR_564162	ent-kaurene synthase [EC:4.2.3.19]	GO:0009686//gibberellin biosynthetic process	GO:0009899//ent-kaurene synthase activity;GO:0000287//magnesium ion binding	GO:0009570//chloroplast stroma
Unigene40488_All	XsTPS101	1645	0	0.0902	0.266	0	gi|291513244|emb|CBL42917.1|	44.7	8e-24	kaurene synthase [Helianthus annuus] >gi|298357288|emb|CBM82409.1| kaurene synthase [Helianthus annuus]	gi|298357285|emb|FN908809.1|	141	3e-30	Helianthus annuus mRNA for kaurene synthase (ks2L gene), dwarf2 mutant	sp|Q39548|KSB_CUCMA	57.4	2e-08	Ent-kaur-16-ene synthase, chloroplastic OS=Cucurbita maxima PE=1 SV=1	--	--	--	--	--	K04121	4e-09	61.6	pop:POPTR_564162	ent-kaurene synthase [EC:4.2.3.19]	GO:0009686//gibberellin biosynthetic process	GO:0009899//ent-kaurene synthase activity;GO:0000287//magnesium ion binding	GO:0009570//chloroplast stroma
Unigene45439_All	XsTPS102	461	0	0.3219	32.5856	0	gi|359497234|ref|XP_003635459.1|	82.8	2e-15	PREDICTED: (E,E)-geranyllinalool synthase-like [Vitis vinifera]	--	--	--	--	sp|Q96376|LIS_CLABR	73.9	4e-14	S-linalool synthase OS=Clarkia breweri GN=LIS PE=2 SV=1	--	--	--	--	--	--	--	--	--	--	GO:0009620//response to fungus;GO:0009414//response to water deprivation;GO:0009867//jasmonic acid mediated signaling pathway;GO:0009611//response to wounding;GO:0009695//jasmonic acid biosynthetic process;GO:0042538//hyperosmotic salinity response;GO:0080027//response to herbivore;GO:0016102//diterpenoid biosynthetic process;GO:0009617//response to bacterium;GO:0009733//response to auxin stimulu…	GO:0080013//(E,E)-geranyllinalool synthase activity	GO:0009536//plastid
Unigene45768_All	XsTPS103	393	0	1.3843	7.6695	0	gi|350538549|ref|NP_001234604.1|	61.6	4e-09	beta-amyrin synthase [Solanum lycopersicum] >gi|357580425|sp|E7DN63.1|BAMS_SOLLC RecName: Full=Beta-amyrin synthase; AltName: Full=Triterpenoid synthase 1; Short=SlTTS1 >gi|315613943|gb|ADU52574.1| beta-amyrin synthase [Solanum lycopersicum]	--	--	--	--	sp|E7DN63|BAMS_SOLLC	61.6	1e-10	Beta-amyrin synthase OS=Solanum lycopersicum GN=TTS1 PE=1 SV=1	--	--	--	--	--	K15813	6e-09	57.4	rcu:RCOM_1573430	beta-amyrin synthase [EC:5.4.99.39]	GO:0010686//tetracyclic triterpenoid biosynthetic process;GO:0010263//tricyclic triterpenoid biosynthetic process;GO:0080003//thalianol metabolic process;GO:0048364//root development	GO:0034075//arabidiol synthase activity;GO:0080011//baruol synthase activity;GO:0034074//marneral synthase activity;GO:0042300//beta-amyrin synthase activity;GO:0042299//lupeol synthase activity;GO:0051746//thalianol synthase activity	-
Unigene49941_All	XsTPS104	264	0	0.3747	0.9207	0	gi|41387158|gb|AAS01523.1|	97.8	5e-20	putative beta-amyrin synthase [Centella asiatica]	gi|41387157|gb|AY520818.1|	63.9	7e-08	Centella asiatica putative beta-amyrin synthase (OSCCAS) mRNA, complete cds	sp|Q08IT1|DADIS_PANGI	93.2	3e-20	Dammarenediol II synthase OS=Panax ginseng GN=PNA PE=1 SV=1	--	--	--	--	--	K15813	8e-10	60.1	pop:POPTR_764959	beta-amyrin synthase [EC:5.4.99.39]	-	-	-
Unigene52262_All	XsTPS105	346	0	1.7153	1.9671	0	gi|75165680|sp|Q94G53.1|QH6_ARTAN	117.5	6e-26	RecName: Full=(-)-beta-pinene synthase,chloroplastic; Flags: Precursor >gi|14279758|gb|AAK58723.1|AF276072_1 (-)-beta-pinene synthase [Artemisia annua] >gi|313504646|gb|ADR64206.1| (-)-beta-pinene synthase [Artemisia annua]	gi|14279757|gb|AF276072.1|AF276072	83.8	1e-13	Artemisia annua (-)-beta-pinene synthase (QH6) mRNA, complete cds	sp|Q94G53|QH6_ARTAN	117	2e-27	(-)-beta-pinene synthase,chloroplastic OS=Artemisia annua GN=QH6 PE=1 SV=1	--	--	--	--	--	--	--	--	--	--	GO:0016114//terpenoid biosynthetic process	GO:0010333//terpene synthase activity	GO:0044444//cytoplasmic part
