# Supplementary material for: Comparative Transcriptome Analysis Identifies Putative Genes Involved in the Biosynthesis of Xanthanolides in Xanthium strumarium L
Source: Front Plant Sci. 2016 Aug 30;7:1317. doi: 10.3389/fpls.2016.01317 (PMC5003840; doi:10.3389/fpls.2016.01317)
Supplement: Supplementary file 1 [file Data_Sheet_1.ZIP › Supplemental data/Supplementary Table 7.xlsx]

## Sheet: Sheet1
Supplementary Table 7. Putative CYP450 in X. strumarium transcriptome. CYP450s that were expressed in the both cultivars with higher expression levels in the trichomes relative to the leaves were highlighted in red.
Gene ID	Gene Length	HT-FPKM	HY-FPKM	Fold(HY vs. HT)）	FDR(HT vs. HY)	ZY-FPKM	Gene name	Nr-ID	Nr-Score	Nr-Evalue	Nr-annotation	Nt-ID	Nt-Score	Nt-Evalue	Nt-annotation	Swissprot-ID	Swissprot-Score	Swissprot-Evalue	Swissprot-annotation	COG-Protein-or-Domain	COG-Score	COG-Evalue	COG-ID	COG-Function-Description	KO_id	KEGG-Evalue	KEGG-Score	KEGG-Gene	ko_definition	GO-BiologicalProcess	GO-MolecularFunction	Go-CellularComponent
Unigene3526_All	765	13650.2	265.252	51.4612	0	228.997	XsCYP1	gi|347602398|sp|D5JBX0.1|GAO_HELAN	319.7	###	RecName: Full=Germacrene A oxidase; Short=HaGAO; AltName: Full=Germacrene A alcohol dehydrogenase; AltName: Full=Germacrene A hydroxylase >gi|294845886|gb|ADF43082.1| germacrene A oxidase [Helianthus annuus]	gi|294845885|gb|GU256646.1|	609	1e-171	Helianthus annuus germacrene A oxidase mRNA, complete cds	sp|D5JBX0|GAO_HELAN	319	9e-88	Germacrene A oxidase OS=Helianthus annuus PE=1 SV=1	alr1450	90.1	4e-18	COG2124	Cytochrome P450	K16083	9e-45	178	osa:4329725	cytochrome P450, family 71, subfamily Z, polypeptide 6 (ent-isokaurene C2-hydroxylase) [EC:1.14.13.143]	-	-	-
Unigene22477_All	1026	10515.6	302.634	34.7469	0	250.09	XsCYP1	gi|347602398|sp|D5JBX0.1|GAO_HELAN	630.2	###	RecName: Full=Germacrene A oxidase; Short=HaGAO; AltName: Full=Germacrene A alcohol dehydrogenase; AltName: Full=Germacrene A hydroxylase >gi|294845886|gb|ADF43082.1| germacrene A oxidase [Helianthus annuus]	gi|294845885|gb|GU256646.1|	1176	0	Helianthus annuus germacrene A oxidase mRNA, complete cds	sp|D5JBX0|GAO_HELAN	630	0	Germacrene A oxidase OS=Helianthus annuus PE=1 SV=1	alr4766	59.7	8e-09	COG2124	Cytochrome P450	K13267	1e-75	281	gmx:100814284	cytochrome P450, family 71, subfamily D, polypeptide 9 (flavonoid 6-hydroxylase) [EC:1.14.13.-]	-	-	-
CL5359.Contig1_All	1719	4461.24	286.202	15.5877	0	5.5242	XsCYP2	gi|336462664|gb|AEI59773.1|	894.8	0	germacrene A acid hydroxylase [Helianthus annuus]	gi|336462663|gb|HQ439590.1|	1713	0	Helianthus annuus clone C12 germacrene A acid hydroxylase mRNA, complete cds	sp|A6YIH8|C7D55_HYOMU	437	7e-123	Premnaspirodiene oxygenase OS=Hyoscyamus muticus GN=CYP71D55 PE=1 SV=1	BH0579	115	3e-25	COG2124	Cytochrome P450	K13267	4e-109	393	gmx:100814284	cytochrome P450, family 71, subfamily D, polypeptide 9 (flavonoid 6-hydroxylase) [EC:1.14.13.-]	-	GO:0016705//oxidoreductase activity, acting on paired donors, with incorporation or reduction of molecular oxygen;GO:0004497//monooxygenase activity;GO:0005488//binding	-
Unigene5385_All	1962	2702.51	137.816	19.6095	0	134.839	XsCYP4	gi|336462676|gb|AEI59779.1|	795	0	cytochrome P450 [Helianthus annuus]	gi|336462675|gb|HQ439598.1|	1148	0	Helianthus annuus clone S3 cytochrome P450 mRNA, complete cds	sp|P37118|C71A2_SOLME	530	1e-150	Cytochrome P450 71A2 OS=Solanum melongena GN=CYP71A2 PE=2 SV=1	alr1450	114	5e-25	COG2124	Cytochrome P450	K00517	2e-124	444	ath:AT4G13310	[EC:1.14.-.-]	-	GO:0016709//oxidoreductase activity, acting on paired donors, with incorporation or reduction of molecular oxygen, NAD(P)H as one donor, and incorporation of one atom of oxygen;GO:0046872//metal ion binding	-
Unigene697_All	1650	1266.93	124.955	10.1392	0	146.458	XsCYP3	gi|336462674|gb|AEI59778.1|	795.8	0	cytochrome P450 [Helianthus annuus]	gi|336462673|gb|HQ439596.1|	1114	0	Helianthus annuus clone S2 cytochrome P450 mRNA, complete cds	sp|Q9LIP6|C71BV_ARATH	318	6e-87	Cytochrome P450 71B34 OS=Arabidopsis thaliana GN=CYP71B34 PE=2 SV=1	alr4833	102	2e-21	COG2124	Cytochrome P450	K00517	2e-86	318	ath:AT3G26300	[EC:1.14.-.-]	-	GO:0016491//oxidoreductase activity	-
Unigene19345_All	1780	697.876	20.3472	34.2984	0	27.9248	XsCYP5	gi|460407750|ref|XP_004249313.1|	542.3	###	PREDICTED: cytochrome P450 86B1-like [Solanum lycopersicum]	gi|124484370|dbj|AB267814.1|	65.9	1e-07	Ipomoea nil In03 mRNA for cytochrome P450, complete cds	sp|Q9FMY1|C86B1_ARATH	345	4e-95	Cytochrome P450 86B1 OS=Arabidopsis thaliana GN=CYP86B1 PE=2 SV=1	BH0579	136	1e-31	COG2124	Cytochrome P450	K15405	6e-114	409	aly:ARALYDRAFT_474859	cytochrome P450, family 96, subfamily A, polypeptide 15 (midchain alkane hydroxylase)	-	GO:0016491//oxidoreductase activity;GO:0005488//binding	-
CL5248.Contig5_All	1726	402.483	28.3351	14.2044	0	1.1176	XsCYP6	gi|78100210|gb|ABB20912.1|	647.5	0	P450 mono-oxygenase [Stevia rebaudiana]	gi|114325400|gb|DQ232763.2|	105	2e-19	Stevia rebaudiana P450 mono-oxygenase mRNA, complete cds	sp|O49858|C82A3_SOYBN	494	6e-140	Cytochrome P450 82A3 OS=Glycine max GN=CYP82A3 PE=2 SV=1	alr1450	105	2e-22	COG2124	Cytochrome P450	K00517	3e-133	473	ath:AT4G31940	[EC:1.14.-.-]	-	GO:0016491//oxidoreductase activity;GO:0005488//binding	-
Unigene654_All	1883	301.149	14.2772	21.093	0	11.4782	XsCYP7	gi|255964975|gb|ACO35753.1|	931.8	0	flavonoid 3&apos;-hydroxylase [Bidens aurea]	gi|255964974|gb|FJ216427.1|	1279	0	Bidens ferulifolia flavonoid 3'-hydroxylase mRNA, complete cds	sp|Q9SBQ9|F3PH_PETHY	768	0	Flavonoid 3'-monooxygenase OS=Petunia hybrida GN=CYP75B2 PE=2 SV=1	BH0579	129	1e-29	COG2124	Cytochrome P450	K05280	0	808	vvi:100232999	flavonoid 3'-monooxygenase [EC:1.14.13.21]	-	-	-
CL1747.Contig1_All	1393	237.737	9.8416	24.1563	0	0.6746	XsCYP8	gi|225456303|ref|XP_002279981.1|	553.1	###	PREDICTED: cytochrome P450 94A1-like [Vitis vinifera]	gi|470136388|ref|XM_004303928.1|	67.9	3e-08	PREDICTED: Fragaria vesca subsp. vesca cytochrome P450 94A1-like (LOC101291070), mRNA	sp|O81117|C94A1_VICSA	395	2e-110	Cytochrome P450 94A1 OS=Vicia sativa GN=CYP94A1 PE=2 SV=2	BH0579	123	9e-28	COG2124	Cytochrome P450	K13407	4e-115	413	vvi:100259592	cytochrome P450, family 94, subfamily A, polypeptide 1 (fatty acid omega-hydroxylase) [EC:1.14.-.-]	GO:0009753//response to jasmonic acid stimulus;GO:0009620//response to fungus;GO:0009611//response to wounding;GO:0010154//fruit development;GO:0009695//jasmonic acid biosynthetic process;GO:0048480//stigma development;GO:0010200//response to chitin;GO:0009555//pollen development;GO:0002213//defense response to insect;GO:0048653//anther development	GO:0046872//metal ion binding;GO:0016705//oxidoreductase activity, acting on paired donors, with incorporation or reduction of molecular oxygen;GO:0019825//oxygen binding;GO:0052694//jasmonoyl-isoleucine-12-hydroxylase activity	GO:0005576//extracellular region;GO:0009507//chloroplast
CL4769.Contig3_All	1689	201.341	8.0305	25.072	0	8.9898	XsCYP9	gi|418203660|dbj|BAM66576.1|	869	0	ferulate-5-hydroxylase [Chrysanthemum x morifolium]	gi|418203659|dbj|AB500858.1|	535	1e-149	Chrysanthemum x morifolium F5H mRNA for ferulate-5-hydroxylase, complete cds	sp|Q42600|C84A1_ARATH	710	0	Cytochrome P450 84A1 OS=Arabidopsis thaliana GN=CYP84A1 PE=2 SV=1	BH0579	130	5e-30	COG2124	Cytochrome P450	K09755	0	731	vvi:100267863	ferulate-5-hydroxylase [EC:1.14.-.-]	GO:0010224//response to UV-B;GO:0055114//oxidation-reduction process	GO:0046424//ferulate 5-hydroxylase activity;GO:0009055//electron carrier activity;GO:0005506//iron ion binding;GO:0020037//heme binding;GO:0016705//oxidoreductase activity, acting on paired donors, with incorporation or reduction of molecular oxygen	GO:0005783//endoplasmic reticulum
Unigene695_All	1756	197.92	10.4926	18.8628	0	31.4046	XsCYP10	gi|86279650|gb|ABC94480.1|	558.1	###	putative flavonoid 3&apos;-hydroxylase cytochrome P450 [Artemisia annua]	--	--	--	--	sp|O64636|C76C1_ARATH	325	5e-89	Cytochrome P450 76C1 OS=Arabidopsis thaliana GN=CYP76C1 PE=2 SV=1	alr1450	112	3e-24	COG2124	Cytochrome P450	K05280	8e-90	329	mtr:MTR_3g025230	flavonoid 3'-monooxygenase [EC:1.14.13.21]	-	GO:0016491//oxidoreductase activity;GO:0005488//binding	-
CL12538.Contig2_All	1935	173.339	29.797	5.81733	0	12.7545	XsCYP11	gi|332071102|gb|AED99870.1|	648.7	0	cytochrome P450 [Panax notoginseng]	gi|15982239|emb|AJ414400.1|	101	3e-18	Nicotiana attenuata mRNA for hydroperoxide lyase (hpl gene)	sp|P48417|CP74_LINUS	387	1e-107	Allene oxide synthase, chloroplastic OS=Linum usitatissimum GN=CYP74A PE=1 SV=1	Rv0764c	55.1	4e-07	COG2124	Cytochrome P450	K10528	0	644	vvi:100251750	hydroperoxide lyase [EC:4.1.2.-]	GO:0009611//response to wounding;GO:0055114//oxidation-reduction process	GO:0009055//electron carrier activity;GO:0004497//monooxygenase activity;GO:0005506//iron ion binding;GO:0020037//heme binding;GO:0016705//oxidoreductase activity, acting on paired donors, with incorporation or reduction of molecular oxygen;GO:0016829//lyase activity	GO:0009941//chloroplast envelope
Unigene12387_All	2187	166.343	10.0475	16.5556	0	14.1117	XsCYP12	gi|225463472|ref|XP_002276613.1|	807	0	PREDICTED: cytochrome P450 710A1-like [Vitis vinifera]	gi|292756538|dbj|AK337396.1|	119	1e-23	Lotus japonicus cDNA, clone: LjFL1-059-DA10, HTC	sp|O64697|C7101_ARATH	676	0	Cytochrome P450 710A1 OS=Arabidopsis thaliana GN=CYP710A1 PE=1 SV=1	SPAC19A8.04	229	1e-59	COG2124	Cytochrome P450	K09832	0	806	vvi:100255505	cytochrome P450, family 710, subfamily A	GO:0022900//electron transport chain;GO:0019375//galactolipid biosynthetic process;GO:0042631//cellular response to water deprivation;GO:0010583//response to cyclopentenone;GO:0009407//toxin catabolic process;GO:0016036//cellular response to phosphate starvation;GO:0019745//pentacyclic triterpenoid biosynthetic process;GO:0016126//sterol biosynthetic process	GO:0009055//electron carrier activity;GO:0004497//monooxygenase activity;GO:0019825//oxygen binding;GO:0020037//heme binding;GO:0000249//C-22 sterol desaturase activity;GO:0005506//iron ion binding	GO:0016023//cytoplasmic membrane-bounded vesicle;GO:0005576//extracellular region
CL4924.Contig1_All	1149	151.656	38.6718	3.92162	0	17.218	XsCYP13	gi|218764507|gb|ACL10147.1|	656	0	cytochrome P450 monooxygenase [Stevia rebaudiana]	gi|218764506|gb|FJ494665.1|	597	1e-167	Stevia rebaudiana cytochrome P450 monooxygenase mRNA, partial cds	sp|Q50EK0|C16B2_PICSI	404	7e-113	Cytochrome P450 716B2 OS=Picea sitchensis GN=CYP716B2 PE=2 SV=1	slr0574	208	2e-53	COG2124	Cytochrome P450	K09843	8e-50	196	ath:AT4G19230	(+)-abscisic acid 8'-hydroxylase [EC:1.14.13.93]	GO:0055114//oxidation-reduction process	GO:0009055//electron carrier activity;GO:0004497//monooxygenase activity;GO:0005506//iron ion binding;GO:0020037//heme binding;GO:0016705//oxidoreductase activity, acting on paired donors, with incorporation or reduction of molecular oxygen	-
CL10680.Contig1_All	1140	146.25	13.2625	11.0273	0	16.1392	XsCYP14	gi|291195873|gb|ADD84651.1|	321.6	###	CYP81B36 [Scoparia dulcis]	gi|225443016|ref|XM_002267288.1|	69.9	6e-09	PREDICTED: Vitis vinifera isoflavone 2'-hydroxylase-like (LOC100249221), mRNA	sp|P93147|C81E1_GLYEC	245	3e-65	Isoflavone 2'-hydroxylase OS=Glycyrrhiza echinata GN=CYP81E1 PE=1 SV=2	--	--	--	--	--	K00517	4e-62	236	ath:AT4G37430	[EC:1.14.-.-]	-	GO:0046872//metal ion binding;GO:0016705//oxidoreductase activity, acting on paired donors, with incorporation or reduction of molecular oxygen;GO:0004497//monooxygenase activity	-
Unigene2827_All	882	130.314	8.9292	14.5941	0	10.4862	XsCYP15	gi|255538130|ref|XP_002510130.1|	320.5	###	cytochrome P450, putative [Ricinus communis] >gi|223550831|gb|EEF52317.1| cytochrome P450, putative [Ricinus communis]	gi|224158226|ref|XM_002337908.1|	63.9	3e-07	Populus trichocarpa cytochrome P450 (CYP81S12v2), mRNA	sp|Q9FG65|C81D1_ARATH	238	3e-63	Cytochrome P450 81D1 OS=Arabidopsis thaliana GN=CYP81D1 PE=2 SV=1	BH0579	108	1e-23	COG2124	Cytochrome P450	K00517	1e-66	251	osa:4334183	[EC:1.14.-.-]	-	GO:0046872//metal ion binding;GO:0016705//oxidoreductase activity, acting on paired donors, with incorporation or reduction of molecular oxygen;GO:0004497//monooxygenase activity	-
Unigene7646_All	1811	124.765	17.6903	7.05274	0	13.027	XsCYP16	gi|336462666|gb|AEI59774.1|	748	0	cytochrome P450 [Helianthus annuus]	gi|336462665|gb|HQ439591.1|	678	0	Helianthus annuus clone C7 cytochrome P450 mRNA, complete cds	sp|Q9FMY1|C86B1_ARATH	352	3e-97	Cytochrome P450 86B1 OS=Arabidopsis thaliana GN=CYP86B1 PE=2 SV=1	VNG0422G	109	1e-23	COG2124	Cytochrome P450	K00517	1e-113	409	ath:AT5G52320	[EC:1.14.-.-]	-	GO:0016491//oxidoreductase activity;GO:0005488//binding	-
CL1747.Contig2_All	1749	107.613	3.0575	35.1964	0	0.3393	XsCYP17	gi|225456303|ref|XP_002279981.1|	625.2	###	PREDICTED: cytochrome P450 94A1-like [Vitis vinifera]	gi|460381183|ref|XM_004236284.1|	95.6	2e-16	PREDICTED: Solanum lycopersicum cytochrome P450 94A1-like (LOC101263302), mRNA	sp|O81117|C94A1_VICSA	421	9e-118	Cytochrome P450 94A1 OS=Vicia sativa GN=CYP94A1 PE=2 SV=2	BH0579	146	1e-34	COG2124	Cytochrome P450	K13407	1e-130	465	vvi:100259592	cytochrome P450, family 94, subfamily A, polypeptide 1 (fatty acid omega-hydroxylase) [EC:1.14.-.-]	GO:0009753//response to jasmonic acid stimulus;GO:0009620//response to fungus;GO:0009611//response to wounding;GO:0010154//fruit development;GO:0009695//jasmonic acid biosynthetic process;GO:0048480//stigma development;GO:0010200//response to chitin;GO:0009555//pollen development;GO:0002213//defense response to insect;GO:0048653//anther development	GO:0046872//metal ion binding;GO:0016705//oxidoreductase activity, acting on paired donors, with incorporation or reduction of molecular oxygen;GO:0019825//oxygen binding;GO:0052694//jasmonoyl-isoleucine-12-hydroxylase activity	GO:0005576//extracellular region;GO:0009507//chloroplast
CL11008.Contig1_All	1716	100.482	12.012	8.36517	0	0.1441	XsCYP18	gi|86279650|gb|ABC94480.1|	545.8	###	putative flavonoid 3&apos;-hydroxylase cytochrome P450 [Artemisia annua]	--	--	--	--	sp|P48419|C75A3_PETHY	323	2e-88	Flavonoid 3',5'-hydroxylase 2 OS=Petunia hybrida GN=CYP75A3 PE=2 SV=1	BH0579	125	2e-28	COG2124	Cytochrome P450	K05280	3e-90	331	mtr:MTR_3g025230	flavonoid 3'-monooxygenase [EC:1.14.13.21]	-	GO:0005488//binding;GO:0016491//oxidoreductase activity	GO:0044464//cell part
CL3462.Contig1_All	2088	72.7031	13.5041	5.38378	0	1.3502	XsCYP19	gi|336462662|gb|AEI59772.1|	785.4	0	cytochrome P450 [Helianthus annuus]	gi|336462661|gb|HQ439589.1|	1059	0	Helianthus annuus clone C113 cytochrome P450 mRNA, complete cds	sp|Q05047|C72A1_CATRO	520	1e-147	Secologanin synthase OS=Catharanthus roseus GN=CYP72A1 PE=2 SV=1	BH0579	159	2e-38	COG2124	Cytochrome P450	K15639	1e-117	422	aly:ARALYDRAFT_901457	cytochrome P450, family 734, subfamily A, polypeptide 1 (PHYB activation tagged suppressor 1) [EC:1.14.-.-]	-	-	-
CL5248.Contig2_All	1947	69.3441	5.2685	13.162	0	11.9138	XsCYP20	gi|78100210|gb|ABB20912.1|	744.2	0	P450 mono-oxygenase [Stevia rebaudiana]	gi|114325400|gb|DQ232763.2|	571	1e-159	Stevia rebaudiana P450 mono-oxygenase mRNA, complete cds	sp|O49858|C82A3_SOYBN	508	5e-144	Cytochrome P450 82A3 OS=Glycine max GN=CYP82A3 PE=2 SV=1	alr1450	118	3e-26	COG2124	Cytochrome P450	K00517	3e-140	497	ath:AT4G31940	[EC:1.14.-.-]	-	GO:0046872//metal ion binding;GO:0016705//oxidoreductase activity, acting on paired donors, with incorporation or reduction of molecular oxygen;GO:0004497//monooxygenase activity	-
Unigene11985_All	1763	68.0148	2.3715	28.6801	0	4.7691	XsCYP21	gi|18000070|gb|AAL54886.1|AF092915_1	630.2	###	cytochrome P450-dependent fatty acid hydroxylase [Nicotiana tabacum]	gi|449527579|ref|XM_004170740.1|	79.8	9e-12	PREDICTED: Cucumis sativus cytochrome P450 94A2-like (LOC101232420), mRNA	sp|O81117|C94A1_VICSA	580	1e-165	Cytochrome P450 94A1 OS=Vicia sativa GN=CYP94A1 PE=2 SV=2	AGc2890	124	4e-28	COG2124	Cytochrome P450	K13407	2e-174	610	vvi:100259592	cytochrome P450, family 94, subfamily A, polypeptide 1 (fatty acid omega-hydroxylase) [EC:1.14.-.-]	-	GO:0046872//metal ion binding;GO:0016705//oxidoreductase activity, acting on paired donors, with incorporation or reduction of molecular oxygen;GO:0004497//monooxygenase activity	-
CL8114.Contig2_All	1806	58.9676	1.7497	33.7015	0	0.9585	XsCYP22	gi|225458751|ref|XP_002285061.1|	593.6	###	PREDICTED: isoflavone 2&apos;-hydroxylase-like [Vitis vinifera]	gi|75755972|gb|DQ160101.1|	103	6e-19	Taraxacum officinale TO79a-2 (To79a-2) mRNA, partial cds	sp|P93147|C81E1_GLYEC	472	3e-133	Isoflavone 2'-hydroxylase OS=Glycyrrhiza echinata GN=CYP81E1 PE=1 SV=2	all3746	122	2e-27	COG2124	Cytochrome P450	K00517	5e-134	476	ath:AT4G37370	[EC:1.14.-.-]	-	GO:0046872//metal ion binding;GO:0016705//oxidoreductase activity, acting on paired donors, with incorporation or reduction of molecular oxygen;GO:0004497//monooxygenase activity	-
Unigene21757_All	1855	56.4999	5.2153	10.8335	0	11.1449	XsCYP23	gi|397771302|gb|AFO64617.1|	755	0	cytochrome P450 mono-oxygenase [Artemisia annua]	gi|397771301|gb|JN594506.1|	167	5e-38	Artemisia annua cytochrome P450 mono-oxygenase (CYP05) mRNA, complete cds	sp|P93147|C81E1_GLYEC	454	1e-127	Isoflavone 2'-hydroxylase OS=Glycyrrhiza echinata GN=CYP81E1 PE=1 SV=2	BH0579	137	6e-32	COG2124	Cytochrome P450	K00517	4e-132	470	ath:AT4G37360	[EC:1.14.-.-]	-	GO:0046872//metal ion binding;GO:0016705//oxidoreductase activity, acting on paired donors, with incorporation or reduction of molecular oxygen;GO:0004497//monooxygenase activity	-
CL4699.Contig1_All	2045	39.2021	3.7085	10.5709	0	6.6509	XsCYP24	gi|225456565|ref|XP_002265310.1|	743	0	PREDICTED: cytochrome P450 78A4 isoform 1 [Vitis vinifera]	gi|356498005|ref|XM_003517798.1|	109	1e-20	PREDICTED: Glycine max cytochrome P450 78A4-like (LOC100783602), mRNA	sp|O65012|C78A4_PINRA	506	1e-143	Cytochrome P450 78A4 OS=Pinus radiata GN=CYP78A4 PE=2 SV=1	AGc2890	116	1e-25	COG2124	Cytochrome P450	K00517	0	648	ath:AT1G13710	[EC:1.14.-.-]	-	GO:0046872//metal ion binding;GO:0016491//oxidoreductase activity	-
CL1503.Contig2_All	1899	36.7378	2.944	12.4789	3.7e-295	1.2241	XsCYP25	gi|255576331|ref|XP_002529058.1|	663.3	0	cytochrome P450, putative [Ricinus communis] >gi|223531470|gb|EEF33302.1| cytochrome P450, putative [Ricinus communis]	gi|225440945|ref|XM_002277093.1|	99.6	1e-17	PREDICTED: Vitis vinifera cytochrome P450 94A1-like (LOC100247615), mRNA	sp|O81117|C94A1_VICSA	367	1e-101	Cytochrome P450 94A1 OS=Vicia sativa GN=CYP94A1 PE=2 SV=2	BH0579	132	3e-30	COG2124	Cytochrome P450	K13407	2e-104	378	vvi:100259592	cytochrome P450, family 94, subfamily A, polypeptide 1 (fatty acid omega-hydroxylase) [EC:1.14.-.-]	GO:0055114//oxidation-reduction process;GO:0009620//response to fungus;GO:0009414//response to water deprivation;GO:0009867//jasmonic acid mediated signaling pathway;GO:0009611//response to wounding;GO:0009695//jasmonic acid biosynthetic process;GO:0042538//hyperosmotic salinity response;GO:0009733//response to auxin stimulus;GO:0009738//abscisic acid mediated signaling pathway;GO:0009723//respon…	GO:0070330//aromatase activity;GO:0009055//electron carrier activity;GO:0019825//oxygen binding;GO:0018685//alkane 1-monooxygenase activity;GO:0020037//heme binding;GO:0005506//iron ion binding	GO:0043231//intracellular membrane-bounded organelle;GO:0005576//extracellular region
CL6191.Contig3_All	1702	52.0887	7.9406	6.55979	6.3e-283	5.2016	XsCYP26	gi|359489376|ref|XP_002271420.2|	548.9	###	PREDICTED: LOW QUALITY PROTEIN: cytochrome P450 76C4-like [Vitis vinifera]	gi|58397717|gb|AY870905.1|	161	3e-36	Echinacea angustifolia isolate cy450P2B2 cytochrome P450 gene, partial cds	sp|Q8VWZ7|C76B6_CATRO	497	9e-141	Geraniol 8-hydroxylase OS=Catharanthus roseus GN=CYP76B6 PE=1 SV=1	BH0579	113	9e-25	COG2124	Cytochrome P450	K00517	2e-115	414	osa:4348172	[EC:1.14.-.-]	-	GO:0016491//oxidoreductase activity;GO:0005488//binding	-
Unigene12200_All	1694	46.3552	6.6867	6.93245	1.4e-258	26.5396	XsCYP27	gi|3929333|sp|O23976.1|C76B1_HELTU	652.5	0	RecName: Full=7-ethoxycoumarin O-deethylase; Short=ECOD; AltName: Full=Cytochrome P450 76B1; AltName: Full=Phenylurea dealkylase >gi|2370230|emb|CAA71054.1| 7-ethoxycoumarin O-deethylase [Helianthus tuberosus]	gi|2689220|emb|Y10098.1|	155	2e-34	H.tuberosus mRNA for 7-ethoxycoumarin O-deethylase	sp|O23976|C76B1_HELTU	652	0	7-ethoxycoumarin O-deethylase OS=Helianthus tuberosus GN=CYP76B1 PE=1 SV=1	BH0579	118	3e-26	COG2124	Cytochrome P450	K00517	6e-118	422	osa:4348172	[EC:1.14.-.-]	GO:0016099//monoterpenoid biosynthetic process;GO:0055114//oxidation-reduction process	GO:0009055//electron carrier activity;GO:0005506//iron ion binding;GO:0016709//oxidoreductase activity, acting on paired donors, with incorporation or reduction of molecular oxygen, NAD(P)H as one donor, and incorporation of one atom of oxygen;GO:0020037//heme binding	GO:0005789//endoplasmic reticulum membrane;GO:0016021//integral to membrane
CL8996.Contig3_All	1783	126.213	52.8955	2.38607	1.4e-253	12.649	XsCYP28	gi|86279650|gb|ABC94480.1|	726.9	0	putative flavonoid 3&apos;-hydroxylase cytochrome P450 [Artemisia annua]	gi|86279649|gb|DQ363131.1|	192	9e-46	Artemisia annua putative flavonoid 3'-hydroxylase cytochrome P450 mRNA, complete cds	sp|O64636|C76C1_ARATH	334	1e-91	Cytochrome P450 76C1 OS=Arabidopsis thaliana GN=CYP76C1 PE=2 SV=1	BH0579	102	2e-21	COG2124	Cytochrome P450	K13083	3e-87	321	gmx:547705	cytochrome P450, family 75, subfamily A (flavonoid 3',5'-hydroxylase) [EC:1.14.13.88]	-	GO:0016491//oxidoreductase activity;GO:0005488//binding	-
Unigene11747_All	2093	26.4873	3.4841	7.60234	7.3e-192	1.2524	XsCYP29	gi|225426453|ref|XP_002275806.1|	885.6	0	PREDICTED: cytochrome P450 86A2 [Vitis vinifera]	gi|225454267|ref|XM_002275079.1|	307	3e-80	PREDICTED: Vitis vinifera cytochrome P450 86A2-like (LOC100249915), mRNA	sp|O23066|C86A2_ARATH	795	0	Cytochrome P450 86A2 OS=Arabidopsis thaliana GN=CYP86A2 PE=2 SV=1	BH0579	127	1e-28	COG2124	Cytochrome P450	K15398	0	885	vvi:100247907	cytochrome P450, family 86, subfamily A, polypeptide 2/4/7/8 (fatty acid omega-hydroxylase) [EC:1.14.-.-]	GO:0006631//fatty acid metabolic process;GO:0055114//oxidation-reduction process	GO:0009055//electron carrier activity;GO:0005506//iron ion binding;GO:0020037//heme binding;GO:0018685//alkane 1-monooxygenase activity;GO:0070330//aromatase activity	-
CL8996.Contig1_All	887	81.4306	18.2511	4.46168	2.2e-176	3.4571	XsCYP30	gi|86279650|gb|ABC94480.1|	365.9	###	putative flavonoid 3&apos;-hydroxylase cytochrome P450 [Artemisia annua]	gi|86279649|gb|DQ363131.1|	196	3e-47	Artemisia annua putative flavonoid 3'-hydroxylase cytochrome P450 mRNA, complete cds	sp|O64636|C76C1_ARATH	225	2e-59	Cytochrome P450 76C1 OS=Arabidopsis thaliana GN=CYP76C1 PE=2 SV=1	Rv0764c	105	1e-22	COG2124	Cytochrome P450	K13083	2e-59	227	pop:POPTR_54623	cytochrome P450, family 75, subfamily A (flavonoid 3',5'-hydroxylase) [EC:1.14.13.88]	-	GO:0046872//metal ion binding;GO:0016705//oxidoreductase activity, acting on paired donors, with incorporation or reduction of molecular oxygen;GO:0004497//monooxygenase activity	-
CL1268.Contig3_All	1616	47.0961	11.9732	3.93346	5.7e-166	46.7349	XsCYP31	gi|460401225|ref|XP_004246127.1|	669.1	0	PREDICTED: cytochrome P450 87A3-like [Solanum lycopersicum]	gi|6635859|gb|AF216313.1|AF216313	787	0	Helianthus annuus cytochrome P450 (CYP87A1) mRNA, partial cds	sp|Q7XU38|C87A3_ORYSJ	553	8e-158	Cytochrome P450 87A3 OS=Oryza sativa subsp. japonica GN=CYP87A3 PE=2 SV=3	slr0574	173	9e-43	COG2124	Cytochrome P450	K00030	1e-127	454	vvi:100242228	isocitrate dehydrogenase (NAD+) [EC:1.1.1.41]	GO:0010106//cellular response to iron ion starvation;GO:0015706//nitrate transport;GO:0010167//response to nitrate;GO:0006826//iron ion transport;GO:0055114//oxidation-reduction process	GO:0009055//electron carrier activity;GO:0005506//iron ion binding;GO:0020037//heme binding;GO:0019825//oxygen binding;GO:0050598	GO:0005739//mitochondrion
Unigene8808_All	627	51.668	2.0159	25.6302	7.3e-164	0.6311	XsCYP32	gi|2689221|emb|CAA71178.1|	284.3	###	7-ethoxycoumarin O-deethylase [Helianthus tuberosus]	gi|2370229|emb|Y09920.1|	343	1e-91	Helianthus tuberosus mRNA for 7-ethoxycoumarin O-deethylase	sp|O23976|C76B1_HELTU	284	3e-77	7-ethoxycoumarin O-deethylase OS=Helianthus tuberosus GN=CYP76B1 PE=1 SV=1	BH0579	77.4	2e-14	COG2124	Cytochrome P450	K00517	7e-49	191	osa:4348172	[EC:1.14.-.-]	GO:0016099//monoterpenoid biosynthetic process;GO:0055114//oxidation-reduction process	GO:0009055//electron carrier activity;GO:0005506//iron ion binding;GO:0016709//oxidoreductase activity, acting on paired donors, with incorporation or reduction of molecular oxygen, NAD(P)H as one donor, and incorporation of one atom of oxygen;GO:0020037//heme binding	GO:0005789//endoplasmic reticulum membrane;GO:0016021//integral to membrane
Unigene21962_All	860	61.4385	9.8925	6.21061	1.3e-163	1.7828	XsCYP33	gi|397771302|gb|AFO64617.1|	379	###	cytochrome P450 mono-oxygenase [Artemisia annua]	gi|397771301|gb|JN594506.1|	119	5e-24	Artemisia annua cytochrome P450 mono-oxygenase (CYP05) mRNA, complete cds	sp|Q9FG65|C81D1_ARATH	270	1e-72	Cytochrome P450 81D1 OS=Arabidopsis thaliana GN=CYP81D1 PE=2 SV=1	BH0579	112	8e-25	COG2124	Cytochrome P450	K00517	2e-78	290	ath:AT4G37360	[EC:1.14.-.-]	GO:0055114//oxidation-reduction process	GO:0020037//heme binding;GO:0033773;GO:0005506//iron ion binding;GO:0009055//electron carrier activity	-
CL156.Contig1_All	1067	35.151	2.597	13.5352	3.8e-163	0.3708	XsCYP34	gi|3929333|sp|O23976.1|C76B1_HELTU	471.1	###	RecName: Full=7-ethoxycoumarin O-deethylase; Short=ECOD; AltName: Full=Cytochrome P450 76B1; AltName: Full=Phenylurea dealkylase >gi|2370230|emb|CAA71054.1| 7-ethoxycoumarin O-deethylase [Helianthus tuberosus]	gi|2370229|emb|Y09920.1|	452	1e-124	Helianthus tuberosus mRNA for 7-ethoxycoumarin O-deethylase	sp|O23976|C76B1_HELTU	471	4e-133	7-ethoxycoumarin O-deethylase OS=Helianthus tuberosus GN=CYP76B1 PE=1 SV=1	BS_yetO_1	65.1	2e-10	COG2124	Cytochrome P450	K00517	2e-69	260	osa:4348172	[EC:1.14.-.-]	GO:0016099//monoterpenoid biosynthetic process;GO:0055114//oxidation-reduction process	GO:0009055//electron carrier activity;GO:0005506//iron ion binding;GO:0016709//oxidoreductase activity, acting on paired donors, with incorporation or reduction of molecular oxygen, NAD(P)H as one donor, and incorporation of one atom of oxygen;GO:0020037//heme binding	GO:0005789//endoplasmic reticulum membrane;GO:0016021//integral to membrane
CL2642.Contig1_All	1401	23.9701	1.5268	15.6996	1.8e-152	0.4236	XsCYP35	gi|359492645|ref|XP_002281995.2|	400.6	###	PREDICTED: cytochrome P450 82A3 [Vitis vinifera]	gi|308190445|gb|GU318233.1|	89.7	7e-15	Artemisia annua cytochrome P450 mono-oxygenase (cyp21a) mRNA, partial cds	sp|O49858|C82A3_SOYBN	353	2e-97	Cytochrome P450 82A3 OS=Glycine max GN=CYP82A3 PE=2 SV=1	BH0579	114	3e-25	COG2124	Cytochrome P450	K00517	2e-89	328	ath:AT4G31940	[EC:1.14.-.-]	-	GO:0046872//metal ion binding;GO:0016705//oxidoreductase activity, acting on paired donors, with incorporation or reduction of molecular oxygen;GO:0004497//monooxygenase activity	-
CL3844.Contig4_All	1577	74.9663	32.7695	2.28769	9.1e-124	16.1831	XsCYP36	gi|417863|sp|Q04468.1|TCMO_HELTU	992.6	0	RecName: Full=Trans-cinnamate 4-monooxygenase; AltName: Full=Cinnamic acid 4-hydroxylase; Short=C4H; Short=CA4H; AltName: Full=Cytochrome P450 73; AltName: Full=Cytochrome P450C4H >gi|18859|emb|CAA78982.1| trans-cinnamate 4-monooxygenase [Helianthus tuberosus]	gi|194474660|gb|EU676019.1|	1665	0	Echinacea angustifolia trans-cinnamate 4-monooxygenase (C4H) mRNA, complete cds	sp|Q04468|TCMO_HELTU	992	0	Trans-cinnamate 4-monooxygenase OS=Helianthus tuberosus GN=CYP73A1 PE=1 SV=1	alr1450	108	3e-23	COG2124	Cytochrome P450	K00487	0	931	pop:POPTR_823837	trans-cinnamate 4-monooxygenase [EC:1.14.13.11]	GO:0009555//pollen development;GO:0009611//response to wounding;GO:0009808//lignin metabolic process;GO:0040007//growth;GO:0009416//response to light stimulus;GO:0055114//oxidation-reduction process;GO:0080167//response to karrikin	GO:0016710//trans-cinnamate 4-monooxygenase activity;GO:0009055//electron carrier activity;GO:0005506//iron ion binding;GO:0020037//heme binding	GO:0009505//plant-type cell wall;GO:0005886//plasma membrane;GO:0005783//endoplasmic reticulum
CL9553.Contig1_All	952	45.4841	9.0897	5.00392	3.5e-116	1.2469	XsCYP37	gi|397771302|gb|AFO64617.1|	341.3	###	cytochrome P450 mono-oxygenase [Artemisia annua]	gi|397771301|gb|JN594506.1|	79.8	5e-12	Artemisia annua cytochrome P450 mono-oxygenase (CYP05) mRNA, complete cds	sp|P93147|C81E1_GLYEC	208	4e-54	Isoflavone 2'-hydroxylase OS=Glycyrrhiza echinata GN=CYP81E1 PE=1 SV=2	--	--	--	--	--	K00517	3e-56	217	ath:AT4G37310	[EC:1.14.-.-]	-	GO:0046872//metal ion binding;GO:0016491//oxidoreductase activity	-
Unigene12699_All	280	87.8337	5.0351	17.4443	6.4e-115	5.6524	XsCYP38	gi|89242710|gb|ABD60225.1|	97.1	###	ent-kaurenoic acid 13-hydroxylase [Stevia rebaudiana] >gi|189418962|gb|ACD93722.1| ent-kaurenoic acid 13-hydroxylase [Stevia rebaudiana]	gi|189418961|gb|EU722415.1|	99.6	1e-18	Stevia rebaudiana ent-kaurenoic acid 13-hydroxylase mRNA, complete cds	sp|Q50EK0|C16B2_PICSI	67	2e-12	Cytochrome P450 716B2 OS=Picea sitchensis GN=CYP716B2 PE=2 SV=1	--	--	--	--	--	K09843	1e-07	53.1	rcu:RCOM_0814150	(+)-abscisic acid 8'-hydroxylase [EC:1.14.13.93]	GO:0006278//RNA-dependent DNA replication;GO:0055114//oxidation-reduction process	GO:0003964//RNA-directed DNA polymerase activity;GO:0009055//electron carrier activity;GO:0004497//monooxygenase activity;GO:0003723//RNA binding;GO:0005506//iron ion binding;GO:0020037//heme binding;GO:0016705//oxidoreductase activity, acting on paired donors, with incorporation or reduction of molecular oxygen	-
Unigene3004_All	1813	39.6633	14.8016	2.67966	7.2e-99	13.8856	XsCYP39	gi|3059131|emb|CAA04117.1|	944.5	0	cytochrome P450 [Helianthus tuberosus]	gi|3059130|emb|AJ000478.1|	1602	0	Helianthus tuberosus mRNA for cytochrome P450, CYP81B1l	sp|P93147|C81E1_GLYEC	470	1e-132	Isoflavone 2'-hydroxylase OS=Glycyrrhiza echinata GN=CYP81E1 PE=1 SV=2	BH0579	135	3e-31	COG2124	Cytochrome P450	K00517	5e-140	496	ath:AT4G37340	[EC:1.14.-.-]	GO:0055114//oxidation-reduction process	GO:0020037//heme binding;GO:0016705//oxidoreductase activity, acting on paired donors, with incorporation or reduction of molecular oxygen;GO:0004497//monooxygenase activity;GO:0005506//iron ion binding;GO:0009055//electron carrier activity	-
Unigene14782_All	1758	16.2215	2.6271	6.17468	1.85e-88	0.2251	XsCYP40	gi|359478566|ref|XP_002280004.2|	850.5	0	PREDICTED: cytochrome P450 86A1 [Vitis vinifera]	gi|357490636|ref|XM_003615558.1|	129	1e-26	Medicago truncatula Cytochrome P450 (MTR_5g070010) mRNA, complete cds	sp|P48422|C86A1_ARATH	796	0	Cytochrome P450 86A1 OS=Arabidopsis thaliana GN=CYP86A1 PE=1 SV=2	BH0579	123	9e-28	COG2124	Cytochrome P450	K15401	0	850	vvi:100243236	cytochrome P450, family 86, subfamily A, polypeptide 1 (fatty acid omega-hydroxylase) [EC:1.14.-.-]	GO:0006631//fatty acid metabolic process;GO:0055114//oxidation-reduction process;GO:0010345//suberin biosynthetic process;GO:0000041//transition metal ion transport	GO:0070330//aromatase activity;GO:0009055//electron carrier activity;GO:0019825//oxygen binding;GO:0018685//alkane 1-monooxygenase activity;GO:0020037//heme binding;GO:0005506//iron ion binding	GO:0005773//vacuole
Unigene4230_All	881	22.7363	2.9246	7.77416	1.06e-70	0.5614	XsCYP41	gi|86279650|gb|ABC94480.1|	318.9	###	putative flavonoid 3&apos;-hydroxylase cytochrome P450 [Artemisia annua]	gi|460401250|ref|XR_183052.1|	75.8	7e-11	PREDICTED: Solanum lycopersicum flavonoid 3',5'-hydroxylase 2-like (LOC101245389), misc_RNA	sp|O04773|C75A6_CAMME	220	1e-57	Flavonoid 3',5'-hydroxylase OS=Campanula medium GN=CYP75A6 PE=2 SV=1	alr1450	133	5e-31	COG2124	Cytochrome P450	K13083	3e-60	229	pop:POPTR_64620	cytochrome P450, family 75, subfamily A (flavonoid 3',5'-hydroxylase) [EC:1.14.13.88]	-	GO:0046872//metal ion binding;GO:0004497//monooxygenase activity;GO:0016705//oxidoreductase activity, acting on paired donors, with incorporation or reduction of molecular oxygen	GO:0071944//cell periphery
CL2801.Contig1_All	564	54.6888	13.8776	3.9408	5.12e-68	0.0877	XsCYP42	gi|470140540|ref|XP_004305998.1|	190.7	###	PREDICTED: cytochrome P450 71D11-like [Fragaria vesca subsp. vesca]	gi|470140527|ref|XM_004305944.1|	83.8	2e-13	PREDICTED: Fragaria vesca subsp. vesca cytochrome P450 71D11-like (LOC101296993), mRNA	sp|D5JBX1|GAO_BARSP	171	2e-43	Germacrene A oxidase OS=Barnadesia spinosa PE=1 SV=1	all1361	71.6	8e-13	COG2124	Cytochrome P450	K13267	7e-40	161	gmx:100814284	cytochrome P450, family 71, subfamily D, polypeptide 9 (flavonoid 6-hydroxylase) [EC:1.14.13.-]	GO:0055114//oxidation-reduction process	GO:0020037//heme binding;GO:0016705//oxidoreductase activity, acting on paired donors, with incorporation or reduction of molecular oxygen;GO:0004497//monooxygenase activity;GO:0005506//iron ion binding;GO:0009055//electron carrier activity	-
Unigene6260_All	540	73.0892	23.5872	3.09868	8.86e-67	9.159	XsCYP43	gi|417863|sp|Q04468.1|TCMO_HELTU	262.3	###	RecName: Full=Trans-cinnamate 4-monooxygenase; AltName: Full=Cinnamic acid 4-hydroxylase; Short=C4H; Short=CA4H; AltName: Full=Cytochrome P450 73; AltName: Full=Cytochrome P450C4H >gi|18859|emb|CAA78982.1| trans-cinnamate 4-monooxygenase [Helianthus tuberosus]	gi|194474660|gb|EU676019.1|	436	1e-119	Echinacea angustifolia trans-cinnamate 4-monooxygenase (C4H) mRNA, complete cds	sp|Q04468|TCMO_HELTU	262	1e-70	Trans-cinnamate 4-monooxygenase OS=Helianthus tuberosus GN=CYP73A1 PE=1 SV=1	all3746	57.8	1e-08	COG2124	Cytochrome P450	K00487	4e-68	254	pop:POPTR_739008	trans-cinnamate 4-monooxygenase [EC:1.14.13.11]	GO:0009555//pollen development;GO:0009611//response to wounding;GO:0009808//lignin metabolic process;GO:0040007//growth;GO:0009416//response to light stimulus;GO:0055114//oxidation-reduction process;GO:0080167//response to karrikin	GO:0016710//trans-cinnamate 4-monooxygenase activity;GO:0009055//electron carrier activity;GO:0005506//iron ion binding;GO:0020037//heme binding	GO:0009505//plant-type cell wall;GO:0005886//plasma membrane;GO:0005783//endoplasmic reticulum
Unigene24317_All	822	15.9864	0.8871	18.021	2.96e-62	0.3008	XsCYP44	gi|336462662|gb|AEI59772.1|	149.8	###	cytochrome P450 [Helianthus annuus]	gi|336462661|gb|HQ439589.1|	262	5e-67	Helianthus annuus clone C113 cytochrome P450 mRNA, complete cds	sp|Q05047|C72A1_CATRO	72.4	3e-13	Secologanin synthase OS=Catharanthus roseus GN=CYP72A1 PE=2 SV=1	--	--	--	--	--	K15638	5e-12	69.7	aly:ARALYDRAFT_494050	cytochrome P450, family 72, subfamily C, polypeptide 1	-	-	-
Unigene10747_All	1242	11.2417	1.7614	6.38225	1.12e-44	2.8274	XsCYP45	gi|336462666|gb|AEI59774.1|	444.5	###	cytochrome P450 [Helianthus annuus]	--	--	--	--	sp|Q9FMY1|C86B1_ARATH	234	8e-62	Cytochrome P450 86B1 OS=Arabidopsis thaliana GN=CYP86B1 PE=2 SV=1	BH0579	65.1	2e-10	COG2124	Cytochrome P450	K00517	1e-74	278	aly:ARALYDRAFT_495302	[EC:1.14.-.-]	-	GO:0016491//oxidoreductase activity	-
Unigene24094_All	959	10.4197	0.9632	10.8178	5.47e-41	0.0516	XsCYP46	gi|225458055|ref|XP_002278300.1|	317.4	###	PREDICTED: cytochrome P450 83B1 [Vitis vinifera]	--	--	--	--	sp|O48923|C71DA_SOYBN	264	7e-71	Cytochrome P450 71D10 OS=Glycine max GN=CYP71D10 PE=2 SV=1	alr1450	112	9e-25	COG2124	Cytochrome P450	K00517	5e-70	262	ath:AT5G25180	[EC:1.14.-.-]	GO:0009639//response to red or far red light;GO:0046394;GO:0042742//defense response to bacterium;GO:0019761//glucosinolate biosynthetic process;GO:0042435//indole-containing compound biosynthetic process	GO:0046872//metal ion binding;GO:0016709//oxidoreductase activity, acting on paired donors, with incorporation or reduction of molecular oxygen, NAD(P)H as one donor, and incorporation of one atom of oxygen	GO:0016020//membrane;GO:0043231//intracellular membrane-bounded organelle;GO:0044444//cytoplasmic part
CL1268.Contig2_All	1280	8.6978	1.2913	6.73569	6.38e-37	2.4343	XsCYP47	gi|462406787|gb|EMJ12251.1|	214.2	###	hypothetical protein PRUPE_ppa018745mg [Prunus persica]	gi|6635859|gb|AF216313.1|AF216313	603	1e-169	Helianthus annuus cytochrome P450 (CYP87A1) mRNA, partial cds	sp|Q7XU38|C87A3_ORYSJ	264	7e-71	Cytochrome P450 87A3 OS=Oryza sativa subsp. japonica GN=CYP87A3 PE=2 SV=3	slr0574	87.8	4e-17	COG2124	Cytochrome P450	K00030	1e-57	222	vvi:100242228	isocitrate dehydrogenase (NAD+) [EC:1.1.1.41]	GO:0010106//cellular response to iron ion starvation;GO:0015706//nitrate transport;GO:0010167//response to nitrate;GO:0006826//iron ion transport;GO:0055114//oxidation-reduction process	GO:0009055//electron carrier activity;GO:0005506//iron ion binding;GO:0020037//heme binding;GO:0019825//oxygen binding;GO:0050598	GO:0005739//mitochondrion
Unigene23614_All	572	13.0821	0.6799	19.2412	2.51e-36	0.2594	XsCYP48	gi|297742504|emb|CBI34653.3|	247.7	###	unnamed protein product [Vitis vinifera]	gi|225454267|ref|XM_002275079.1|	133	2e-28	PREDICTED: Vitis vinifera cytochrome P450 86A2-like (LOC100249915), mRNA	sp|O23066|C86A2_ARATH	220	5e-58	Cytochrome P450 86A2 OS=Arabidopsis thaliana GN=CYP86A2 PE=2 SV=1	BH0579	55.1	8e-08	COG2124	Cytochrome P450	K15398	8e-66	247	vvi:100247907	cytochrome P450, family 86, subfamily A, polypeptide 2/4/7/8 (fatty acid omega-hydroxylase) [EC:1.14.-.-]	GO:0006631//fatty acid metabolic process;GO:0055114//oxidation-reduction process	GO:0009055//electron carrier activity;GO:0005506//iron ion binding;GO:0020037//heme binding;GO:0018685//alkane 1-monooxygenase activity;GO:0070330//aromatase activity	GO:0016020//membrane
Unigene24493_All	868	6.7811	0.112	60.5455	1.05e-33	0.057	XsCYP49	gi|169659107|dbj|BAG12744.1|	330.5	###	ABA 8-oxidase [Lactuca sativa]	gi|169659106|dbj|AB235920.1|	109	5e-21	Lactuca sativa LsABA8ox4 mRNA for ABA 8-oxidase, complete cds	sp|O81077|ABAH2_ARATH	320	9e-88	Abscisic acid 8'-hydroxylase 2 OS=Arabidopsis thaliana GN=CYP707A2 PE=2 SV=1	slr0574	109	7e-24	COG2124	Cytochrome P450	K09843	4e-88	322	pop:POPTR_723222	(+)-abscisic acid 8'-hydroxylase [EC:1.14.13.93]	GO:0055114//oxidation-reduction process;GO:0009687//abscisic acid metabolic process;GO:0010114//response to red light;GO:0048838//release of seed from dormancy;GO:0009415//response to water stimulus;GO:0006950//response to stress	GO:0010295//(+)-abscisic acid 8'-hydroxylase activity;GO:0009055//electron carrier activity;GO:0019825//oxygen binding;GO:0020037//heme binding;GO:0005506//iron ion binding	GO:0009507//chloroplast
Unigene15037_All	547	19.6859	4.266	4.6146	6.15e-28	4.4305	XsCYP50	gi|336462666|gb|AEI59774.1|	172.2	###	cytochrome P450 [Helianthus annuus]	gi|336462665|gb|HQ439591.1|	95.6	5e-17	Helianthus annuus clone C7 cytochrome P450 mRNA, complete cds	sp|P48422|C86A1_ARATH	115	1e-26	Cytochrome P450 86A1 OS=Arabidopsis thaliana GN=CYP86A1 PE=1 SV=2	BH0579	52	6e-07	COG2124	Cytochrome P450	K15405	1e-33	140	aly:ARALYDRAFT_474859	cytochrome P450, family 96, subfamily A, polypeptide 15 (midchain alkane hydroxylase)	GO:0010025//wax biosynthetic process;GO:0022900//electron transport chain	GO:0009055//electron carrier activity;GO:0005506//iron ion binding;GO:0080133//midchain alkane hydroxylase activity;GO:0020037//heme binding;GO:0019825//oxygen binding	GO:0005576//extracellular region;GO:0005783//endoplasmic reticulum
Unigene7379_All	1235	7.9064	1.5352	5.15008	1.45e-27	2.523	XsCYP51	gi|336462674|gb|AEI59778.1|	307.4	###	cytochrome P450 [Helianthus annuus]	--	--	--	--	sp|Q9LTL8|C71BO_ARATH	269	3e-72	Cytochrome P450 71B24 OS=Arabidopsis thaliana GN=CYP71B24 PE=2 SV=1	alr1450	93.2	8e-19	COG2124	Cytochrome P450	K00517	8e-72	269	ath:AT3G26230	[EC:1.14.-.-]	-	GO:0016491//oxidoreductase activity	-
Unigene21299_All	530	8.0064	0.4586	17.4583	1.64e-20	1.3065	XsCYP52	gi|462406787|gb|EMJ12251.1|	111.7	###	hypothetical protein PRUPE_ppa018745mg [Prunus persica]	gi|123707855|emb|AM475142.1|	91.7	7e-16	Vitis vinifera, whole genome shotgun sequence, contig VV78X113069.4, clone ENTAV 115	sp|Q7XU38|C87A3_ORYSJ	84.3	4e-17	Cytochrome P450 87A3 OS=Oryza sativa subsp. japonica GN=CYP87A3 PE=2 SV=3	--	--	--	--	--	K00030	2e-17	86.7	vvi:100242228	isocitrate dehydrogenase (NAD+) [EC:1.1.1.41]	GO:0010106//cellular response to iron ion starvation;GO:0015706//nitrate transport;GO:0010167//response to nitrate;GO:0006826//iron ion transport;GO:0055114//oxidation-reduction process	GO:0009055//electron carrier activity;GO:0005506//iron ion binding;GO:0020037//heme binding;GO:0019825//oxygen binding;GO:0050598	GO:0005739//mitochondrion
Unigene6595_All	609	5.769	0.3193	18.0677	2.94e-17	7.0655	XsCYP53	gi|225437270|ref|XP_002282468.1|	300.1	###	PREDICTED: cytochrome P450 94A1 [Vitis vinifera] >gi|297735521|emb|CBI17961.3| unnamed protein product [Vitis vinifera]	gi|460403497|ref|XM_004247179.1|	115	6e-23	PREDICTED: Solanum lycopersicum cytochrome P450 94A1-like (LOC101249297), mRNA	sp|O81117|C94A1_VICSA	275	2e-74	Cytochrome P450 94A1 OS=Vicia sativa GN=CYP94A1 PE=2 SV=2	AGc2890	86.3	3e-17	COG2124	Cytochrome P450	K13407	5e-81	298	vvi:100259592	cytochrome P450, family 94, subfamily A, polypeptide 1 (fatty acid omega-hydroxylase) [EC:1.14.-.-]	GO:0055114//oxidation-reduction process	GO:0020037//heme binding;GO:0005506//iron ion binding;GO:0009055//electron carrier activity;GO:0070330//aromatase activity	-
Unigene16078_All	433	5.7957	0.1123	51.6091	1.54e-14	5.7112	XsCYP54	gi|224082754|ref|XP_002306826.1|	216.5	###	cytochrome P450 [Populus trichocarpa] >gi|222856275|gb|EEE93822.1| cytochrome P450 [Populus trichocarpa]	gi|71726947|gb|DQ099541.1|	69.9	2e-09	Petunia x hybrida cytochrome P450 monooxygenase (CYP94A13) mRNA, complete cds	sp|O81117|C94A1_VICSA	203	3e-53	Cytochrome P450 94A1 OS=Vicia sativa GN=CYP94A1 PE=2 SV=2	--	--	--	--	--	K13407	2e-56	215	vvi:100259592	cytochrome P450, family 94, subfamily A, polypeptide 1 (fatty acid omega-hydroxylase) [EC:1.14.-.-]	GO:0055114//oxidation-reduction process	GO:0020037//heme binding;GO:0005506//iron ion binding;GO:0009055//electron carrier activity;GO:0070330//aromatase activity	-
Unigene1414_All	612	18.3406	7.6258	2.40507	6.27e-14	7.5966	XsCYP55	gi|225734417|gb|ACO25188.1|	336.3	###	p-coumaroyl ester 3&apos;-hydroxylase [Cynara cardunculus]	gi|225734416|gb|FJ225121.1|	511	1e-142	Cynara cardunculus p-coumaroyl ester 3'-hydroxylase gene, promoter region and complete cds	sp|O48922|C98A2_SOYBN	313	5e-86	Cytochrome P450 98A2 OS=Glycine max GN=CYP98A2 PE=2 SV=1	PA3679	77.4	2e-14	COG2124	Cytochrome P450	K09754	9e-89	323	pop:POPTR_685839	coumaroylquinate(coumaroylshikimate) 3'-monooxygenase [EC:1.14.13.36]	GO:0055114//oxidation-reduction process	GO:0020037//heme binding;GO:0005506//iron ion binding;GO:0009055//electron carrier activity;GO:0016711//flavonoid 3'-monooxygenase activity	-
Unigene8941_All	403	6.9065	0.6032	11.4498	2.6e-12	13.7454	XsCYP56	gi|224143170|ref|XP_002336002.1|	139.8	###	cytochrome P450 [Populus trichocarpa] >gi|222838370|gb|EEE76735.1| cytochrome P450 [Populus trichocarpa]	--	--	--	--	sp|P98188|C94A2_VICSA	122	9e-29	Cytochrome P450 94A2 OS=Vicia sativa GN=CYP94A2 PE=2 SV=1	--	--	--	--	--	K13407	3e-33	138	rcu:RCOM_0992750	cytochrome P450, family 94, subfamily A, polypeptide 1 (fatty acid omega-hydroxylase) [EC:1.14.-.-]	-	GO:0046872//metal ion binding;GO:0016705//oxidoreductase activity, acting on paired donors, with incorporation or reduction of molecular oxygen;GO:0004497//monooxygenase activity	-
Unigene13226_All	471	6.975	0.9289	7.50888	3.13e-12	0.21	XsCYP57	gi|86753682|gb|ABD15097.1|	89.4	###	putative heme-binding cytochrome P450 [Artemisia annua]	--	--	--	--	sp|Q42799|C93A2_SOYBN	56.2	8e-09	Cytochrome P450 93A2 OS=Glycine max GN=CYP93A2 PE=2 SV=1	--	--	--	--	--	K13261	5e-08	55.1	gmx:100776878	cytochrome P450, family 93, subfamily A, polypeptide 1 (3,9-dihydroxypterocarpan 6a-monooxygenase) [EC:1.14.13.28]	-	GO:0046872//metal ion binding;GO:0016709//oxidoreductase activity, acting on paired donors, with incorporation or reduction of molecular oxygen, NAD(P)H as one donor, and incorporation of one atom of oxygen;GO:0019825//oxygen binding	GO:0009507//chloroplast;GO:0005783//endoplasmic reticulum
Unigene9969_All	244	18.513	4.3833	4.22353	1.52e-11	3.2432	XsCYP58	gi|6635860|gb|AAF20011.1|AF216313_1	67.8	###	cytochrome P450, partial [Helianthus annuus]	gi|6635859|gb|AF216313.1|AF216313	101	3e-19	Helianthus annuus cytochrome P450 (CYP87A1) mRNA, partial cds	sp|Q7XU38|C87A3_ORYSJ	52.4	6e-08	Cytochrome P450 87A3 OS=Oryza sativa subsp. japonica GN=CYP87A3 PE=2 SV=3	--	--	--	--	--	--	--	--	--	--	GO:0010106//cellular response to iron ion starvation;GO:0015706//nitrate transport;GO:0010167//response to nitrate;GO:0006826//iron ion transport;GO:0055114//oxidation-reduction process	GO:0009055//electron carrier activity;GO:0004497//monooxygenase activity;GO:0005506//iron ion binding;GO:0020037//heme binding;GO:0016705//oxidoreductase activity, acting on paired donors, with incorporation or reduction of molecular oxygen;GO:0019825//oxygen binding	GO:0005739//mitochondrion
CL611.Contig1_All	240	11.0267	1.6205	6.8045	1.32e-09	10.51	XsCYP59	gi|255564896|ref|XP_002523441.1|	70.9	###	cytochrome P450, putative [Ricinus communis] >gi|223537269|gb|EEF38900.1| cytochrome P450, putative [Ricinus communis]	--	--	--	--	sp|Q9M7B8|C79D1_MANES	62.4	6e-11	Valine N-monooxygenase 1 OS=Manihot esculenta GN=CYP79D1 PE=1 SV=1	--	--	--	--	--	K12153	2e-12	68.9	gmx:100779934	cytochrome P450, family 79, subfamily A, polypeptide 2 (phenylalanine N-monooxygenase) [EC:1.14.13.124]	-	GO:0005488//binding;GO:0004497//monooxygenase activity;GO:0016705//oxidoreductase activity, acting on paired donors, with incorporation or reduction of molecular oxygen	GO:0016023//cytoplasmic membrane-bounded vesicle
CL1447.Contig2_All	717	3.0546	0.4068	7.50885	1.71e-08	4.8976	XsCYP60	gi|224076988|ref|XP_002305081.1|	262.3	###	cytochrome P450 [Populus trichocarpa] >gi|222848045|gb|EEE85592.1| cytochrome P450 [Populus trichocarpa]	--	--	--	--	sp|Q6J541|C79D3_LOTJA	259	1e-69	Isoleucine N-monooxygenase 1 OS=Lotus japonicus GN=CYP79D3 PE=1 SV=1	--	--	--	--	--	K12153	1e-67	254	gmx:100779934	cytochrome P450, family 79, subfamily A, polypeptide 2 (phenylalanine N-monooxygenase) [EC:1.14.13.124]	GO:0044710	GO:0046872//metal ion binding;GO:0004497//monooxygenase activity;GO:0016705//oxidoreductase activity, acting on paired donors, with incorporation or reduction of molecular oxygen	-
Unigene20400_All	275	12.1121	3.0053	4.03025	1.73e-08	22.1216	XsCYP61	gi|255538866|ref|XP_002510498.1|	78.2	###	cytochrome P450, putative [Ricinus communis] >gi|223551199|gb|EEF52685.1| cytochrome P450, putative [Ricinus communis]	--	--	--	--	sp|P58048|C71B8_ARATH	62.4	6e-11	Cytochrome P450 71B8 OS=Arabidopsis thaliana GN=CYP71B8 PE=3 SV=1	--	--	--	--	--	K00517	5e-10	60.8	ath:AT3G26200	[EC:1.14.-.-]	GO:0043436;GO:0044711;GO:0042435//indole-containing compound biosynthetic process;GO:0006952//defense response	GO:0005488//binding;GO:0016709//oxidoreductase activity, acting on paired donors, with incorporation or reduction of molecular oxygen, NAD(P)H as one donor, and incorporation of one atom of oxygen	GO:0044464//cell part
Unigene9403_All	514	5.5038	1.4187	3.87947	3.71e-07	0.5773	XsCYP62	gi|470111380|ref|XP_004291926.1|	192.2	###	PREDICTED: cytochrome P450 82A3-like [Fragaria vesca subsp. vesca]	--	--	--	--	sp|O49858|C82A3_SOYBN	167	4e-42	Cytochrome P450 82A3 OS=Glycine max GN=CYP82A3 PE=2 SV=1	--	--	--	--	--	K00517	3e-35	145	ath:AT4G31940	[EC:1.14.-.-]	GO:0055114//oxidation-reduction process	GO:0020037//heme binding;GO:0033772;GO:0005506//iron ion binding;GO:0009055//electron carrier activity	-
CL10708.Contig3_All	1680	3.8023	1.7652	2.15403	4.7e-07	0.9126	XsCYP63	gi|224115696|ref|XP_002317099.1|	528.5	###	cytochrome P450 [Populus trichocarpa] >gi|222860164|gb|EEE97711.1| cytochrome P450 [Populus trichocarpa]	gi|297601250|ref|NM_001057124.2|	60	8e-06	Oryza sativa Japonica Group Os03g0593600 (Os03g0593600) mRNA, complete cds	sp|Q50EK1|C16B1_PICSI	337	9e-93	Cytochrome P450 716B1 OS=Picea sitchensis GN=CYP716B1 PE=2 SV=1	slr0574	214	4e-55	COG2124	Cytochrome P450	K09588	9e-67	253	aly:ARALYDRAFT_908485	cytochrome P450, family 90, subfamily A, polypeptide 1 [EC:1.14.-.-]	-	GO:0046872//metal ion binding;GO:0016705//oxidoreductase activity, acting on paired donors, with incorporation or reduction of molecular oxygen;GO:0004497//monooxygenase activity	-
Unigene23135_All	560	2.7703	0.5209	5.31829	2.24e-05	21.7265	XsCYP64	gi|225457521|ref|XP_002271954.1|	107.1	###	PREDICTED: cytochrome P450 87A3 [Vitis vinifera]	gi|123707855|emb|AM475142.1|	71.9	7e-10	Vitis vinifera, whole genome shotgun sequence, contig VV78X113069.4, clone ENTAV 115	sp|Q7XU38|C87A3_ORYSJ	81.3	3e-16	Cytochrome P450 87A3 OS=Oryza sativa subsp. japonica GN=CYP87A3 PE=2 SV=3	--	--	--	--	--	K00030	6e-20	95.1	vvi:100242228	isocitrate dehydrogenase (NAD+) [EC:1.1.1.41]	GO:0010106//cellular response to iron ion starvation;GO:0015706//nitrate transport;GO:0010167//response to nitrate;GO:0006826//iron ion transport;GO:0055114//oxidation-reduction process	GO:0009055//electron carrier activity;GO:0004497//monooxygenase activity;GO:0005506//iron ion binding;GO:0020037//heme binding;GO:0016705//oxidoreductase activity, acting on paired donors, with incorporation or reduction of molecular oxygen;GO:0019825//oxygen binding	GO:0005739//mitochondrion
Unigene16170_All	484	5.0907	1.9084	2.66752	0.000175	0.1022	XsCYP65	gi|224097756|ref|XP_002334586.1|	134.8	###	cytochrome P450 [Populus trichocarpa] >gi|222873361|gb|EEF10492.1| cytochrome P450 [Populus trichocarpa]	--	--	--	--	sp|O65782|C83B1_ARATH	105	1e-23	Cytochrome P450 83B1 OS=Arabidopsis thaliana GN=CYP83B1 PE=1 SV=1	--	--	--	--	--	K11818	2e-23	105	aly:ARALYDRAFT_913321	cytochrome P450, family 83, subfamily B, polypeptide 1 [EC:1.14.-.-]	GO:0043436;GO:0044711;GO:0042435//indole-containing compound biosynthetic process;GO:0006952//defense response	GO:0005488//binding;GO:0016709//oxidoreductase activity, acting on paired donors, with incorporation or reduction of molecular oxygen, NAD(P)H as one donor, and incorporation of one atom of oxygen	GO:0044464//cell part
Unigene24096_All	321	4.1221	0.9087	4.53626	0.000246	0.3082	XsCYP66	gi|224103053|ref|XP_002312905.1|	126.3	###	cytochrome P450 [Populus trichocarpa] >gi|222849313|gb|EEE86860.1| cytochrome P450 [Populus trichocarpa]	--	--	--	--	sp|P98188|C94A2_VICSA	92	7e-20	Cytochrome P450 94A2 OS=Vicia sativa GN=CYP94A2 PE=2 SV=1	--	--	--	--	--	K13407	1e-20	96.3	vvi:100259592	cytochrome P450, family 94, subfamily A, polypeptide 1 (fatty acid omega-hydroxylase) [EC:1.14.-.-]	GO:0009620//response to fungus;GO:0009414//response to water deprivation;GO:0009867//jasmonic acid mediated signaling pathway;GO:0009611//response to wounding;GO:0009695//jasmonic acid biosynthetic process;GO:0042538//hyperosmotic salinity response;GO:0009733//response to auxin stimulus;GO:0009738//abscisic acid mediated signaling pathway;GO:0009723//response to ethylene stimulus	GO:0046872//metal ion binding;GO:0019825//oxygen binding;GO:0018685//alkane 1-monooxygenase activity	GO:0043231//intracellular membrane-bounded organelle;GO:0005576//extracellular region
Unigene29449_All	1758	0.4931	0.0553	8.91682	0.000343	116.051	XsCYP67	gi|224090875|ref|XP_002309107.1|	685.6	0	cytochrome P450 [Populus trichocarpa] >gi|222855083|gb|EEE92630.1| cytochrome P450 [Populus trichocarpa]	--	--	--	--	sp|P37122|C76A2_SOLME	612	2e-175	Cytochrome P450 76A2 OS=Solanum melongena GN=CYP76A2 PE=2 SV=1	BH0579	134	5e-31	COG2124	Cytochrome P450	K00517	8e-121	432	ath:AT3G52970	[EC:1.14.-.-]	GO:0055114//oxidation-reduction process	GO:0020037//heme binding;GO:0033772;GO:0005506//iron ion binding;GO:0009055//electron carrier activity	-
CL5359.Contig2_All	1789	0.4081	0.0272	15.0037	0.000383	541.641	XsCYP68	gi|336462664|gb|AEI59773.1|	657.5	0	germacrene A acid hydroxylase [Helianthus annuus]	gi|336462663|gb|HQ439590.1|	165	2e-37	Helianthus annuus clone C12 germacrene A acid hydroxylase mRNA, complete cds	sp|A6YIH8|C7D55_HYOMU	402	3e-112	Premnaspirodiene oxygenase OS=Hyoscyamus muticus GN=CYP71D55 PE=1 SV=1	BH0579	136	1e-31	COG2124	Cytochrome P450	K13267	3e-100	364	gmx:100814284	cytochrome P450, family 71, subfamily D, polypeptide 9 (flavonoid 6-hydroxylase) [EC:1.14.13.-]	-	GO:0016705//oxidoreductase activity, acting on paired donors, with incorporation or reduction of molecular oxygen;GO:0004497//monooxygenase activity;GO:0005488//binding	-
Unigene23798_All	379	2.5282	0.3848	6.57017	0.000454	1.1745	XsCYP69	gi|390430567|gb|AFL91101.1|	161.8	###	cytochrome P450 A, partial [Helianthus annuus] >gi|390430569|gb|AFL91102.1| cytochrome P450 A, partial [Helianthus annuus]	gi|390430612|gb|JN231393.1|	109	2e-21	Helianthus annuus genotype RK416 cytochrome P450 (C) gene, cytochrome P450 C gene, partial cds	sp|Q42716|C71A8_MENPI	135	5e-33	Cytochrome P450 71A8 OS=Mentha piperita GN=CYP71A8 PE=3 SV=1	--	--	--	--	--	K00517	9e-25	109	aly:ARALYDRAFT_320824	[EC:1.14.-.-]	-	GO:0016705//oxidoreductase activity, acting on paired donors, with incorporation or reduction of molecular oxygen;GO:0004497//monooxygenase activity;GO:0005488//binding	-
Unigene17085_All	1700	27.7525	5.5478	5.00243	1.82e-126	0		gi|308190434|gb|ADO16182.1|	771.2	0	cytochrome P450 mono-oxygenase [Artemisia annua]	gi|308190433|gb|GU318227.1|	900	0	Artemisia annua cytochrome P450 mono-oxygenase (cyp04) mRNA, complete cds	sp|O65782|C83B1_ARATH	425	5e-119	Cytochrome P450 83B1 OS=Arabidopsis thaliana GN=CYP83B1 PE=1 SV=1	alr1450	114	7e-25	COG2124	Cytochrome P450	K11818	6e-119	426	aly:ARALYDRAFT_913321	cytochrome P450, family 83, subfamily B, polypeptide 1 [EC:1.14.-.-]	GO:0043436;GO:0044711;GO:0042435//indole-containing compound biosynthetic process;GO:0006952//defense response	GO:0005488//binding;GO:0016709//oxidoreductase activity, acting on paired donors, with incorporation or reduction of molecular oxygen, NAD(P)H as one donor, and incorporation of one atom of oxygen	GO:0044464//cell part
CL8388.Contig2_All	1529	13.1602	3.1159	4.22356	1.24e-47	0		gi|204022224|dbj|BAG71197.1|	823.5	0	ent-kaurene oxidase 1 [Lactuca sativa]	gi|204022223|dbj|AB370235.1|	712	0	Lactuca sativa LsKO1 mRNA for ent-kaurene oxidase 1, complete cds	sp|Q93ZB2|KO1_ARATH	583	1e-166	Ent-kaurene oxidase, chloroplastic OS=Arabidopsis thaliana GN=KO1 PE=1 SV=2	all3746	101	3e-21	COG2124	Cytochrome P450	K04122	0	637	vvi:100255742	ent-kaurene oxidase [EC:1.14.13.78]	GO:0010241//ent-kaurene oxidation to kaurenoic acid	GO:0020037//heme binding;GO:0052616;GO:0052617;GO:0052615;GO:0005506//iron ion binding;GO:0009055//electron carrier activity	-
Unigene24875_All	601	6.3773	0.3236	19.7074	4.26e-19	0		gi|460396694|ref|XP_004243906.1|	365.2	4e-100	PREDICTED: cytochrome P450 716B2-like [Solanum lycopersicum]	gi|460387251|ref|XM_004239248.1|	210	1e-51	PREDICTED: Solanum lycopersicum cytochrome P450 716B2-like (LOC101251676), mRNA	sp|Q50EK0|C16B2_PICSI	269	1e-72	Cytochrome P450 716B2 OS=Picea sitchensis GN=CYP716B2 PE=2 SV=1	slr0574	149	2e-36	COG2124	Cytochrome P450	K09843	6e-47	184	ath:AT2G29090	(+)-abscisic acid 8'-hydroxylase [EC:1.14.13.93]	GO:0055114//oxidation-reduction process	GO:0020037//heme binding;GO:0005506//iron ion binding;GO:0009055//electron carrier activity;GO:0050598	-
Unigene24095_All	306	5.2189	1.4298	3.65009	0.000254842	0		gi|302142620|emb|CBI19823.3|	89.7	1e-17	unnamed protein product [Vitis vinifera]	--	--	--	--	sp|P24465|C71A1_PERAE	67	2e-12	Cytochrome P450 71A1 OS=Persea americana GN=CYP71A1 PE=1 SV=2	--	--	--	--	--	K11818	9e-11	63.2	aly:ARALYDRAFT_913321	cytochrome P450, family 83, subfamily B, polypeptide 1 [EC:1.14.-.-]	GO:1901576;GO:0050896//response to stimulus;GO:0044711;GO:0044249//cellular biosynthetic process	GO:0016491//oxidoreductase activity	-
CL11008.Contig2_All	988	3.048	0.3936	7.7439	1.88e-11	0		gi|86279650|gb|ABC94480.1|	275.4	1e-72	putative flavonoid 3&apos;-hydroxylase cytochrome P450 [Artemisia annua]	--	--	--	--	sp|P48419|C75A3_PETHY	136	2e-32	Flavonoid 3',5'-hydroxylase 2 OS=Petunia hybrida GN=CYP75A3 PE=2 SV=1	--	--	--	--	--	K05280	3e-32	137	mtr:MTR_3g025230	flavonoid 3'-monooxygenase [EC:1.14.13.21]	-	GO:0016491//oxidoreductase activity	-
CL2801.Contig2_All	201	4.0861	0.4837	8.44759	0.000587191	0		gi|306415509|gb|ADM86719.1|	111.7	3e-24	valencene oxidase [Cichorium intybus]	gi|306415508|gb|HQ166835.1|	60	9e-07	Cichorium intybus valencene oxidase (cyp71av8) mRNA, complete cds	sp|D5JBW9|GAO_SAUCO	110	2e-25	Germacrene A oxidase OS=Saussurea costus PE=1 SV=1	--	--	--	--	--	K16083	7e-21	96.7	osa:4329725	cytochrome P450, family 71, subfamily Z, polypeptide 6 (ent-isokaurene C2-hydroxylase) [EC:1.14.13.143]	GO:0055114//oxidation-reduction process	GO:0020037//heme binding;GO:0016705//oxidoreductase activity, acting on paired donors, with incorporation or reduction of molecular oxygen;GO:0004497//monooxygenase activity;GO:0005506//iron ion binding;GO:0009055//electron carrier activity	-
CL3066.Contig2_All	2245	3.3941	0.9095	3.73183	9.02e-17	0		gi|460370679|ref|XP_004231178.1|	458.8	1e-127	PREDICTED: cytochrome P450 704C1-like [Solanum lycopersicum]	gi|460368115|ref|XM_004229867.1|	85.7	2e-13	PREDICTED: Solanum lycopersicum cytochrome P450 704C1-like (LOC101257110), mRNA	sp|Q50EK3|C04C1_PINTA	323	3e-88	Cytochrome P450 704C1 OS=Pinus taeda GN=CYP704C1 PE=2 SV=1	BH0579	91.3	6e-18	COG2124	Cytochrome P450	K15402	3e-67	254	rcu:RCOM_1376710	cytochrome P450, family 86, subfamily B, polypeptide 1 (fatty acid omega-hydroxylase) [EC:1.14.-.-]	GO:0055114//oxidation-reduction process	GO:0020037//heme binding;GO:0016705//oxidoreductase activity, acting on paired donors, with incorporation or reduction of molecular oxygen;GO:0004497//monooxygenase activity;GO:0005506//iron ion binding;GO:0009055//electron carrier activity	-
Unigene25501_All	239	3.2455	0.6102	5.31875	0.0034219	0		gi|460387252|ref|XP_004239296.1|	122.5	2e-27	PREDICTED: cytochrome P450 716B2-like [Solanum lycopersicum]	gi|460393265|ref|XM_004242183.1|	75.8	2e-11	PREDICTED: Solanum lycopersicum cytochrome P450 716B2-like (LOC101252500), mRNA	sp|Q50EK0|C16B2_PICSI	71.2	1e-13	Cytochrome P450 716B2 OS=Picea sitchensis GN=CYP716B2 PE=2 SV=1	--	--	--	--	--	--	--	--	--	--	GO:0055114//oxidation-reduction process	GO:0020037//heme binding;GO:0005506//iron ion binding;GO:0009055//electron carrier activity;GO:0050598	-
Unigene1782_All	505	2.9816	0.9627	3.09712	0.00124343	5.3866		gi|224077778|ref|XP_002305404.1|	212.6	2e-54	predicted protein [Populus trichocarpa] >gi|222848368|gb|EEE85915.1| predicted protein [Populus trichocarpa]	gi|189162634|dbj|AP009857.1|	73.8	2e-10	Lotus japonicus genomic DNA, chromosome 2, clone: LjT45D13, TM1761b, complete sequence	sp|P48417|CP74_LINUS	175	1e-44	Allene oxide synthase, chloroplastic OS=Linum usitatissimum GN=CYP74A PE=1 SV=1	--	--	--	--	--	K01723	3e-55	212	gmx:100810890	hydroperoxide dehydratase [EC:4.2.1.92]	GO:0055114//oxidation-reduction process	GO:0020037//heme binding;GO:0016705//oxidoreductase activity, acting on paired donors, with incorporation or reduction of molecular oxygen;GO:0004497//monooxygenase activity;GO:0005506//iron ion binding;GO:0009055//electron carrier activity	-
CL11763.Contig1_All	214	1.9189	0.4543	4.22386	0.0617027	0.6933		gi|460381085|ref|XP_004236283.1|	81.3	5e-15	PREDICTED: cytochrome P450 71A2-like [Solanum lycopersicum]	gi|460381090|ref|XM_004236238.1|	58	4e-06	PREDICTED: Solanum lycopersicum cytochrome P450 71A8-like (LOC101249540), mRNA	sp|Q9T0K0|C71AJ_ARATH	63.5	3e-11	Cytochrome P450 71A19 OS=Arabidopsis thaliana GN=CYP71A19 PE=2 SV=1	--	--	--	--	--	K00517	7e-11	63.5	ath:AT4G13290	[EC:1.14.-.-]	GO:0051707//response to other organism;GO:0044710	GO:0046872//metal ion binding;GO:0016709//oxidoreductase activity, acting on paired donors, with incorporation or reduction of molecular oxygen, NAD(P)H as one donor, and incorporation of one atom of oxygen	-
Unigene25652_All	271	1.8521	0.1794	10.3239	0.00665627	0		gi|367465456|gb|AEX15512.1|	87.8	5e-17	ABA 8&apos;-hydroxylase [Citrus sinensis]	--	--	--	--	sp|Q9LJK2|ABAH4_ARATH	75.5	7e-15	Abscisic acid 8'-hydroxylase 4 OS=Arabidopsis thaliana GN=CYP707A4 PE=2 SV=2	--	--	--	--	--	K09843	2e-14	75.5	ath:AT3G19270	(+)-abscisic acid 8'-hydroxylase [EC:1.14.13.93]	GO:0044710	GO:0010295//(+)-abscisic acid 8'-hydroxylase activity;GO:0046872//metal ion binding	GO:0016023//cytoplasmic membrane-bounded vesicle
CL12944.Contig1_All	497	1.5607	0.2934	5.31936	0.00342208	2.7864		gi|224097888|ref|XP_002334584.1|	211.5	4e-54	cytochrome P450 [Populus trichocarpa] >gi|222873272|gb|EEF10403.1| cytochrome P450 [Populus trichocarpa]	--	--	--	--	sp|Q9FLC8|C79A2_ARATH	203	5e-53	Phenylalanine N-monooxygenase OS=Arabidopsis thaliana GN=CYP79A2 PE=1 SV=1	all1361	73.6	2e-13	COG2124	Cytochrome P450	K12153	8e-54	207	vvi:100246526	cytochrome P450, family 79, subfamily A, polypeptide 2 (phenylalanine N-monooxygenase) [EC:1.14.13.124]	GO:0009684//indoleacetic acid biosynthetic process;GO:0055114//oxidation-reduction process;GO:0006569//tryptophan catabolic process;GO:0019761//glucosinolate biosynthetic process	GO:0009055//electron carrier activity;GO:0019825//oxygen binding;GO:0020037//heme binding;GO:0016709//oxidoreductase activity, acting on paired donors, with incorporation or reduction of molecular oxygen, NAD(P)H as one donor, and incorporation of one atom of oxygen;GO:0005506//iron ion binding	-
CL742.Contig2_All	759	0.9017	0.1922	4.69147	0.00900792	7.6892		gi|308190434|gb|ADO16182.1|	271.9	7e-72	cytochrome P450 mono-oxygenase [Artemisia annua]	gi|308190435|gb|GU318228.1|	61.9	9e-07	Artemisia annua cytochrome P450 mono-oxygenase (cyp04t) mRNA, complete cds	sp|O65782|C83B1_ARATH	191	5e-49	Cytochrome P450 83B1 OS=Arabidopsis thaliana GN=CYP83B1 PE=1 SV=1	--	--	--	--	--	K11818	4e-49	192	aly:ARALYDRAFT_913321	cytochrome P450, family 83, subfamily B, polypeptide 1 [EC:1.14.-.-]	GO:0043436;GO:0044711;GO:0042435//indole-containing compound biosynthetic process;GO:0006952//defense response	GO:0046872//metal ion binding;GO:0016709//oxidoreductase activity, acting on paired donors, with incorporation or reduction of molecular oxygen, NAD(P)H as one donor, and incorporation of one atom of oxygen	GO:0044464//cell part
CL10708.Contig2_All	1501	0.456	0.1943	2.34689	0.0879431	13.8063		gi|224115696|ref|XP_002317099.1|	198.4	9e-140	cytochrome P450 [Populus trichocarpa] >gi|222860164|gb|EEE97711.1| cytochrome P450 [Populus trichocarpa]	gi|359494124|ref|XM_002278505.2|	61.9	2e-06	PREDICTED: Vitis vinifera cytochrome P450 716B2-like (LOC100255495), mRNA	sp|Q50EK1|C16B1_PICSI	181	2e-86	Cytochrome P450 716B1 OS=Picea sitchensis GN=CYP716B1 PE=2 SV=1	slr0574	117	3e-50	COG2124	Cytochrome P450	K09588	9e-62	152	aly:ARALYDRAFT_908485	cytochrome P450, family 90, subfamily A, polypeptide 1 [EC:1.14.-.-]	-	GO:0046872//metal ion binding;GO:0016705//oxidoreductase activity, acting on paired donors, with incorporation or reduction of molecular oxygen;GO:0004497//monooxygenase activity	-
CL3844.Contig2_All	1796	505.743	553.332	0.913997		26.7948		gi|417863|sp|Q04468.1|TCMO_HELTU	1012.7	0	RecName: Full=Trans-cinnamate 4-monooxygenase; AltName: Full=Cinnamic acid 4-hydroxylase; Short=C4H; Short=CA4H; AltName: Full=Cytochrome P450 73; AltName: Full=Cytochrome P450C4H >gi|18859|emb|CAA78982.1| trans-cinnamate 4-monooxygenase [Helianthus tuberosus]	gi|194474660|gb|EU676019.1|	1824	0	Echinacea angustifolia trans-cinnamate 4-monooxygenase (C4H) mRNA, complete cds	sp|Q04468|TCMO_HELTU	1012	0	Trans-cinnamate 4-monooxygenase OS=Helianthus tuberosus GN=CYP73A1 PE=1 SV=1	alr1450	108	2e-23	COG2124	Cytochrome P450	K00487	0	931	pop:POPTR_823837	trans-cinnamate 4-monooxygenase [EC:1.14.13.11]	GO:0009555//pollen development;GO:0009611//response to wounding;GO:0009808//lignin metabolic process;GO:0040007//growth;GO:0009416//response to light stimulus;GO:0055114//oxidation-reduction process;GO:0080167//response to karrikin	GO:0016710//trans-cinnamate 4-monooxygenase activity;GO:0009055//electron carrier activity;GO:0005506//iron ion binding;GO:0020037//heme binding	GO:0009505//plant-type cell wall;GO:0005886//plasma membrane;GO:0005783//endoplasmic reticulum
CL3247.Contig1_All	1422	104.026	231.416	0.449522		21.8773		gi|402234623|gb|AFQ37421.1|	734.9	0	p-coumaroyl quinate/shikimate 3&apos;-hydroxylase [Lonicera japonica]	gi|23392862|emb|AJ438349.1|	266	6e-68	Helianthus annuus partial mRNA for cytochrome P450-like protein, (CYP98A gene)	sp|O22203|C98A3_ARATH	679	0	Cytochrome P450 98A3 OS=Arabidopsis thaliana GN=CYP98A3 PE=1 SV=1	AGc2890	125	2e-28	COG2124	Cytochrome P450	K09754	0	699	rcu:RCOM_1106600	coumaroylquinate(coumaroylshikimate) 3'-monooxygenase [EC:1.14.13.36]	GO:0055114//oxidation-reduction process	GO:0020037//heme binding;GO:0005506//iron ion binding;GO:0009055//electron carrier activity;GO:0016711//flavonoid 3'-monooxygenase activity	-
Unigene5258_All	1798	74.4816	67.839	1.09792		75.206		gi|147812439|emb|CAN65790.1|	820.5	0	hypothetical protein VITISV_042049 [Vitis vinifera]	gi|438242|emb|X71656.1|	101	3e-18	S.melongena CYP77A1 mRNA for hydroxylase	sp|P37124|C77A2_SOLME	786	0	Cytochrome P450 77A2 OS=Solanum melongena GN=CYP77A2 PE=2 SV=1	all3746	105	3e-22	COG2124	Cytochrome P450	K00517	0	818	vvi:100245465	[EC:1.14.-.-]	GO:0048868//pollen tube development;GO:0010048//vernalization response;GO:0009908//flower development;GO:0010143//cutin biosynthetic process;GO:0019395//fatty acid oxidation;GO:0009567//double fertilization forming a zygote and endosperm	GO:0016705//oxidoreductase activity, acting on paired donors, with incorporation or reduction of molecular oxygen;GO:0009055//electron carrier activity;GO:0019825//oxygen binding;GO:0020037//heme binding;GO:0005506//iron ion binding;GO:0052722//fatty acid in-chain hydroxylase activity	GO:0005739//mitochondrion;GO:0009507//chloroplast
CL3844.Contig3_All	1142	59.572	72.7519	0.818838		17.1936		gi|212717102|gb|ACJ37399.1|	689.9	0	trans-cinnamate 4-monooxygenase [Echinacea angustifolia]	gi|212717101|gb|EU853304.1|	1150	0	Echinacea angustifolia trans-cinnamate 4-monooxygenase (C4H2) mRNA, complete cds	sp|Q43240|TCMO_ZINEL	685	0	Trans-cinnamate 4-monooxygenase OS=Zinnia elegans GN=CYP73A12 PE=2 SV=1	alr1450	51.2	3e-06	COG2124	Cytochrome P450	K00487	0	651	rcu:RCOM_1164350	trans-cinnamate 4-monooxygenase [EC:1.14.13.11]	GO:0009555//pollen development;GO:0009611//response to wounding;GO:0009808//lignin metabolic process;GO:0040007//growth;GO:0009416//response to light stimulus;GO:0055114//oxidation-reduction process;GO:0080167//response to karrikin	GO:0016710//trans-cinnamate 4-monooxygenase activity;GO:0009055//electron carrier activity;GO:0005506//iron ion binding;GO:0020037//heme binding	GO:0009505//plant-type cell wall;GO:0005886//plasma membrane;GO:0005783//endoplasmic reticulum
CL10871.Contig2_All	1884	58.2216	122.853	0.473913		101.412		gi|460400397|ref|XP_004245721.1|	711.1	0	PREDICTED: cytochrome P450 93A1-like [Solanum lycopersicum]	gi|147862752|emb|AM457772.2|	73.8	6e-10	Vitis vinifera contig VV78X235314.5, whole genome shotgun sequence	sp|Q9SBQ9|F3PH_PETHY	356	2e-98	Flavonoid 3'-monooxygenase OS=Petunia hybrida GN=CYP75B2 PE=2 SV=1	alr4766	135	3e-31	COG2124	Cytochrome P450	K00517	7e-97	353	osa:4348172	[EC:1.14.-.-]	GO:0055114//oxidation-reduction process	GO:0033772;GO:0009055//electron carrier activity;GO:0005506//iron ion binding;GO:0020037//heme binding	GO:0005886//plasma membrane;GO:0005618//cell wall;GO:0005739//mitochondrion
Unigene8301_All	1184	55.5319	39.7459	1.39717		0.2089		gi|306415509|gb|ADM86719.1|	404.8	1e-111	valencene oxidase [Cichorium intybus]	gi|460408168|ref|XM_004249471.1|	71.9	1e-09	PREDICTED: Solanum lycopersicum premnaspirodiene oxygenase-like (LOC101256638), mRNA	sp|A6YIH8|C7D55_HYOMU	401	5e-112	Premnaspirodiene oxygenase OS=Hyoscyamus muticus GN=CYP71D55 PE=1 SV=1	alr1450	68.6	2e-11	COG2124	Cytochrome P450	K13267	7e-91	332	gmx:100814284	cytochrome P450, family 71, subfamily D, polypeptide 9 (flavonoid 6-hydroxylase) [EC:1.14.13.-]	-	GO:0016709//oxidoreductase activity, acting on paired donors, with incorporation or reduction of molecular oxygen, NAD(P)H as one donor, and incorporation of one atom of oxygen;GO:0046872//metal ion binding	-
Unigene17564_All	302	27.0444	28.3318	0.95456		8.0248		gi|224093790|ref|XP_002309993.1|	82.4	2e-15	cytochrome P450 [Populus trichocarpa] >gi|222852896|gb|EEE90443.1| cytochrome P450 [Populus trichocarpa]	gi|357446110|ref|XM_003593285.1|	60	1e-06	Medicago truncatula Cytochrome P450 monooxygenase CYP89A28 (MTR_2g010330) mRNA, complete cds	sp|Q9SRQ1|C89A9_ARATH	63.5	3e-11	Cytochrome P450 89A9 OS=Arabidopsis thaliana GN=CYP89A9 PE=2 SV=1	--	--	--	--	--	K00517	7e-09	57	osa:4349111	[EC:1.14.-.-]	GO:0055114//oxidation-reduction process	GO:0020037//heme binding;GO:0005506//iron ion binding;GO:0009055//electron carrier activity;GO:0070330//aromatase activity	-
CL3844.Contig1_All	280	26.562	19.7932	1.34198		4.7692		gi|3915112|sp|Q43240.1|TCMO_ZINEL	191.4	3e-48	RecName: Full=Trans-cinnamate 4-monooxygenase; AltName: Full=Cinnamic acid 4-hydroxylase; Short=C4H; Short=CA4H; AltName: Full=Cytochrome P450 73; AltName: Full=Cytochrome P450C4H >gi|642954|gb|AAB42024.1| cinnamic acid 4-hydroxylase [Zinnia violacea]	gi|642953|gb|U19922.1|ZEU19922	367	4e-99	Zinnia elegans cinnamic acid 4-hydroxylase mRNA, complete cds	sp|Q43240|TCMO_ZINEL	191	8e-50	Trans-cinnamate 4-monooxygenase OS=Zinnia elegans GN=CYP73A12 PE=2 SV=1	VNG0422G	54.7	4e-08	COG2124	Cytochrome P450	K00487	4e-48	187	gmx:100499623	trans-cinnamate 4-monooxygenase [EC:1.14.13.11]	GO:0009805//coumarin biosynthetic process;GO:0055114//oxidation-reduction process;GO:0009416//response to light stimulus;GO:0009611//response to wounding;GO:0040007//growth;GO:0009963//positive regulation of flavonoid biosynthetic process;GO:0009808//lignin metabolic process;GO:0009555//pollen development;GO:0080167//response to karrikin	GO:0042802//identical protein binding;GO:0009055//electron carrier activity;GO:0020037//heme binding;GO:0016710//trans-cinnamate 4-monooxygenase activity;GO:0005506//iron ion binding	GO:0009506//plasmodesma;GO:0009505//plant-type cell wall;GO:0005774//vacuolar membrane;GO:0005576//extracellular region;GO:0005794//Golgi apparatus;GO:0005783//endoplasmic reticulum;GO:0005886//plasma membrane
Unigene22467_All	1457	25.241	45.8454	0.550568		27.8694		gi|460379134|ref|XP_004235319.1|	548.9	8e-155	PREDICTED: cytochrome P450 89A9-like [Solanum lycopersicum]	gi|356521563|ref|XM_003529376.1|	109	8e-21	PREDICTED: Glycine max cytochrome P450 89A2-like (LOC100792037), mRNA	sp|Q42602|C89A2_ARATH	456	2e-128	Cytochrome P450 89A2 OS=Arabidopsis thaliana GN=CYP89A2 PE=2 SV=2	BH0579	89.7	1e-17	COG2124	Cytochrome P450	K00517	8e-116	415	osa:4349111	[EC:1.14.-.-]	-	GO:0016491//oxidoreductase activity;GO:0005488//binding	-
CL3756.Contig2_All	2141	23.8263	31.9027	0.746843		16.263		gi|356522606|ref|XP_003529937.1|	897.5	0	PREDICTED: cytochrome P450 86A2-like [Glycine max]	gi|460368153|ref|XM_004229886.1|	297	2e-77	PREDICTED: Solanum lycopersicum cytochrome P450 86A2-like (LOC101262353), mRNA	sp|O23066|C86A2_ARATH	832	0	Cytochrome P450 86A2 OS=Arabidopsis thaliana GN=CYP86A2 PE=2 SV=1	BH0579	121	6e-27	COG2124	Cytochrome P450	K15398	0	897	gmx:100779986	cytochrome P450, family 86, subfamily A, polypeptide 2/4/7/8 (fatty acid omega-hydroxylase) [EC:1.14.-.-]	GO:0006631//fatty acid metabolic process;GO:0055114//oxidation-reduction process	GO:0009055//electron carrier activity;GO:0005506//iron ion binding;GO:0020037//heme binding;GO:0019825//oxygen binding;GO:0018685//alkane 1-monooxygenase activity;GO:0070330//aromatase activity	GO:0005576//extracellular region
CL1268.Contig6_All	263	22.0333	16.4514	1.3393		15.2326		gi|356495655|ref|XP_003516690.1|	138.7	2e-32	PREDICTED: cytochrome P450 87A3-like [Glycine max]	gi|6635859|gb|AF216313.1|AF216313	105	2e-20	Helianthus annuus cytochrome P450 (CYP87A1) mRNA, partial cds	sp|Q7XU38|C87A3_ORYSJ	120	1e-28	Cytochrome P450 87A3 OS=Oryza sativa subsp. japonica GN=CYP87A3 PE=2 SV=3	BH0579	51.6	3e-07	COG2124	Cytochrome P450	K00030	4e-26	114	vvi:100242228	isocitrate dehydrogenase (NAD+) [EC:1.1.1.41]	GO:0055114//oxidation-reduction process;GO:0015706//nitrate transport;GO:0010106//cellular response to iron ion starvation;GO:0006826//iron ion transport;GO:0010167//response to nitrate	GO:0009055//electron carrier activity;GO:0019825//oxygen binding;GO:0050598;GO:0020037//heme binding;GO:0005506//iron ion binding	GO:0005739//mitochondrion
CL11064.Contig3_All	1829	20.2569	49.0135	0.413292		161.951		gi|86279650|gb|ABC94480.1|	535	1e-150	putative flavonoid 3&apos;-hydroxylase cytochrome P450 [Artemisia annua]	--	--	--	--	sp|O64636|C76C1_ARATH	323	2e-88	Cytochrome P450 76C1 OS=Arabidopsis thaliana GN=CYP76C1 PE=2 SV=1	BH0579	119	2e-26	COG2124	Cytochrome P450	K13083	1e-86	318	mtr:MTR_144s0009	cytochrome P450, family 75, subfamily A (flavonoid 3',5'-hydroxylase) [EC:1.14.13.88]	-	GO:0016491//oxidoreductase activity;GO:0005488//binding	-
Unigene16730_All	1771	17.6483	41.1757	0.42861		2.2062		gi|336462666|gb|AEI59774.1|	590.5	3e-167	cytochrome P450 [Helianthus annuus]	gi|336462665|gb|HQ439591.1|	67.9	3e-08	Helianthus annuus clone C7 cytochrome P450 mRNA, complete cds	sp|Q9FMY1|C86B1_ARATH	338	6e-93	Cytochrome P450 86B1 OS=Arabidopsis thaliana GN=CYP86B1 PE=2 SV=1	BH0579	132	1e-30	COG2124	Cytochrome P450	K00517	2e-115	414	ath:AT5G52320	[EC:1.14.-.-]	-	GO:0016491//oxidoreductase activity;GO:0005488//binding	-
Unigene13049_All	584	15.8604	9.5731	1.65677		11.6872		gi|225734417|gb|ACO25188.1|	339.3	2e-92	p-coumaroyl ester 3&apos;-hydroxylase [Cynara cardunculus]	gi|225734416|gb|FJ225121.1|	355	3e-95	Cynara cardunculus p-coumaroyl ester 3'-hydroxylase gene, promoter region and complete cds	sp|O48922|C98A2_SOYBN	322	1e-88	Cytochrome P450 98A2 OS=Glycine max GN=CYP98A2 PE=2 SV=1	AGc2890	48.1	1e-05	COG2124	Cytochrome P450	K09754	4e-92	335	vvi:100263633	coumaroylquinate(coumaroylshikimate) 3'-monooxygenase [EC:1.14.13.36]	GO:0055114//oxidation-reduction process	GO:0020037//heme binding;GO:0005506//iron ion binding;GO:0009055//electron carrier activity;GO:0016711//flavonoid 3'-monooxygenase activity	-
CL9756.Contig1_All	1825	15.401	98.8278	0.155837		110.923		gi|460379134|ref|XP_004235319.1|	493	7e-138	PREDICTED: cytochrome P450 89A9-like [Solanum lycopersicum]	gi|356576182|ref|XM_003556165.1|	93.7	6e-16	PREDICTED: Glycine max cytochrome P450 89A2-like (LOC100805244), mRNA	sp|Q42602|C89A2_ARATH	424	1e-118	Cytochrome P450 89A2 OS=Arabidopsis thaliana GN=CYP89A2 PE=2 SV=2	all3746	87	1e-16	COG2124	Cytochrome P450	K00517	3e-110	397	osa:4349111	[EC:1.14.-.-]	-	GO:0016491//oxidoreductase activity;GO:0005488//binding	-
Unigene12249_All	1479	14.7465	18.0456	0.81718		6.6547		gi|255572197|ref|XP_002527038.1|	542.7	6e-153	cytochrome P450, putative [Ricinus communis] >gi|223533600|gb|EEF35338.1| cytochrome P450, putative [Ricinus communis]	gi|147823345|emb|AM481299.2|	107	3e-20	Vitis vinifera contig VV78X022817.13, whole genome shotgun sequence	sp|O81117|C94A1_VICSA	387	1e-107	Cytochrome P450 94A1 OS=Vicia sativa GN=CYP94A1 PE=2 SV=2	VNG0422G	102	1e-21	COG2124	Cytochrome P450	K00517	1e-102	371	ath:AT3G56630	[EC:1.14.-.-]	-	GO:0046872//metal ion binding;GO:0004497//monooxygenase activity;GO:0016705//oxidoreductase activity, acting on paired donors, with incorporation or reduction of molecular oxygen	GO:0016023//cytoplasmic membrane-bounded vesicle
Unigene15582_All	248	12.8788	9.8014	1.31398		0.3989		gi|470110727|ref|XP_004291623.1|	120.9	5e-27	PREDICTED: cytochrome P450 94A1-like [Fragaria vesca subsp. vesca]	--	--	--	--	--	--	--	--	--	--	--	--	--	--	--	--	--	--	GO:0009620//response to fungus;GO:0009414//response to water deprivation;GO:0009867//jasmonic acid mediated signaling pathway;GO:0009611//response to wounding;GO:0009695//jasmonic acid biosynthetic process;GO:0042538//hyperosmotic salinity response;GO:0009733//response to auxin stimulus;GO:0009738//abscisic acid mediated signaling pathway;GO:0009723//response to ethylene stimulus	GO:0046872//metal ion binding;GO:0018685//alkane 1-monooxygenase activity	GO:0043231//intracellular membrane-bounded organelle
Unigene703_All	1247	12.8066	7.2903	1.75666		0.0793		gi|460379134|ref|XP_004235319.1|	404.8	1e-111	PREDICTED: cytochrome P450 89A9-like [Solanum lycopersicum]	gi|449529396|ref|XM_004171638.1|	65.9	1e-07	PREDICTED: Cucumis sativus cytochrome P450 89A2-like (LOC101226709), mRNA	sp|Q42602|C89A2_ARATH	328	3e-90	Cytochrome P450 89A2 OS=Arabidopsis thaliana GN=CYP89A2 PE=2 SV=2	all3746	55.8	1e-07	COG2124	Cytochrome P450	K00517	2e-83	308	osa:4349111	[EC:1.14.-.-]	-	GO:0016491//oxidoreductase activity;GO:0005488//binding	-
CL1268.Contig1_All	1645	12.1212	7.4769	1.62115		27.6909		gi|460401225|ref|XP_004246127.1|	689.5	0	PREDICTED: cytochrome P450 87A3-like [Solanum lycopersicum]	gi|6635859|gb|AF216313.1|AF216313	928	0	Helianthus annuus cytochrome P450 (CYP87A1) mRNA, partial cds	sp|Q7XU38|C87A3_ORYSJ	580	6e-166	Cytochrome P450 87A3 OS=Oryza sativa subsp. japonica GN=CYP87A3 PE=2 SV=3	slr0574	180	7e-45	COG2124	Cytochrome P450	K00030	5e-125	446	vvi:100242228	isocitrate dehydrogenase (NAD+) [EC:1.1.1.41]	GO:0055114//oxidation-reduction process;GO:0015706//nitrate transport;GO:0010106//cellular response to iron ion starvation;GO:0006826//iron ion transport;GO:0010167//response to nitrate	GO:0009055//electron carrier activity;GO:0019825//oxygen binding;GO:0050598;GO:0020037//heme binding;GO:0005506//iron ion binding	GO:0005739//mitochondrion;GO:0016023//cytoplasmic membrane-bounded vesicle
CL1268.Contig5_All	530	11.1057	9.9064	1.12106		10.1717		gi|224058595|ref|XP_002299557.1|	234.6	6e-61	cytochrome P450 [Populus trichocarpa] >gi|222846815|gb|EEE84362.1| cytochrome P450 [Populus trichocarpa]	gi|6635859|gb|AF216313.1|AF216313	190	1e-45	Helianthus annuus cytochrome P450 (CYP87A1) mRNA, partial cds	sp|Q7XU38|C87A3_ORYSJ	191	2e-49	Cytochrome P450 87A3 OS=Oryza sativa subsp. japonica GN=CYP87A3 PE=2 SV=3	slr0574	51.6	7e-07	COG2124	Cytochrome P450	K00030	1e-36	150	vvi:100242228	isocitrate dehydrogenase (NAD+) [EC:1.1.1.41]	GO:0010106//cellular response to iron ion starvation;GO:0015706//nitrate transport;GO:0010167//response to nitrate;GO:0006826//iron ion transport;GO:0055114//oxidation-reduction process	GO:0009055//electron carrier activity;GO:0005506//iron ion binding;GO:0020037//heme binding;GO:0019825//oxygen binding;GO:0050598	GO:0005739//mitochondrion
Unigene3671_All	461	10.6894	8.3309	1.2831		9.6557		gi|225734417|gb|ACO25188.1|	285.8	1e-76	p-coumaroyl ester 3&apos;-hydroxylase [Cynara cardunculus]	gi|225734416|gb|FJ225121.1|	250	1e-63	Cynara cardunculus p-coumaroyl ester 3'-hydroxylase gene, promoter region and complete cds	sp|O48922|C98A2_SOYBN	259	4e-70	Cytochrome P450 98A2 OS=Glycine max GN=CYP98A2 PE=2 SV=1	--	--	--	--	--	K09754	4e-72	267	pop:POPTR_685839	coumaroylquinate(coumaroylshikimate) 3'-monooxygenase [EC:1.14.13.36]	GO:0055114//oxidation-reduction process	GO:0020037//heme binding;GO:0005506//iron ion binding;GO:0009055//electron carrier activity;GO:0016711//flavonoid 3'-monooxygenase activity	GO:0016021//integral to membrane
Unigene917_All	397	9.7692	29.7567	0.328303		2.99		gi|399630550|gb|AFP49812.1|	114.4	5e-25	4-coumaric acid 3`-hydroxylase 25 [Coffea arabica]	gi|259027714|gb|GQ497816.1|	61.9	5e-07	Trifolium pratense p-coumaroyl-shikimate 3'-hydroxylase (CYP98A44) mRNA, complete cds	sp|O48922|C98A2_SOYBN	102	7e-23	Cytochrome P450 98A2 OS=Glycine max GN=CYP98A2 PE=2 SV=1	--	--	--	--	--	K09754	3e-24	108	rcu:RCOM_1106600	coumaroylquinate(coumaroylshikimate) 3'-monooxygenase [EC:1.14.13.36]	-	GO:0046872//metal ion binding;GO:0016705//oxidoreductase activity, acting on paired donors, with incorporation or reduction of molecular oxygen;GO:0004497//monooxygenase activity	-
CL6191.Contig2_All	1707	9.4891	54.8803	0.172905		0.1449		gi|225453812|ref|XP_002276576.1|	548.9	1e-154	PREDICTED: cytochrome P450 76C4 [Vitis vinifera]	gi|410176008|gb|AC253893.1|	63.9	5e-07	Aquilegia coerulea clone COL07-D18, complete sequence	sp|Q8VWZ7|C76B6_CATRO	468	5e-132	Geraniol 8-hydroxylase OS=Catharanthus roseus GN=CYP76B6 PE=1 SV=1	BH0579	115	2e-25	COG2124	Cytochrome P450	K00517	4e-115	413	osa:4348172	[EC:1.14.-.-]	-	GO:0016491//oxidoreductase activity;GO:0005488//binding	-
CL12538.Contig1_All	1820	9.4264	57.6432	0.16353		100.956		gi|470103062|ref|XP_004287964.1|	663.3	0	PREDICTED: allene oxide synthase, chloroplastic-like [Fragaria vesca subsp. vesca]	gi|15982239|emb|AJ414400.1|	101	3e-18	Nicotiana attenuata mRNA for hydroperoxide lyase (hpl gene)	sp|P48417|CP74_LINUS	390	1e-108	Allene oxide synthase, chloroplastic OS=Linum usitatissimum GN=CYP74A PE=1 SV=1	slr0574	56.2	2e-07	COG2124	Cytochrome P450	K10528	0	657	vvi:100251750	hydroperoxide lyase [EC:4.1.2.-]	GO:0009611//response to wounding;GO:0055114//oxidation-reduction process	GO:0009055//electron carrier activity;GO:0004497//monooxygenase activity;GO:0005506//iron ion binding;GO:0020037//heme binding;GO:0016705//oxidoreductase activity, acting on paired donors, with incorporation or reduction of molecular oxygen;GO:0016829//lyase activity	GO:0009941//chloroplast envelope
CL6191.Contig1_All	1705	9.1256	13.5152	0.67521		18.4491		gi|225453812|ref|XP_002276576.1|	565.8	8e-160	PREDICTED: cytochrome P450 76C4 [Vitis vinifera]	gi|58397717|gb|AY870905.1|	200	3e-48	Echinacea angustifolia isolate cy450P2B2 cytochrome P450 gene, partial cds	sp|D1MI46|C76BA_SWEMU	486	2e-137	Geraniol 8-hydroxylase OS=Swertia mussotii GN=CYP76B10 PE=1 SV=1	BH0579	126	1e-28	COG2124	Cytochrome P450	K00517	1e-118	425	osa:4348172	[EC:1.14.-.-]	-	-	-
Unigene2616_All	1932	8.5021	23.779	0.357547		85.0425		gi|79155148|gb|ABB52076.1|	864	0	putative epsilon-ring carotene hydroxylase [Daucus carota subsp. sativus]	gi|225441107|ref|XM_002264979.1|	543	1e-151	PREDICTED: Vitis vinifera carotene epsilon-monooxygenase, chloroplastic-like (LOC100243621), mRNA	sp|Q6TBX7|LUT1_ARATH	823	0	Carotene epsilon-monooxygenase, chloroplastic OS=Arabidopsis thaliana GN=CYP97C1 PE=1 SV=1	BH0579	186	2e-46	COG2124	Cytochrome P450	K09837	0	854	vvi:100243621	carotene epsilon-monooxygenase [EC:1.14.99.45]	GO:0010103//stomatal complex morphogenesis;GO:0016117//carotenoid biosynthetic process;GO:0006636//unsaturated fatty acid biosynthetic process;GO:0019288//isopentenyl diphosphate biosynthetic process, mevalonate-independent pathway;GO:0016556//mRNA modification;GO:0015995//chlorophyll biosynthetic process;GO:0009965//leaf morphogenesis;GO:0030154//cell differentiation;GO:0055114//oxidation-reduct…	GO:0070330//aromatase activity;GO:0020037//heme binding;GO:0009055//electron carrier activity;GO:0019825//oxygen binding;GO:0005506//iron ion binding;GO:0009974//zeinoxanthin epsilon hydroxylase activity	GO:0009941//chloroplast envelope
CL742.Contig1_All	1678	7.7769	53.3372	0.145806		14.2364		gi|308190434|gb|ADO16182.1|	632.5	6e-180	cytochrome P450 mono-oxygenase [Artemisia annua]	gi|308190435|gb|GU318228.1|	121	3e-24	Artemisia annua cytochrome P450 mono-oxygenase (cyp04t) mRNA, complete cds	sp|P24465|C71A1_PERAE	430	1e-120	Cytochrome P450 71A1 OS=Persea americana GN=CYP71A1 PE=1 SV=2	all1361	112	2e-24	COG2124	Cytochrome P450	K11818	6e-118	422	aly:ARALYDRAFT_913321	cytochrome P450, family 83, subfamily B, polypeptide 1 [EC:1.14.-.-]	GO:0009639//response to red or far red light;GO:0046394;GO:0042742//defense response to bacterium;GO:0019761//glucosinolate biosynthetic process;GO:0042435//indole-containing compound biosynthetic process	GO:0046872//metal ion binding;GO:0016709//oxidoreductase activity, acting on paired donors, with incorporation or reduction of molecular oxygen, NAD(P)H as one donor, and incorporation of one atom of oxygen	GO:0016020//membrane;GO:0043231//intracellular membrane-bounded organelle;GO:0044444//cytoplasmic part
CL8996.Contig2_All	2046	7.5377	23.9272	0.315026		0.145		gi|86279650|gb|ABC94480.1|	783.5	0	putative flavonoid 3&apos;-hydroxylase cytochrome P450 [Artemisia annua]	gi|359478223|ref|XM_003632041.1|	60	1e-05	PREDICTED: Vitis vinifera cytochrome P450 76C1-like (LOC100261984), mRNA	sp|O64636|C76C1_ARATH	344	1e-94	Cytochrome P450 76C1 OS=Arabidopsis thaliana GN=CYP76C1 PE=2 SV=1	all3746	114	6e-25	COG2124	Cytochrome P450	K13083	3e-85	314	gmx:547705	cytochrome P450, family 75, subfamily A (flavonoid 3',5'-hydroxylase) [EC:1.14.13.88]	-	GO:0016491//oxidoreductase activity;GO:0005488//binding	-
Unigene12352_All	766	7.5054	18.1512	0.413493		26.731		gi|470125383|ref|XP_004298682.1|	341.7	7e-93	PREDICTED: flavonoid 3&apos;-monooxygenase-like [Fragaria vesca subsp. vesca]	gi|449459691|ref|XM_004147532.1|	75.8	6e-11	PREDICTED: Cucumis sativus flavonoid 3'-monooxygenase-like (LOC101213303), mRNA >gi|449506128|ref|XM_004162613.1| PREDICTED: Cucumis sativus flavonoid 3'-monooxygenase-like (LOC101213303), mRNA	sp|D1MI46|C76BA_SWEMU	211	4e-55	Geraniol 8-hydroxylase OS=Swertia mussotii GN=CYP76B10 PE=1 SV=1	alr1450	103	4e-22	COG2124	Cytochrome P450	K05280	4e-58	222	pop:POPTR_823742	flavonoid 3'-monooxygenase [EC:1.14.13.21]	GO:0055114//oxidation-reduction process	GO:0033772;GO:0009055//electron carrier activity;GO:0005506//iron ion binding;GO:0020037//heme binding	GO:0005886//plasma membrane;GO:0005618//cell wall;GO:0005739//mitochondrion
CL10871.Contig1_All	526	6.5926	18.762	0.35138		35.4486		gi|460400397|ref|XP_004245721.1|	274.2	6e-73	PREDICTED: cytochrome P450 93A1-like [Solanum lycopersicum]	--	--	--	--	sp|A6YIH8|C7D55_HYOMU	118	2e-27	Premnaspirodiene oxygenase OS=Hyoscyamus muticus GN=CYP71D55 PE=1 SV=1	--	--	--	--	--	K00517	7e-28	121	osa:4348172	[EC:1.14.-.-]	GO:0055114//oxidation-reduction process	GO:0009055//electron carrier activity;GO:0004497//monooxygenase activity;GO:0005506//iron ion binding;GO:0020037//heme binding;GO:0016705//oxidoreductase activity, acting on paired donors, with incorporation or reduction of molecular oxygen	GO:0005886//plasma membrane;GO:0005618//cell wall;GO:0005739//mitochondrion
Unigene21791_All	665	6.5869	5.7753	1.14053		2.4543		gi|356522606|ref|XP_003529937.1|	332.8	2e-90	PREDICTED: cytochrome P450 86A2-like [Glycine max]	gi|460400138|ref|XM_004245545.1|	149	4e-33	PREDICTED: Solanum lycopersicum cytochrome P450 86A2-like (LOC101254719), mRNA	sp|O23066|C86A2_ARATH	315	1e-86	Cytochrome P450 86A2 OS=Arabidopsis thaliana GN=CYP86A2 PE=2 SV=1	BH0579	69.3	5e-12	COG2124	Cytochrome P450	K15398	2e-91	332	gmx:100779986	cytochrome P450, family 86, subfamily A, polypeptide 2/4/7/8 (fatty acid omega-hydroxylase) [EC:1.14.-.-]	GO:0006631//fatty acid metabolic process;GO:0055114//oxidation-reduction process	GO:0009055//electron carrier activity;GO:0005506//iron ion binding;GO:0005515//protein binding;GO:0020037//heme binding;GO:0019825//oxygen binding;GO:0018685//alkane 1-monooxygenase activity;GO:0070330//aromatase activity	GO:0005576//extracellular region
CL4657.Contig2_All	1634	6.5622	11.1868	0.586602		0.0908		gi|359492641|ref|XP_003634448.1|	544.3	2e-153	PREDICTED: LOW QUALITY PROTEIN: cytochrome P450 82A3-like [Vitis vinifera]	--	--	--	--	sp|O49858|C82A3_SOYBN	479	2e-135	Cytochrome P450 82A3 OS=Glycine max GN=CYP82A3 PE=2 SV=1	BH0579	124	5e-28	COG2124	Cytochrome P450	K00517	2e-127	454	ath:AT4G31940	[EC:1.14.-.-]	-	GO:0046872//metal ion binding;GO:0016491//oxidoreductase activity	-
CL11064.Contig1_All	1660	5.7722	30.4867	0.189335		0.4171		gi|147804684|emb|CAN71441.1|	580.1	3e-164	hypothetical protein VITISV_012452 [Vitis vinifera]	--	--	--	--	sp|O64636|C76C1_ARATH	325	6e-89	Cytochrome P450 76C1 OS=Arabidopsis thaliana GN=CYP76C1 PE=2 SV=1	BH0579	112	1e-24	COG2124	Cytochrome P450	K13083	5e-90	330	mtr:MTR_144s0009	cytochrome P450, family 75, subfamily A (flavonoid 3',5'-hydroxylase) [EC:1.14.13.88]	-	GO:0016491//oxidoreductase activity;GO:0005488//binding	-
Unigene5187_All	721	5.6956	15.1036	0.377102		3.8415		gi|225444349|ref|XP_002265911.1|	350.9	1e-95	PREDICTED: cytochrome P450 77A3 [Vitis vinifera] >gi|302144083|emb|CBI23188.3| unnamed protein product [Vitis vinifera]	gi|308190443|gb|GU318232.1|	194	9e-47	Artemisia annua cytochrome P450 mono-oxygenase (cyp20a) mRNA, partial cds	sp|O48928|C77A3_SOYBN	234	4e-62	Cytochrome P450 77A3 OS=Glycine max GN=CYP77A3 PE=2 SV=1	all1361	80.1	3e-15	COG2124	Cytochrome P450	K00517	9e-97	350	vvi:100246851	[EC:1.14.-.-]	GO:0055114//oxidation-reduction process	GO:0020037//heme binding;GO:0005506//iron ion binding;GO:0009055//electron carrier activity;GO:0070330//aromatase activity;GO:0019825//oxygen binding	GO:0005886//plasma membrane
Unigene6771_All	558	5.6422	10.8904	0.518089		9.1295		gi|460401225|ref|XP_004246127.1|	198.4	5e-50	PREDICTED: cytochrome P450 87A3-like [Solanum lycopersicum]	gi|356540461|ref|XM_003538660.1|	63.9	2e-07	PREDICTED: Glycine max cytochrome P450 87A3-like (LOC100794607), mRNA	sp|Q7XU38|C87A3_ORYSJ	171	3e-43	Cytochrome P450 87A3 OS=Oryza sativa subsp. japonica GN=CYP87A3 PE=2 SV=3	slr0574	60.5	2e-09	COG2124	Cytochrome P450	K00030	1e-40	164	vvi:100242228	isocitrate dehydrogenase (NAD+) [EC:1.1.1.41]	GO:0015706//nitrate transport;GO:0010106//cellular response to iron ion starvation;GO:0006826//iron ion transport;GO:0010167//response to nitrate	GO:0046872//metal ion binding;GO:0019825//oxygen binding;GO:0016709//oxidoreductase activity, acting on paired donors, with incorporation or reduction of molecular oxygen, NAD(P)H as one donor, and incorporation of one atom of oxygen	GO:0005739//mitochondrion
Unigene2641_All	1670	5.601	10.5381	0.5315		1.7177		gi|225440946|ref|XP_002277129.1|	663.7	0	PREDICTED: cytochrome P450 94A1 [Vitis vinifera]	gi|460408017|ref|XM_004249397.1|	81.8	2e-12	PREDICTED: Solanum lycopersicum cytochrome P450 94A1-like (LOC101259495), mRNA	sp|O81117|C94A1_VICSA	353	1e-97	Cytochrome P450 94A1 OS=Vicia sativa GN=CYP94A1 PE=2 SV=2	VNG0422G	102	2e-21	COG2124	Cytochrome P450	K13407	1e-102	372	vvi:100259592	cytochrome P450, family 94, subfamily A, polypeptide 1 (fatty acid omega-hydroxylase) [EC:1.14.-.-]	GO:0055114//oxidation-reduction process	GO:0020037//heme binding;GO:0005506//iron ion binding;GO:0009055//electron carrier activity;GO:0018685//alkane 1-monooxygenase activity	-
Unigene22082_All	701	5.5326	4.6465	1.1907		0.7761		gi|224055321|ref|XP_002298479.1|	73.2	4e-12	cytochrome P450 [Populus trichocarpa] >gi|222845737|gb|EEE83284.1| cytochrome P450 [Populus trichocarpa]	--	--	--	--	--	--	--	--	--	--	--	--	--	--	--	--	--	--	GO:0055114//oxidation-reduction process	GO:0020037//heme binding;GO:0016705//oxidoreductase activity, acting on paired donors, with incorporation or reduction of molecular oxygen;GO:0004497//monooxygenase activity;GO:0005506//iron ion binding;GO:0009055//electron carrier activity	-
Unigene18185_All	399	5.4891	3.2897	1.66857		3.0989		gi|336462674|gb|AEI59778.1|	131	5e-30	cytochrome P450 [Helianthus annuus]	--	--	--	--	sp|O64718|C71B9_ARATH	118	1e-27	Cytochrome P450 71B9 OS=Arabidopsis thaliana GN=CYP71B9 PE=2 SV=3	--	--	--	--	--	K00517	6e-26	114	ath:AT3G26300	[EC:1.14.-.-]	-	GO:0046872//metal ion binding;GO:0004497//monooxygenase activity;GO:0016705//oxidoreductase activity, acting on paired donors, with incorporation or reduction of molecular oxygen;GO:0019825//oxygen binding	GO:0043231//intracellular membrane-bounded organelle;GO:0044444//cytoplasmic part;GO:0016020//membrane
CL6140.Contig3_All	1862	5.3665	9.7125	0.552535		27.5184		gi|18000074|gb|AAL54888.1|AF116915_1	853.6	0	obtusifoliol-14-demethylase [Nicotiana tabacum]	gi|118200119|emb|AM411650.1|	303	4e-79	Petunia hybrida mRNA for obtusifoliol-14-demethylase (cyp51 gene)	sp|Q9SAA9|CP511_ARATH	807	0	Sterol 14-demethylase OS=Arabidopsis thaliana GN=CYP51G1 PE=1 SV=1	Rv0764c	283	7e-76	COG2124	Cytochrome P450	K05917	0	830	pop:POPTR_48605	cytochrome P450, family 51 (sterol 14-demethylase) [EC:1.14.13.70]	GO:0032259//methylation;GO:0055114//oxidation-reduction process	GO:0008398//sterol 14-demethylase activity;GO:0009055//electron carrier activity;GO:0005506//iron ion binding;GO:0020037//heme binding;GO:0008168//methyltransferase activity	GO:0005886//plasma membrane;GO:0005783//endoplasmic reticulum
Unigene7015_All	272	5.2002	9.1153	0.570491		0.3637		gi|89242710|gb|ABD60225.1|	79.3	2e-14	ent-kaurenoic acid 13-hydroxylase [Stevia rebaudiana] >gi|189418962|gb|ACD93722.1| ent-kaurenoic acid 13-hydroxylase [Stevia rebaudiana]	gi|189418961|gb|EU722415.1|	75.8	2e-11	Stevia rebaudiana ent-kaurenoic acid 13-hydroxylase mRNA, complete cds	sp|Q50EK0|C16B2_PICSI	59.3	5e-10	Cytochrome P450 716B2 OS=Picea sitchensis GN=CYP716B2 PE=2 SV=1	--	--	--	--	--	K09843	2e-07	52	ath:AT2G29090	(+)-abscisic acid 8'-hydroxylase [EC:1.14.13.93]	GO:0055114//oxidation-reduction process	GO:0020037//heme binding;GO:0005506//iron ion binding;GO:0009055//electron carrier activity;GO:0050598	-
CL4769.Contig1_All	1669	4.8936	16.1078	0.303803		4.0598		gi|418203660|dbj|BAM66576.1|	849.4	0	ferulate-5-hydroxylase [Chrysanthemum x morifolium]	gi|418203659|dbj|AB500858.1|	180	3e-42	Chrysanthemum x morifolium F5H mRNA for ferulate-5-hydroxylase, complete cds	sp|Q42600|C84A1_ARATH	726	0	Cytochrome P450 84A1 OS=Arabidopsis thaliana GN=CYP84A1 PE=2 SV=1	BH0579	127	8e-29	COG2124	Cytochrome P450	K09755	0	749	vvi:100267863	ferulate-5-hydroxylase [EC:1.14.-.-]	GO:0010224//response to UV-B;GO:0055114//oxidation-reduction process	GO:0046424//ferulate 5-hydroxylase activity;GO:0009055//electron carrier activity;GO:0005506//iron ion binding;GO:0020037//heme binding;GO:0016705//oxidoreductase activity, acting on paired donors, with incorporation or reduction of molecular oxygen	GO:0005783//endoplasmic reticulum
CL1503.Contig1_All	329	4.438	2.3642	1.87717		0		gi|302595711|sp|P85191.1|CP450_HELAN	169.1	1e-41	RecName: Full=Cytochrome P450	gi|332071099|gb|GU997667.1|	87.7	7e-15	Panax notoginseng clone 00449n cytochrome P450 mRNA, complete cds	sp|P85191|CP450_HELAN	169	5e-43	Cytochrome P450 (Fragment) OS=Helianthus annuus PE=1 SV=1	BH0579	52.8	2e-07	COG2124	Cytochrome P450	K15398	4e-20	94.4	ppp:PHYPADRAFT_151187	cytochrome P450, family 86, subfamily A, polypeptide 2/4/7/8 (fatty acid omega-hydroxylase) [EC:1.14.-.-]	GO:0022900//electron transport chain;GO:0009620//response to fungus;GO:0009414//response to water deprivation;GO:0009867//jasmonic acid mediated signaling pathway;GO:0009611//response to wounding;GO:0009695//jasmonic acid biosynthetic process;GO:0042538//hyperosmotic salinity response;GO:0009733//response to auxin stimulus;GO:0009738//abscisic acid mediated signaling pathway;GO:0009723//response …	GO:0070330//aromatase activity;GO:0009055//electron carrier activity;GO:0019825//oxygen binding;GO:0018685//alkane 1-monooxygenase activity;GO:0020037//heme binding;GO:0005506//iron ion binding	GO:0043231//intracellular membrane-bounded organelle;GO:0005576//extracellular region
Unigene16602_All	1823	4.2299	30.0276	0.140867		7.895		gi|46359653|dbj|BAD15331.1|	564.3	2e-159	cytochrome P450 [Panax ginseng]	--	--	--	--	sp|P24465|C71A1_PERAE	420	1e-117	Cytochrome P450 71A1 OS=Persea americana GN=CYP71A1 PE=1 SV=2	BH0579	107	9e-23	COG2124	Cytochrome P450	K09755	1e-141	501	rcu:RCOM_0193830	ferulate-5-hydroxylase [EC:1.14.-.-]	-	GO:0046872//metal ion binding;GO:0016705//oxidoreductase activity, acting on paired donors, with incorporation or reduction of molecular oxygen;GO:0004497//monooxygenase activity	-
CL6140.Contig2_All	1791	4.1017	16.6664	0.246106		12.5097		gi|18000074|gb|AAL54888.1|AF116915_1	852	0	obtusifoliol-14-demethylase [Nicotiana tabacum]	gi|118200119|emb|AM411650.1|	319	6e-84	Petunia hybrida mRNA for obtusifoliol-14-demethylase (cyp51 gene)	sp|Q9SAA9|CP511_ARATH	803	0	Sterol 14-demethylase OS=Arabidopsis thaliana GN=CYP51G1 PE=1 SV=1	Rv0764c	279	1e-74	COG2124	Cytochrome P450	K05917	0	835	pop:POPTR_48605	cytochrome P450, family 51 (sterol 14-demethylase) [EC:1.14.13.70]	GO:0032259//methylation;GO:0055114//oxidation-reduction process	GO:0008398//sterol 14-demethylase activity;GO:0009055//electron carrier activity;GO:0005506//iron ion binding;GO:0020037//heme binding;GO:0008168//methyltransferase activity	GO:0005886//plasma membrane;GO:0005783//endoplasmic reticulum
CL4386.Contig1_All	630	3.7661	14.7388	0.255523		3.1402		gi|255544580|ref|XP_002513351.1|	182.6	4e-45	(S)-N-methylcoclaurine 3&apos;-hydroxylase isozyme, putative [Ricinus communis] >gi|223547259|gb|EEF48754.1| (S)-N-methylcoclaurine 3&apos;-hydroxylase isozyme, putative [Ricinus communis]	--	--	--	--	sp|Q9FXW4|C80B2_COPJA	157	4e-39	Probable (S)-N-methylcoclaurine 3'-hydroxylase isozyme 2 OS=Coptis japonica GN=CYP80B2 PE=2 SV=1	--	--	--	--	--	K00517	1e-24	111	osa:4348172	[EC:1.14.-.-]	-	GO:0016491//oxidoreductase activity;GO:0005488//binding	-
Unigene3395_All	423	3.5596	2.9881	1.19126		1.7539		gi|462415455|gb|EMJ20192.1|	254.2	4e-67	hypothetical protein PRUPE_ppa004034mg [Prunus persica]	gi|147852118|emb|AM428538.2|	117	1e-23	Vitis vinifera contig VV78X176556.9, whole genome shotgun sequence	sp|O23066|C86A2_ARATH	234	2e-62	Cytochrome P450 86A2 OS=Arabidopsis thaliana GN=CYP86A2 PE=2 SV=1	--	--	--	--	--	K15398	7e-67	249	mtr:MTR_8g030590	cytochrome P450, family 86, subfamily A, polypeptide 2/4/7/8 (fatty acid omega-hydroxylase) [EC:1.14.-.-]	GO:0006631//fatty acid metabolic process;GO:0055114//oxidation-reduction process	GO:0009055//electron carrier activity;GO:0005506//iron ion binding;GO:0005515//protein binding;GO:0020037//heme binding;GO:0019825//oxygen binding;GO:0018685//alkane 1-monooxygenase activity	GO:0005576//extracellular region
Unigene22752_All	238	3.2591	5.7194	0.569832		11.6374		gi|460400397|ref|XP_004245721.1|	105.5	2e-22	PREDICTED: cytochrome P450 93A1-like [Solanum lycopersicum]	gi|460400396|ref|XM_004245673.1|	85.7	2e-14	PREDICTED: Solanum lycopersicum cytochrome P450 93A1-like (LOC101267831), mRNA	sp|O04773|C75A6_CAMME	56.2	4e-09	Flavonoid 3',5'-hydroxylase OS=Campanula medium GN=CYP75A6 PE=2 SV=1	--	--	--	--	--	K05280	1e-07	53.1	mtr:MTR_3g025230	flavonoid 3'-monooxygenase [EC:1.14.13.21]	-	GO:0016491//oxidoreductase activity;GO:0005488//binding	-
Unigene2805_All	489	2.9859	3.579	0.834283		18.8125		gi|336462662|gb|AEI59772.1|	251.9	2e-66	cytochrome P450 [Helianthus annuus]	gi|336462661|gb|HQ439589.1|	276	2e-71	Helianthus annuus clone C113 cytochrome P450 mRNA, complete cds	sp|Q05047|C72A1_CATRO	213	6e-56	Secologanin synthase OS=Catharanthus roseus GN=CYP72A1 PE=2 SV=1	AGc2890	98.6	4e-21	COG2124	Cytochrome P450	K15638	5e-45	177	ath:AT1G17060	cytochrome P450, family 72, subfamily C, polypeptide 1	GO:0055114//oxidation-reduction process	GO:0020037//heme binding;GO:0016705//oxidoreductase activity, acting on paired donors, with incorporation or reduction of molecular oxygen;GO:0004497//monooxygenase activity;GO:0005506//iron ion binding;GO:0009055//electron carrier activity	GO:0005783//endoplasmic reticulum
Unigene9908_All	535	2.985	2.8169	1.05968		0.1849		gi|224094095|ref|XP_002310074.1|	289.3	2e-77	cytochrome P450 [Populus trichocarpa] >gi|222852977|gb|EEE90524.1| cytochrome P450 [Populus trichocarpa]	gi|224094094|ref|XM_002310038.1|	125	5e-26	Populus trichocarpa cytochrome P450 (CYP86B5), mRNA	sp|Q9FMY1|C86B1_ARATH	266	4e-72	Cytochrome P450 86B1 OS=Arabidopsis thaliana GN=CYP86B1 PE=2 SV=1	alr4833	78.2	7e-15	COG2124	Cytochrome P450	K15402	2e-78	289	pop:POPTR_562811	cytochrome P450, family 86, subfamily B, polypeptide 1 (fatty acid omega-hydroxylase) [EC:1.14.-.-]	GO:0055114//oxidation-reduction process;GO:0010345//suberin biosynthetic process;GO:0000041//transition metal ion transport;GO:0042761//very long-chain fatty acid biosynthetic process	GO:0070330//aromatase activity;GO:0009055//electron carrier activity;GO:0019825//oxygen binding;GO:0020037//heme binding;GO:0005506//iron ion binding	GO:0009507//chloroplast;GO:0005783//endoplasmic reticulum
CL649.Contig10_All	1281	2.8495	6.7552	0.421823		14.3241		gi|397771300|gb|AFO64616.1|	590.9	1e-167	cytochrome P450 mono-oxygenase [Artemisia annua]	gi|397771299|gb|JN594505.1|	99.6	7e-18	Artemisia annua cytochrome P450 mono-oxygenase (CYP06) mRNA, complete cds	sp|Q05047|C72A1_CATRO	438	4e-123	Secologanin synthase OS=Catharanthus roseus GN=CYP72A1 PE=2 SV=1	AGc2890	148	2e-35	COG2124	Cytochrome P450	K15639	1e-95	348	aly:ARALYDRAFT_901457	cytochrome P450, family 734, subfamily A, polypeptide 1 (PHYB activation tagged suppressor 1) [EC:1.14.-.-]	-	-	-
CL3066.Contig1_All	2920	2.7814	5.6107	0.495731		0.0169		gi|460370679|ref|XP_004231178.1|	458.8	2e-127	PREDICTED: cytochrome P450 704C1-like [Solanum lycopersicum]	gi|460368115|ref|XM_004229867.1|	85.7	2e-13	PREDICTED: Solanum lycopersicum cytochrome P450 704C1-like (LOC101257110), mRNA	sp|Q50EK3|C04C1_PINTA	484	9e-137	Cytochrome P450 704C1 OS=Pinus taeda GN=CYP704C1 PE=2 SV=1	SMc02579	121	6e-27	COG2124	Cytochrome P450	K00517	2e-89	329	ath:AT3G56630	[EC:1.14.-.-]	GO:0055114//oxidation-reduction process	GO:0020037//heme binding;GO:0016705//oxidoreductase activity, acting on paired donors, with incorporation or reduction of molecular oxygen;GO:0004497//monooxygenase activity;GO:0005506//iron ion binding;GO:0009055//electron carrier activity	-
CL10680.Contig2_All	1506	2.6662	20.3046	0.13131		0.1314		gi|397771302|gb|AFO64617.1|	560.8	2e-158	cytochrome P450 mono-oxygenase [Artemisia annua]	gi|225443028|ref|XM_002267563.1|	67.9	3e-08	PREDICTED: Vitis vinifera isoflavone 2'-hydroxylase-like (LOC100268125), mRNA	sp|Q9FG65|C81D1_ARATH	424	7e-119	Cytochrome P450 81D1 OS=Arabidopsis thaliana GN=CYP81D1 PE=2 SV=1	alr1450	108	3e-23	COG2124	Cytochrome P450	K00517	8e-120	429	ath:AT4G37340	[EC:1.14.-.-]	-	GO:0046872//metal ion binding;GO:0016705//oxidoreductase activity, acting on paired donors, with incorporation or reduction of molecular oxygen;GO:0004497//monooxygenase activity	-
Unigene2556_All	1365	2.5739	7.8353	0.328501		26.6679		gi|449437980|ref|XP_004136768.1|	612.5	5e-174	PREDICTED: cytochrome P450 94A1-like [Cucumis sativus]	gi|189162532|dbj|AP009755.1|	87.7	3e-14	Lotus japonicus genomic DNA, chromosome 1, clone: LjT01M20, TM1911, complete sequence	sp|O81117|C94A1_VICSA	394	7e-110	Cytochrome P450 94A1 OS=Vicia sativa GN=CYP94A1 PE=2 SV=2	VNG0422G	113	9e-25	COG2124	Cytochrome P450	K00517	1e-158	557	aly:ARALYDRAFT_324175	[EC:1.14.-.-]	GO:0055114//oxidation-reduction process	GO:0009055//electron carrier activity;GO:0004497//monooxygenase activity;GO:0005506//iron ion binding;GO:0020037//heme binding;GO:0016705//oxidoreductase activity, acting on paired donors, with incorporation or reduction of molecular oxygen;GO:0019825//oxygen binding	GO:0016023//cytoplasmic membrane-bounded vesicle;GO:0009507//chloroplast
CL1447.Contig1_All	1913	2.5283	72.6299	0.0348107		0.181		gi|224076988|ref|XP_002305081.1|	576.6	5e-163	cytochrome P450 [Populus trichocarpa] >gi|222848045|gb|EEE85592.1| cytochrome P450 [Populus trichocarpa]	--	--	--	--	sp|Q9M7B8|C79D1_MANES	557	9e-159	Valine N-monooxygenase 1 OS=Manihot esculenta GN=CYP79D1 PE=1 SV=1	all1361	85.9	2e-16	COG2124	Cytochrome P450	K12153	2e-157	554	vvi:100246526	cytochrome P450, family 79, subfamily A, polypeptide 2 (phenylalanine N-monooxygenase) [EC:1.14.13.124]	GO:0051707//response to other organism;GO:1901576;GO:0044711;GO:0006952//defense response;GO:0044249//cellular biosynthetic process	GO:0016705//oxidoreductase activity, acting on paired donors, with incorporation or reduction of molecular oxygen;GO:0046872//metal ion binding;GO:0004497//monooxygenase activity	-
Unigene10934_All	259	2.4664	1.3139	1.87716		2.2915		gi|306450593|gb|ADM88550.1|	98.2	4e-20	P450 [Elaeis guineensis]	--	--	--	--	sp|P37117|C71A4_SOLME	87.8	1e-18	Cytochrome P450 71A4 OS=Solanum melongena GN=CYP71A4 PE=2 SV=1	--	--	--	--	--	K00517	5e-17	84	aly:ARALYDRAFT_682995	[EC:1.14.-.-]	-	GO:0016709//oxidoreductase activity, acting on paired donors, with incorporation or reduction of molecular oxygen, NAD(P)H as one donor, and incorporation of one atom of oxygen;GO:0046872//metal ion binding	-
CL6140.Contig1_All	1816	2.412	6.5052	0.37078		3.8129		gi|350540648|ref|NP_001234537.1|	848.2	0	obtusifoliol 14alpha-demethylase [Solanum lycopersicum] >gi|299735181|gb|ADJ37071.1| obtusifoliol 14alpha-demethylase [Solanum lycopersicum]	gi|359487041|ref|XM_002274092.2|	252	1e-63	PREDICTED: Vitis vinifera sterol 14-demethylase-like (LOC100252340), mRNA	sp|Q9SAA9|CP511_ARATH	804	0	Sterol 14-demethylase OS=Arabidopsis thaliana GN=CYP51G1 PE=1 SV=1	Rv0764c	281	3e-75	COG2124	Cytochrome P450	K05917	0	828	pop:POPTR_48605	cytochrome P450, family 51 (sterol 14-demethylase) [EC:1.14.13.70]	GO:0032259//methylation;GO:0055114//oxidation-reduction process	GO:0008398//sterol 14-demethylase activity;GO:0009055//electron carrier activity;GO:0005506//iron ion binding;GO:0020037//heme binding;GO:0008168//methyltransferase activity	GO:0005886//plasma membrane;GO:0005783//endoplasmic reticulum
Unigene41766_All	373	2.3242	10.5571	0.220155		1.0608		gi|169659105|dbj|BAG12743.1|	223.8	6e-58	ABA 8-oxidase [Lactuca sativa]	gi|169659104|dbj|AB235919.1|	194	4e-47	Lactuca sativa LsABA8ox3 mRNA for ABA 8-oxidase, complete cds	sp|Q949P1|ABAH1_ARATH	214	1e-56	Abscisic acid 8'-hydroxylase 1 OS=Arabidopsis thaliana GN=CYP707A1 PE=2 SV=1	YHR007c	58.9	2e-09	COG2124	Cytochrome P450	K09843	8e-57	216	pop:POPTR_783291	(+)-abscisic acid 8'-hydroxylase [EC:1.14.13.93]	GO:0022900//electron transport chain;GO:0009414//response to water deprivation;GO:0046345//abscisic acid catabolic process;GO:0032940//secretion by cell;GO:0010200//response to chitin;GO:0030912;GO:0009737//response to abscisic acid stimulus;GO:0048838//release of seed from dormancy;GO:0050832//defense response to fungus;GO:0009639//response to red or far red light	GO:0010295//(+)-abscisic acid 8'-hydroxylase activity;GO:0009055//electron carrier activity;GO:0019825//oxygen binding;GO:0020037//heme binding;GO:0005506//iron ion binding	GO:0005576//extracellular region
CL6648.Contig1_All	391	1.9838	22.5045	0.0881513		0.3795		gi|224077538|ref|XP_002305292.1|	174.5	4e-43	cytochrome P450 [Populus trichocarpa] >gi|222848256|gb|EEE85803.1| cytochrome P450 [Populus trichocarpa]	gi|308190441|gb|GU318231.1|	214	5e-53	Artemisia annua cytochrome P450 mono-oxygenase (cyp22a) mRNA, partial cds	sp|Q9LSF8|C82G1_ARATH	148	8e-37	Cytochrome P450 82G1 OS=Arabidopsis thaliana GN=CYP82G1 PE=1 SV=1	alr4833	61.6	3e-10	COG2124	Cytochrome P450	K00517	5e-34	140	ath:AT4G31940	[EC:1.14.-.-]	GO:0046246//terpene biosynthetic process;GO:0055114//oxidation-reduction process	GO:0016711//flavonoid 3'-monooxygenase activity;GO:0009055//electron carrier activity;GO:0005506//iron ion binding;GO:0020037//heme binding	-
CL3756.Contig1_All	255	1.9683	4.9568	0.397091		2.5214		gi|356522606|ref|XP_003529937.1|	134	6e-31	PREDICTED: cytochrome P450 86A2-like [Glycine max]	gi|460368153|ref|XM_004229886.1|	61.9	3e-07	PREDICTED: Solanum lycopersicum cytochrome P450 86A2-like (LOC101262353), mRNA	sp|O23066|C86A2_ARATH	103	2e-23	Cytochrome P450 86A2 OS=Arabidopsis thaliana GN=CYP86A2 PE=2 SV=1	--	--	--	--	--	K15398	4e-32	134	gmx:100779986	cytochrome P450, family 86, subfamily A, polypeptide 2/4/7/8 (fatty acid omega-hydroxylase) [EC:1.14.-.-]	GO:0006631//fatty acid metabolic process;GO:0055114//oxidation-reduction process	GO:0009055//electron carrier activity;GO:0005506//iron ion binding;GO:0020037//heme binding;GO:0019825//oxygen binding;GO:0018685//alkane 1-monooxygenase activity;GO:0070330//aromatase activity	GO:0005576//extracellular region
Unigene13984_All	824	1.9381	3.8349	0.505385		0.06		gi|84578869|dbj|BAE72877.1|	156.8	3e-37	cytochrome P450 [Verbena x hybrida]	--	--	--	--	sp|Q8VWZ7|C76B6_CATRO	119	2e-27	Geraniol 8-hydroxylase OS=Catharanthus roseus GN=CYP76B6 PE=1 SV=1	--	--	--	--	--	K00517	1e-18	92	osa:4348172	[EC:1.14.-.-]	-	-	-
CL6648.Contig2_All	1793	1.9086	82.8864	0.0230267		3.0619		gi|255580537|ref|XP_002531093.1|	605.1	1e-171	cytochrome P450, putative [Ricinus communis] >gi|223529339|gb|EEF31307.1| cytochrome P450, putative [Ricinus communis]	gi|308190441|gb|GU318231.1|	262	1e-66	Artemisia annua cytochrome P450 mono-oxygenase (cyp22a) mRNA, partial cds	sp|Q9LSF8|C82G1_ARATH	512	2e-145	Cytochrome P450 82G1 OS=Arabidopsis thaliana GN=CYP82G1 PE=1 SV=1	alr4833	120	8e-27	COG2124	Cytochrome P450	K00517	2e-136	484	ath:AT4G31940	[EC:1.14.-.-]	GO:0044710	GO:0046872//metal ion binding;GO:0016709//oxidoreductase activity, acting on paired donors, with incorporation or reduction of molecular oxygen, NAD(P)H as one donor, and incorporation of one atom of oxygen	-
Unigene8032_All	387	1.8864	6.7835	0.278087		2.0448		gi|240255793|ref|NP_192969.4|	124.8	4e-28	cytochrome P450, family 706, subfamily A, polypeptide 6 [Arabidopsis thaliana] >gi|51536592|gb|AAU05534.1| At4g12320 [Arabidopsis thaliana] >gi|332657714|gb|AEE83114.1| cytochrome P450, family 706, subfamily A, polypeptide 6 [Arabidopsis thaliana]	--	--	--	--	sp|P93149|C93B1_GLYEC	67.8	2e-12	Licodione synthase OS=Glycyrrhiza echinata GN=CYP93B1 PE=1 SV=2	--	--	--	--	--	K00487	2e-13	72	gmx:100812188	trans-cinnamate 4-monooxygenase [EC:1.14.13.11]	-	GO:0016491//oxidoreductase activity;GO:0019825//oxygen binding	GO:0005783//endoplasmic reticulum
CL10443.Contig1_All	1785	1.6871	27.2079	0.0620077		6.6776		gi|225456565|ref|XP_002265310.1|	737.3	0	PREDICTED: cytochrome P450 78A4 isoform 1 [Vitis vinifera]	gi|356498005|ref|XM_003517798.1|	137	5e-29	PREDICTED: Glycine max cytochrome P450 78A4-like (LOC100783602), mRNA	sp|O65012|C78A4_PINRA	502	3e-142	Cytochrome P450 78A4 OS=Pinus radiata GN=CYP78A4 PE=2 SV=1	AGc2890	108	3e-23	COG2124	Cytochrome P450	K00517	4e-180	629	ath:AT1G13710	[EC:1.14.-.-]	-	GO:0046872//metal ion binding;GO:0016491//oxidoreductase activity;GO:0019825//oxygen binding	GO:0009507//chloroplast
CL2612.Contig1_All	1947	1.5936	3.3958	0.469286		4.293		gi|325513921|gb|ADZ24000.1|	879	0	allene oxide synthase [Artemisia annua]	gi|325513920|gb|HQ533173.1|	472	1e-130	Artemisia annua allene oxide synthase mRNA, complete cds	sp|Q40778|C74A2_PARAR	766	0	Allene oxide synthase OS=Parthenium argentatum GN=CYP74A2 PE=1 SV=2	Rv0764c	54.7	6e-07	COG2124	Cytochrome P450	K01723	0	696	rcu:RCOM_1593180	hydroperoxide dehydratase [EC:4.2.1.92]	GO:0009753//response to jasmonic acid stimulus;GO:0055114//oxidation-reduction process;GO:0009620//response to fungus;GO:0009611//response to wounding;GO:0031408//oxylipin biosynthetic process	GO:0009978//allene oxide synthase activity;GO:0016705//oxidoreductase activity, acting on paired donors, with incorporation or reduction of molecular oxygen;GO:0009055//electron carrier activity;GO:0004497//monooxygenase activity;GO:0047987;GO:0020037//heme binding;GO:0005506//iron ion binding	GO:0005739//mitochondrion;GO:0009941//chloroplast envelope;GO:0009535//chloroplast thylakoid membrane;GO:0010287//plastoglobule
CL4924.Contig3_All	857	1.544	8.0552	0.191677		0.2308		gi|89242710|gb|ABD60225.1|	414.5	1e-114	ent-kaurenoic acid 13-hydroxylase [Stevia rebaudiana] >gi|189418962|gb|ACD93722.1| ent-kaurenoic acid 13-hydroxylase [Stevia rebaudiana]	gi|218764506|gb|FJ494665.1|	440	1e-120	Stevia rebaudiana cytochrome P450 monooxygenase mRNA, partial cds	sp|Q50EK0|C16B2_PICSI	206	1e-53	Cytochrome P450 716B2 OS=Picea sitchensis GN=CYP716B2 PE=2 SV=1	slr0574	102	1e-21	COG2124	Cytochrome P450	K09587	1e-25	115	rcu:RCOM_0536900	cytochrome P450, family 90, subfamily B, polypeptide 1 (steroid 22-alpha-hydroxylase) [EC:1.14.13.-]	GO:0055114//oxidation-reduction process	GO:0009055//electron carrier activity;GO:0004497//monooxygenase activity;GO:0005506//iron ion binding;GO:0020037//heme binding;GO:0016705//oxidoreductase activity, acting on paired donors, with incorporation or reduction of molecular oxygen	-
Unigene19591_All	1783	1.5354	15.9504	0.0962609		1.0263		gi|470105229|ref|XP_004288989.1|	736.9	0	PREDICTED: flavonoid 3&apos;-monooxygenase-like [Fragaria vesca subsp. vesca]	gi|449523090|ref|XM_004168510.1|	105	2e-19	PREDICTED: Cucumis sativus flavonoid 3'-monooxygenase-like (LOC101203328), mRNA	sp|Q9SBQ9|F3PH_PETHY	416	2e-116	Flavonoid 3'-monooxygenase OS=Petunia hybrida GN=CYP75B2 PE=2 SV=1	alr1450	107	7e-23	COG2124	Cytochrome P450	K05280	5e-116	416	pop:POPTR_823742	flavonoid 3'-monooxygenase [EC:1.14.13.21]	GO:0055114//oxidation-reduction process	GO:0020037//heme binding;GO:0033772;GO:0005506//iron ion binding;GO:0009055//electron carrier activity	-
CL649.Contig2_All	677	1.4827	6.7501	0.219656		7.2325		gi|397771300|gb|AFO64616.1|	370.2	1e-101	cytochrome P450 mono-oxygenase [Artemisia annua]	gi|397771299|gb|JN594505.1|	289	2e-75	Artemisia annua cytochrome P450 mono-oxygenase (CYP06) mRNA, complete cds	sp|Q05047|C72A1_CATRO	282	1e-76	Secologanin synthase OS=Catharanthus roseus GN=CYP72A1 PE=2 SV=1	AGc2890	126	3e-29	COG2124	Cytochrome P450	K15638	2e-62	236	ath:AT1G17060	cytochrome P450, family 72, subfamily C, polypeptide 1	GO:0055114//oxidation-reduction process	GO:0020037//heme binding;GO:0016705//oxidoreductase activity, acting on paired donors, with incorporation or reduction of molecular oxygen;GO:0004497//monooxygenase activity;GO:0005506//iron ion binding;GO:0009055//electron carrier activity	GO:0005783//endoplasmic reticulum
CL4325.Contig1_All	1804	1.467	24.4152	0.0600855		20.6718		gi|332071121|gb|AED99879.1|	721.9	0	cytochrome P450, partial [Panax notoginseng]	gi|356573256|ref|XM_003554731.1|	93.7	6e-16	PREDICTED: Glycine max cytochrome P450 78A3-like (LOC100799906), mRNA	sp|O48927|C78A3_SOYBN	647	0	Cytochrome P450 78A3 OS=Glycine max GN=CYP78A3 PE=2 SV=1	BH0579	101	5e-21	COG2124	Cytochrome P450	K00517	1e-176	618	ath:AT1G01190	[EC:1.14.-.-]	GO:0048316//seed development;GO:0055114//oxidation-reduction process	GO:0009055//electron carrier activity;GO:0004497//monooxygenase activity;GO:0005506//iron ion binding;GO:0020037//heme binding;GO:0016705//oxidoreductase activity, acting on paired donors, with incorporation or reduction of molecular oxygen;GO:0019825//oxygen binding	GO:0009507//chloroplast
Unigene10478_All	729	1.4396	2.5341	0.568091		6.7845		gi|302142621|emb|CBI19824.3|	239.2	4e-62	unnamed protein product [Vitis vinifera]	--	--	--	--	sp|O65782|C83B1_ARATH	181	5e-46	Cytochrome P450 83B1 OS=Arabidopsis thaliana GN=CYP83B1 PE=1 SV=1	--	--	--	--	--	K11818	2e-46	184	aly:ARALYDRAFT_913321	cytochrome P450, family 83, subfamily B, polypeptide 1 [EC:1.14.-.-]	GO:0043436;GO:0044711;GO:0042435//indole-containing compound biosynthetic process;GO:0006952//defense response	GO:0005488//binding;GO:0016709//oxidoreductase activity, acting on paired donors, with incorporation or reduction of molecular oxygen, NAD(P)H as one donor, and incorporation of one atom of oxygen	GO:0044464//cell part
CL4325.Contig3_All	830	1.4293	11.7144	0.122012		9.415		gi|460405992|ref|XP_004248458.1|	358.2	9e-98	PREDICTED: cytochrome P450 78A3-like [Solanum lycopersicum]	gi|224075237|ref|XM_002304544.1|	83.8	3e-13	Populus trichocarpa cytochrome P450 (CYP78A23), mRNA	sp|O48927|C78A3_SOYBN	332	2e-91	Cytochrome P450 78A3 OS=Glycine max GN=CYP78A3 PE=2 SV=1	BH0579	97.1	3e-20	COG2124	Cytochrome P450	K00517	7e-89	325	ath:AT1G01190	[EC:1.14.-.-]	GO:0048316//seed development;GO:0055114//oxidation-reduction process	GO:0016711//flavonoid 3'-monooxygenase activity;GO:0009055//electron carrier activity;GO:0005506//iron ion binding;GO:0020037//heme binding;GO:0019825//oxygen binding	GO:0009507//chloroplast
CL4600.Contig2_All	1157	1.4197	7.4792	0.18982		7.4808		gi|296084097|emb|CBI24485.3|	458	1e-127	unnamed protein product [Vitis vinifera]	gi|225455607|ref|XM_002270392.1|	153	5e-34	PREDICTED: Vitis vinifera cytochrome P450 704C1-like (LOC100247993), mRNA	sp|Q50EK3|C04C1_PINTA	341	5e-94	Cytochrome P450 704C1 OS=Pinus taeda GN=CYP704C1 PE=2 SV=1	BH0579	122	2e-27	COG2124	Cytochrome P450	K15402	3e-69	260	rcu:RCOM_1376710	cytochrome P450, family 86, subfamily B, polypeptide 1 (fatty acid omega-hydroxylase) [EC:1.14.-.-]	GO:0055114//oxidation-reduction process	GO:0009055//electron carrier activity;GO:0005506//iron ion binding;GO:0020037//heme binding;GO:0070330//aromatase activity	GO:0016023//cytoplasmic membrane-bounded vesicle;GO:0005783//endoplasmic reticulum
Unigene52665_All	226	1.4133	1.936	0.73001		1.0942		gi|331031300|gb|AEC50089.1|	57	1e-07	flavonoid 3&apos;,5&apos;-hydroxylase [Citrus clementina]	--	--	--	--	sp|Q9LTM1|C71BM_ARATH	54.3	2e-08	Cytochrome P450 71B22 OS=Arabidopsis thaliana GN=CYP71B22 PE=2 SV=1	--	--	--	--	--	K00517	4e-08	54.3	ath:AT3G26200	[EC:1.14.-.-]	GO:0009873//ethylene mediated signaling pathway	GO:0005488//binding	-
Unigene7734_All	1025	1.3355	21.5328	0.0620217		3.2812		gi|225444349|ref|XP_002265911.1|	472.6	4e-132	PREDICTED: cytochrome P450 77A3 [Vitis vinifera] >gi|302144083|emb|CBI23188.3| unnamed protein product [Vitis vinifera]	gi|224076317|ref|XM_002304889.1|	87.7	2e-14	Populus trichocarpa cytochrome P450 (CYP77B4), mRNA	sp|O48928|C77A3_SOYBN	233	1e-61	Cytochrome P450 77A3 OS=Glycine max GN=CYP77A3 PE=2 SV=1	--	--	--	--	--	K00517	4e-133	472	vvi:100246851	[EC:1.14.-.-]	GO:0055114//oxidation-reduction process	GO:0020037//heme binding;GO:0005506//iron ion binding;GO:0009055//electron carrier activity;GO:0070330//aromatase activity;GO:0019825//oxygen binding	GO:0005886//plasma membrane
CL1093.Contig3_All	2305	1.3263	2.4466	0.542099		5.9866		gi|359476796|ref|XP_002279984.2|	922.9	0	PREDICTED: protein LUTEIN DEFICIENT 5, chloroplastic-like [Vitis vinifera] >gi|297735311|emb|CBI17673.3| unnamed protein product [Vitis vinifera]	gi|359476795|ref|XM_002279948.2|	517	1e-143	PREDICTED: Vitis vinifera protein LUTEIN DEFICIENT 5, chloroplastic-like (LOC100240996), mRNA	sp|Q93VK5|LUT5_ARATH	881	0	Protein LUTEIN DEFICIENT 5, chloroplastic OS=Arabidopsis thaliana GN=CYP97A3 PE=1 SV=1	BH0579	209	2e-53	COG2124	Cytochrome P450	K15747	0	920	rcu:RCOM_1437260	cytochrome P450, family 97, subfamily A (beta-ring hydroxylase) [EC:1.14.-.-]	GO:0006655//phosphatidylglycerol biosynthetic process;GO:0006636//unsaturated fatty acid biosynthetic process;GO:0043085//positive regulation of catalytic activity;GO:0019252//starch biosynthetic process;GO:0016123//xanthophyll biosynthetic process;GO:0019288//isopentenyl diphosphate biosynthetic process, mevalonate-independent pathway;GO:0000023//maltose metabolic process;GO:0015995//chlorophyll…	GO:0010291//carotene beta-ring hydroxylase activity;GO:0070330//aromatase activity;GO:0020037//heme binding;GO:0009055//electron carrier activity;GO:0019825//oxygen binding;GO:0005506//iron ion binding	GO:0009941//chloroplast envelope
Unigene39565_All	758	1.3243	4.2971	0.308185		0.7177		gi|325513921|gb|ADZ24000.1|	254.6	1e-66	allene oxide synthase [Artemisia annua]	gi|325513920|gb|HQ533173.1|	266	3e-68	Artemisia annua allene oxide synthase mRNA, complete cds	sp|Q40778|C74A2_PARAR	230	7e-61	Allene oxide synthase OS=Parthenium argentatum GN=CYP74A2 PE=1 SV=2	--	--	--	--	--	K01723	1e-59	227	rcu:RCOM_1593180	hydroperoxide dehydratase [EC:4.2.1.92]	GO:0009753//response to jasmonic acid stimulus;GO:0055114//oxidation-reduction process;GO:0009620//response to fungus;GO:0009611//response to wounding;GO:0031408//oxylipin biosynthetic process	GO:0009978//allene oxide synthase activity;GO:0016705//oxidoreductase activity, acting on paired donors, with incorporation or reduction of molecular oxygen;GO:0009055//electron carrier activity;GO:0004497//monooxygenase activity;GO:0047987;GO:0020037//heme binding;GO:0005506//iron ion binding	GO:0005739//mitochondrion;GO:0009941//chloroplast envelope;GO:0009535//chloroplast thylakoid membrane;GO:0010287//plastoglobule
Unigene7331_All	2534	1.2965	6.2927	0.206032		14.014		gi|356516202|ref|XP_003526785.1|	664.8	0	PREDICTED: cytochrome P450 734A1-like [Glycine max]	gi|460378913|ref|XM_004235164.1|	79.8	1e-11	PREDICTED: Solanum lycopersicum cytokinin hydroxylase-like (LOC101249999), mRNA	sp|Q8VZQ0|NRX3_ARATH	397	2e-110	Probable nucleoredoxin 3 OS=Arabidopsis thaliana GN=At4g31240 PE=2 SV=1	Cj1411c	166	1e-40	COG2124	Cytochrome P450	K10717	3e-89	328	vvi:100258332	cytokinin trans-hydroxylase	GO:0016132//brassinosteroid biosynthetic process;GO:0055114//oxidation-reduction process	GO:0050616;GO:0009055//electron carrier activity;GO:0004497//monooxygenase activity;GO:0005506//iron ion binding;GO:0020037//heme binding;GO:0016705//oxidoreductase activity, acting on paired donors, with incorporation or reduction of molecular oxygen;GO:0019825//oxygen binding	GO:0016023//cytoplasmic membrane-bounded vesicle
CL4924.Contig4_All	298	1.2249	12.3984	0.098795		0.3319		gi|218764507|gb|ACL10147.1|	168.7	2e-41	cytochrome P450 monooxygenase [Stevia rebaudiana]	gi|218764506|gb|FJ494665.1|	232	2e-58	Stevia rebaudiana cytochrome P450 monooxygenase mRNA, partial cds	sp|Q50EK1|C16B1_PICSI	129	5e-31	Cytochrome P450 716B1 OS=Picea sitchensis GN=CYP716B1 PE=2 SV=1	slr0574	75.1	3e-14	COG2124	Cytochrome P450	K09843	7e-19	90.1	mtr:MTR_8g072260	(+)-abscisic acid 8'-hydroxylase [EC:1.14.13.93]	GO:0055114//oxidation-reduction process	GO:0009055//electron carrier activity;GO:0005506//iron ion binding;GO:0020037//heme binding;GO:0050598	-
CL4325.Contig2_All	879	1.1939	21.4591	0.0556361		14.0105		gi|332071121|gb|AED99879.1|	385.6	5e-106	cytochrome P450, partial [Panax notoginseng]	gi|460252387|gb|GABL01018321.1|	127	2e-26	TSA: Camelina sativa comp35443_c0_seq1 transcribed RNA sequence	sp|O48927|C78A3_SOYBN	328	3e-90	Cytochrome P450 78A3 OS=Glycine max GN=CYP78A3 PE=2 SV=1	--	--	--	--	--	K00517	2e-83	307	ath:AT1G01190	[EC:1.14.-.-]	GO:0010154//fruit development	GO:0046872//metal ion binding;GO:0004497//monooxygenase activity;GO:0016705//oxidoreductase activity, acting on paired donors, with incorporation or reduction of molecular oxygen;GO:0019825//oxygen binding	-
CL10443.Contig2_All	1769	1.1607	12.1193	0.0957729		32.1804		gi|225456565|ref|XP_002265310.1|	743.8	0	PREDICTED: cytochrome P450 78A4 isoform 1 [Vitis vinifera]	gi|356573053|ref|XM_003554632.1|	155	2e-34	PREDICTED: Glycine max cytochrome P450 78A3-like (LOC100790231), mRNA	sp|O65012|C78A4_PINRA	497	1e-140	Cytochrome P450 78A4 OS=Pinus radiata GN=CYP78A4 PE=2 SV=1	AGc2890	113	1e-24	COG2124	Cytochrome P450	K00517	6e-180	629	ath:AT1G13710	[EC:1.14.-.-]	GO:0055114//oxidation-reduction process	GO:0020037//heme binding;GO:0016705//oxidoreductase activity, acting on paired donors, with incorporation or reduction of molecular oxygen;GO:0004497//monooxygenase activity;GO:0005506//iron ion binding;GO:0009055//electron carrier activity	-
CL1268.Contig4_All	645	1.1319	0.6783	1.66873		0.9202		gi|460401225|ref|XP_004246127.1|	231.9	6e-60	PREDICTED: cytochrome P450 87A3-like [Solanum lycopersicum]	gi|123707855|emb|AM475142.1|	71.9	8e-10	Vitis vinifera, whole genome shotgun sequence, contig VV78X113069.4, clone ENTAV 115	sp|Q7XU38|C87A3_ORYSJ	187	4e-48	Cytochrome P450 87A3 OS=Oryza sativa subsp. japonica GN=CYP87A3 PE=2 SV=3	slr0574	60.5	2e-09	COG2124	Cytochrome P450	K00030	9e-45	177	vvi:100242228	isocitrate dehydrogenase (NAD+) [EC:1.1.1.41]	GO:0010106//cellular response to iron ion starvation;GO:0015706//nitrate transport;GO:0010167//response to nitrate;GO:0006826//iron ion transport	GO:0046872//metal ion binding;GO:0004497//monooxygenase activity;GO:0016705//oxidoreductase activity, acting on paired donors, with incorporation or reduction of molecular oxygen;GO:0019825//oxygen binding	GO:0005739//mitochondrion
CL4769.Contig4_All	244	1.122	2.5901	0.433188		0		gi|418203660|dbj|BAM66576.1|	149.8	1e-35	ferulate-5-hydroxylase [Chrysanthemum x morifolium]	gi|418203659|dbj|AB500858.1|	168	2e-39	Chrysanthemum x morifolium F5H mRNA for ferulate-5-hydroxylase, complete cds	sp|Q42600|C84A1_ARATH	102	7e-23	Cytochrome P450 84A1 OS=Arabidopsis thaliana GN=CYP84A1 PE=2 SV=1	--	--	--	--	--	K09755	8e-26	113	vvi:100267863	ferulate-5-hydroxylase [EC:1.14.-.-]	-	-	-
Unigene8117_All	626	1.0933	12.8915	0.0848078		7.4267		gi|224149321|ref|XP_002336788.1|	221.1	1e-56	cytochrome P450 [Populus trichocarpa] >gi|222836702|gb|EEE75095.1| cytochrome P450 [Populus trichocarpa]	gi|225455607|ref|XM_002270392.1|	99.6	3e-18	PREDICTED: Vitis vinifera cytochrome P450 704C1-like (LOC100247993), mRNA	sp|Q50EK3|C04C1_PINTA	159	9e-40	Cytochrome P450 704C1 OS=Pinus taeda GN=CYP704C1 PE=2 SV=1	--	--	--	--	--	K00517	3e-20	96.3	aly:ARALYDRAFT_324175	[EC:1.14.-.-]	-	GO:0046872//metal ion binding;GO:0016705//oxidoreductase activity, acting on paired donors, with incorporation or reduction of molecular oxygen;GO:0004497//monooxygenase activity	-
Unigene38647_All	336	1.0864	8.6812	0.125144		1.7664		gi|169659105|dbj|BAG12743.1|	175.3	2e-43	ABA 8-oxidase [Lactuca sativa]	gi|169659104|dbj|AB235919.1|	198	3e-48	Lactuca sativa LsABA8ox3 mRNA for ABA 8-oxidase, complete cds	sp|Q949P1|ABAH1_ARATH	146	3e-36	Abscisic acid 8'-hydroxylase 1 OS=Arabidopsis thaliana GN=CYP707A1 PE=2 SV=1	slr0574	50.4	8e-07	COG2124	Cytochrome P450	K09843	7e-37	149	rcu:RCOM_0814150	(+)-abscisic acid 8'-hydroxylase [EC:1.14.13.93]	GO:0055114//oxidation-reduction process;GO:0009414//response to water deprivation;GO:0046345//abscisic acid catabolic process;GO:0010200//response to chitin;GO:0048838//release of seed from dormancy;GO:0050832//defense response to fungus;GO:0009639//response to red or far red light	GO:0010295//(+)-abscisic acid 8'-hydroxylase activity;GO:0009055//electron carrier activity;GO:0019825//oxygen binding;GO:0020037//heme binding;GO:0005506//iron ion binding	GO:0005576//extracellular region
Unigene5371_All	1810	1.084	17.4315	0.0621863		32.6264		gi|336462662|gb|AEI59772.1|	832	0	cytochrome P450 [Helianthus annuus]	gi|336462661|gb|HQ439589.1|	1166	0	Helianthus annuus clone C113 cytochrome P450 mRNA, complete cds	sp|Q05047|C72A1_CATRO	551	3e-157	Secologanin synthase OS=Catharanthus roseus GN=CYP72A1 PE=2 SV=1	AGc2890	172	1e-42	COG2124	Cytochrome P450	K15638	7e-121	432	ath:AT1G17060	cytochrome P450, family 72, subfamily C, polypeptide 1	-	-	-
Unigene51965_All	305	1.0472	2.0721	0.505381		0.3243		gi|255547910|ref|XP_002515012.1|	151	5e-36	cytochrome P450, putative [Ricinus communis] >gi|223546063|gb|EEF47566.1| cytochrome P450, putative [Ricinus communis]	--	--	--	--	sp|P24465|C71A1_PERAE	118	9e-28	Cytochrome P450 71A1 OS=Persea americana GN=CYP71A1 PE=1 SV=2	--	--	--	--	--	K13267	7e-24	106	gmx:100814284	cytochrome P450, family 71, subfamily D, polypeptide 9 (flavonoid 6-hydroxylase) [EC:1.14.13.-]	GO:0055114//oxidation-reduction process	GO:0020037//heme binding;GO:0005506//iron ion binding;GO:0009055//electron carrier activity;GO:0047085;GO:0050592	-
Unigene3581_All	1730	1.0286	41.5614	0.0247489		9.2056		gi|308190440|gb|ADO16185.1|	903.7	0	cytochrome P450 mono-oxygenase [Artemisia annua]	gi|308190439|gb|GU318230.1|	613	1e-172	Artemisia annua cytochrome P450 mono-oxygenase (cyp07) mRNA, complete cds	sp|P24465|C71A1_PERAE	429	3e-120	Cytochrome P450 71A1 OS=Persea americana GN=CYP71A1 PE=1 SV=2	alr1450	125	2e-28	COG2124	Cytochrome P450	K05280	9e-117	419	vvi:100263810	flavonoid 3'-monooxygenase [EC:1.14.13.21]	GO:0055114//oxidation-reduction process	GO:0020037//heme binding;GO:0033772;GO:0005506//iron ion binding;GO:0009055//electron carrier activity	-
Unigene34181_All	226	1.0095	1.0755	0.938633		9.1915		gi|225441676|ref|XP_002277107.1|	86.3	1e-16	PREDICTED: cytochrome P450 93A1 [Vitis vinifera]	--	--	--	--	sp|O81973|C93A3_SOYBN	67.4	2e-12	Cytochrome P450 93A3 OS=Glycine max GN=CYP93A3 PE=2 SV=1	--	--	--	--	--	K13261	6e-11	63.9	gmx:100776878	cytochrome P450, family 93, subfamily A, polypeptide 1 (3,9-dihydroxypterocarpan 6a-monooxygenase) [EC:1.14.13.28]	-	GO:0016705//oxidoreductase activity, acting on paired donors, with incorporation or reduction of molecular oxygen;GO:0005488//binding	-
Unigene1251_All	1521	0.99	23.9079	0.0414089		19.5104		gi|397771302|gb|AFO64617.1|	492.7	7e-138	cytochrome P450 mono-oxygenase [Artemisia annua]	gi|308190453|gb|GU318237.1|	109	9e-21	Artemisia annua cytochrome P450 mono-oxygenase (cyp12a) mRNA, partial cds	sp|Q9FG65|C81D1_ARATH	376	2e-104	Cytochrome P450 81D1 OS=Arabidopsis thaliana GN=CYP81D1 PE=2 SV=1	BH0579	117	4e-26	COG2124	Cytochrome P450	K00517	3e-105	380	ath:AT4G37400	[EC:1.14.-.-]	-	GO:0016491//oxidoreductase activity;GO:0005488//binding	-
CL4769.Contig2_All	747	0.9773	4.6207	0.211505		0		gi|418203660|dbj|BAM66576.1|	415.6	4e-115	ferulate-5-hydroxylase [Chrysanthemum x morifolium]	gi|418203659|dbj|AB500858.1|	176	2e-41	Chrysanthemum x morifolium F5H mRNA for ferulate-5-hydroxylase, complete cds	sp|Q42600|C84A1_ARATH	365	1e-101	Cytochrome P450 84A1 OS=Arabidopsis thaliana GN=CYP84A1 PE=2 SV=1	BH0579	114	2e-25	COG2124	Cytochrome P450	K09755	5e-107	385	vvi:100267863	ferulate-5-hydroxylase [EC:1.14.-.-]	GO:0010224//response to UV-B;GO:0055114//oxidation-reduction process	GO:0046424//ferulate 5-hydroxylase activity;GO:0009055//electron carrier activity;GO:0005506//iron ion binding;GO:0020037//heme binding;GO:0016705//oxidoreductase activity, acting on paired donors, with incorporation or reduction of molecular oxygen	GO:0005783//endoplasmic reticulum
CL6140.Contig4_All	1726	0.8988	2.4505	0.366782		1.3181		gi|350540648|ref|NP_001234537.1|	848.2	0	obtusifoliol 14alpha-demethylase [Solanum lycopersicum] >gi|299735181|gb|ADJ37071.1| obtusifoliol 14alpha-demethylase [Solanum lycopersicum]	gi|359487041|ref|XM_002274092.2|	252	1e-63	PREDICTED: Vitis vinifera sterol 14-demethylase-like (LOC100252340), mRNA	sp|Q9SAA9|CP511_ARATH	804	0	Sterol 14-demethylase OS=Arabidopsis thaliana GN=CYP51G1 PE=1 SV=1	Rv0764c	281	2e-75	COG2124	Cytochrome P450	K05917	0	828	pop:POPTR_48605	cytochrome P450, family 51 (sterol 14-demethylase) [EC:1.14.13.70]	GO:0032259//methylation;GO:0055114//oxidation-reduction process	GO:0008398//sterol 14-demethylase activity;GO:0009055//electron carrier activity;GO:0005506//iron ion binding;GO:0020037//heme binding;GO:0008168//methyltransferase activity	GO:0005886//plasma membrane;GO:0005783//endoplasmic reticulum
Unigene23687_All	255	0.8947	0	#DIV/0!		0		gi|204022224|dbj|BAG71197.1|	117.5	6e-26	ent-kaurene oxidase 1 [Lactuca sativa]	gi|204022223|dbj|AB370235.1|	159	2e-36	Lactuca sativa LsKO1 mRNA for ent-kaurene oxidase 1, complete cds	sp|Q93ZB2|KO1_ARATH	101	1e-22	Ent-kaurene oxidase, chloroplastic OS=Arabidopsis thaliana GN=KO1 PE=1 SV=2	--	--	--	--	--	K04122	4e-23	104	rcu:RCOM_1592560	ent-kaurene oxidase [EC:1.14.13.78]	GO:0010241//ent-kaurene oxidation to kaurenoic acid	GO:0009055//electron carrier activity;GO:0005506//iron ion binding;GO:0020037//heme binding;GO:0052617;GO:0052616;GO:0019825//oxygen binding;GO:0052615	GO:0009707//chloroplast outer membrane;GO:0005783//endoplasmic reticulum
CL8114.Contig5_All	210	0.8691	0	#DIV/0!		0.9421		gi|225458751|ref|XP_002285061.1|	97.8	5e-20	PREDICTED: isoflavone 2&apos;-hydroxylase-like [Vitis vinifera]	gi|75755972|gb|DQ160101.1|	103	7e-20	Taraxacum officinale TO79a-2 (To79a-2) mRNA, partial cds	sp|Q9FG65|C81D1_ARATH	78.6	8e-16	Cytochrome P450 81D1 OS=Arabidopsis thaliana GN=CYP81D1 PE=2 SV=1	--	--	--	--	--	K00517	5e-19	90.5	ath:AT4G37360	[EC:1.14.-.-]	GO:0055114//oxidation-reduction process	GO:0020037//heme binding;GO:0016705//oxidoreductase activity, acting on paired donors, with incorporation or reduction of molecular oxygen;GO:0004497//monooxygenase activity;GO:0005506//iron ion binding;GO:0009055//electron carrier activity;GO:0019825//oxygen binding	GO:0005576//extracellular region
CL7241.Contig1_All	636	0.8609	3.9748	0.21659		3.8105		gi|84578869|dbj|BAE72877.1|	246.5	2e-64	cytochrome P450 [Verbena x hybrida]	gi|58397755|gb|AY870924.1|	242	4e-61	Tussilago farfara isolate cy450P3A6 cytochrome P450 gene, partial cds	sp|O64636|C76C1_ARATH	237	5e-63	Cytochrome P450 76C1 OS=Arabidopsis thaliana GN=CYP76C1 PE=2 SV=1	BH0579	107	1e-23	COG2124	Cytochrome P450	K13261	4e-54	209	gmx:100776878	cytochrome P450, family 93, subfamily A, polypeptide 1 (3,9-dihydroxypterocarpan 6a-monooxygenase) [EC:1.14.13.28]	GO:0009684//indoleacetic acid biosynthetic process;GO:0019375//galactolipid biosynthetic process;GO:0042631//cellular response to water deprivation;GO:0006569//tryptophan catabolic process;GO:0016036//cellular response to phosphate starvation	GO:0046872//metal ion binding;GO:0016491//oxidoreductase activity;GO:0019825//oxygen binding	GO:0005576//extracellular region
CL6211.Contig2_All	752	0.7888	4.3314	0.182112		2.6308		gi|460392315|ref|XP_004241762.1|	208	1e-52	PREDICTED: geraniol 8-hydroxylase-like [Solanum lycopersicum]	--	--	--	--	sp|D1MI46|C76BA_SWEMU	177	7e-45	Geraniol 8-hydroxylase OS=Swertia mussotii GN=CYP76B10 PE=1 SV=1	--	--	--	--	--	K00517	1e-39	161	osa:4348172	[EC:1.14.-.-]	-	-	-
CL1093.Contig2_All	1135	0.7638	2.0988	0.363922		4.0526		gi|359476796|ref|XP_002279984.2|	331.6	1e-89	PREDICTED: protein LUTEIN DEFICIENT 5, chloroplastic-like [Vitis vinifera] >gi|297735311|emb|CBI17673.3| unnamed protein product [Vitis vinifera]	gi|75756073|gb|DQ160157.1|	317	1e-83	Taraxacum officinale TO103-3 (To103-3) mRNA, partial cds	sp|Q93VK5|LUT5_ARATH	312	2e-85	Protein LUTEIN DEFICIENT 5, chloroplastic OS=Arabidopsis thaliana GN=CYP97A3 PE=1 SV=1	BH0579	123	5e-28	COG2124	Cytochrome P450	K15747	3e-90	330	mtr:MTR_7g079440	cytochrome P450, family 97, subfamily A (beta-ring hydroxylase) [EC:1.14.-.-]	GO:0006655//phosphatidylglycerol biosynthetic process;GO:0006636//unsaturated fatty acid biosynthetic process;GO:0043085//positive regulation of catalytic activity;GO:0019252//starch biosynthetic process;GO:0016123//xanthophyll biosynthetic process;GO:0019288//isopentenyl diphosphate biosynthetic process, mevalonate-independent pathway;GO:0000023//maltose metabolic process;GO:0015995//chlorophyll…	GO:0010291//carotene beta-ring hydroxylase activity;GO:0020037//heme binding;GO:0009055//electron carrier activity;GO:0016705//oxidoreductase activity, acting on paired donors, with incorporation or reduction of molecular oxygen;GO:0019825//oxygen binding;GO:0005506//iron ion binding	GO:0009941//chloroplast envelope
Unigene45913_All	600	0.7605	7.2922	0.10429		0.3297		gi|147777018|emb|CAN70074.1|	129	4e-29	hypothetical protein VITISV_028565 [Vitis vinifera]	--	--	--	--	sp|O65012|C78A4_PINRA	73.6	8e-14	Cytochrome P450 78A4 OS=Pinus radiata GN=CYP78A4 PE=2 SV=1	--	--	--	--	--	K00517	1e-13	74.3	osa:4333118	[EC:1.14.-.-]	-	GO:0016491//oxidoreductase activity;GO:0005488//binding	-
Unigene43129_All	243	0.7511	2.0006	0.375437		0.4071		gi|224136932|ref|XP_002322452.1|	76.6	1e-13	cytochrome P450 [Populus trichocarpa] >gi|222869448|gb|EEF06579.1| cytochrome P450 [Populus trichocarpa]	--	--	--	--	sp|P47195|C80A1_BERST	58.9	7e-10	Berbamunine synthase OS=Berberis stolonifera GN=CYP80A1 PE=1 SV=1	--	--	--	--	--	K00517	3e-11	64.7	ath:AT3G52970	[EC:1.14.-.-]	GO:0055114//oxidation-reduction process	GO:0020037//heme binding;GO:0005506//iron ion binding;GO:0009055//electron carrier activity;GO:0050593	-
CL10388.Contig2_All	1771	0.7472	11.9135	0.0627188		4.1053		gi|336462672|gb|AEI59777.1|	591.7	1e-167	cytochrome P450 [Helianthus annuus]	gi|336462667|gb|HQ439592.1|	103	6e-19	Helianthus annuus clone C100 cytochrome P450 mRNA, complete cds	sp|P37117|C71A4_SOLME	530	1e-150	Cytochrome P450 71A4 OS=Solanum melongena GN=CYP71A4 PE=2 SV=1	BH0579	131	3e-30	COG2124	Cytochrome P450	K00517	6e-125	446	ath:AT5G24960	[EC:1.14.-.-]	-	GO:0016709//oxidoreductase activity, acting on paired donors, with incorporation or reduction of molecular oxygen, NAD(P)H as one donor, and incorporation of one atom of oxygen;GO:0046872//metal ion binding	-
CL3066.Contig3_All	373	0.734	0	#DIV/0!		0		gi|460368136|ref|XP_004229925.1|	114.8	4e-25	PREDICTED: cytochrome P450 704C1-like [Solanum lycopersicum]	--	--	--	--	sp|Q50EK3|C04C1_PINTA	85.5	7e-18	Cytochrome P450 704C1 OS=Pinus taeda GN=CYP704C1 PE=2 SV=1	--	--	--	--	--	--	--	--	--	--	-	GO:0046872//metal ion binding;GO:0016705//oxidoreductase activity, acting on paired donors, with incorporation or reduction of molecular oxygen;GO:0004497//monooxygenase activity	-
Unigene26623_All	509	0.7171	0.382	1.87723		11.3687		gi|336462662|gb|AEI59772.1|	220.3	1e-56	cytochrome P450 [Helianthus annuus]	gi|336462661|gb|HQ439589.1|	218	4e-54	Helianthus annuus clone C113 cytochrome P450 mRNA, complete cds	sp|Q05047|C72A1_CATRO	185	1e-47	Secologanin synthase OS=Catharanthus roseus GN=CYP72A1 PE=2 SV=1	AGc2890	95.9	3e-20	COG2124	Cytochrome P450	K15638	1e-41	167	ath:AT1G17060	cytochrome P450, family 72, subfamily C, polypeptide 1	GO:0055114//oxidation-reduction process	GO:0020037//heme binding;GO:0016705//oxidoreductase activity, acting on paired donors, with incorporation or reduction of molecular oxygen;GO:0004497//monooxygenase activity;GO:0005506//iron ion binding;GO:0009055//electron carrier activity	-
Unigene18244_All	1363	0.703	3.4241	0.205309		0.6532		gi|3059129|emb|CAA04116.1|	408.7	1e-112	cytochrome P450 [Helianthus tuberosus]	gi|3059128|emb|AJ000477.1|	831	0	Helianthus tuberosus mRNA for cytochrome P450, CYP81B1c	sp|Q9FG65|C81D1_ARATH	252	3e-67	Cytochrome P450 81D1 OS=Arabidopsis thaliana GN=CYP81D1 PE=2 SV=1	BH0579	114	5e-25	COG2124	Cytochrome P450	K00517	4e-72	270	ath:AT4G37340	[EC:1.14.-.-]	GO:0055114//oxidation-reduction process	GO:0020037//heme binding;GO:0033773;GO:0005506//iron ion binding;GO:0009055//electron carrier activity	-
CL5887.Contig2_All	271	0.6735	2.5115	0.268166		4.1976		gi|297741099|emb|CBI31830.3|	147.9	4e-35	unnamed protein product [Vitis vinifera]	--	--	--	--	sp|Q9FXW4|C80B2_COPJA	137	1e-33	Probable (S)-N-methylcoclaurine 3'-hydroxylase isozyme 2 OS=Coptis japonica GN=CYP80B2 PE=2 SV=1	PA3679	55.1	3e-08	COG2124	Cytochrome P450	K00517	2e-28	121	ath:AT3G52970	[EC:1.14.-.-]	GO:0055114//oxidation-reduction process	GO:0020037//heme binding;GO:0005506//iron ion binding;GO:0009055//electron carrier activity;GO:0050593	-
CL742.Contig3_All	359	0.6355	0.4063	1.56412		5.373		gi|225458055|ref|XP_002278300.1|	172.9	1e-42	PREDICTED: cytochrome P450 83B1 [Vitis vinifera]	gi|308190435|gb|GU318228.1|	75.8	3e-11	Artemisia annua cytochrome P450 mono-oxygenase (cyp04t) mRNA, complete cds	sp|P24465|C71A1_PERAE	154	1e-38	Cytochrome P450 71A1 OS=Persea americana GN=CYP71A1 PE=1 SV=2	CC2997	71.2	4e-13	COG2124	Cytochrome P450	K00517	4e-37	150	ath:AT3G26220	[EC:1.14.-.-]	GO:0009759//indole glucosinolate biosynthetic process;GO:0000162//tryptophan biosynthetic process;GO:0010114//response to red light;GO:0052544//defense response by callose deposition in cell wall;GO:0009684//indoleacetic acid biosynthetic process;GO:0009641//shade avoidance;GO:0055114//oxidation-reduction process;GO:0009682//induced systemic resistance	GO:0020037//heme binding;GO:0009055//electron carrier activity;GO:0005506//iron ion binding;GO:0016709//oxidoreductase activity, acting on paired donors, with incorporation or reduction of molecular oxygen, NAD(P)H as one donor, and incorporation of one atom of oxygen	GO:0005783//endoplasmic reticulum;GO:0005886//plasma membrane;GO:0005739//mitochondrion
CL2612.Contig3_All	1797	0.6348	1.3797	0.4601		1.7339		gi|325513921|gb|ADZ24000.1|	879	0	allene oxide synthase [Artemisia annua]	gi|325513920|gb|HQ533173.1|	472	1e-130	Artemisia annua allene oxide synthase mRNA, complete cds	sp|Q40778|C74A2_PARAR	766	0	Allene oxide synthase OS=Parthenium argentatum GN=CYP74A2 PE=1 SV=2	Rv0764c	54.7	5e-07	COG2124	Cytochrome P450	K01723	0	696	rcu:RCOM_1593180	hydroperoxide dehydratase [EC:4.2.1.92]	GO:0009753//response to jasmonic acid stimulus;GO:0055114//oxidation-reduction process;GO:0009620//response to fungus;GO:0009611//response to wounding;GO:0031408//oxylipin biosynthetic process	GO:0009978//allene oxide synthase activity;GO:0016705//oxidoreductase activity, acting on paired donors, with incorporation or reduction of molecular oxygen;GO:0009055//electron carrier activity;GO:0004497//monooxygenase activity;GO:0047987;GO:0020037//heme binding;GO:0005506//iron ion binding	GO:0005739//mitochondrion;GO:0009941//chloroplast envelope;GO:0009535//chloroplast thylakoid membrane;GO:0010287//plastoglobule
CL649.Contig9_All	1687	0.568	16.1953	0.0350719		2.0229		gi|397771300|gb|AFO64616.1|	820.8	0	cytochrome P450 mono-oxygenase [Artemisia annua]	gi|397771299|gb|JN594505.1|	632	1e-178	Artemisia annua cytochrome P450 mono-oxygenase (CYP06) mRNA, complete cds	sp|Q05047|C72A1_CATRO	578	4e-165	Secologanin synthase OS=Catharanthus roseus GN=CYP72A1 PE=2 SV=1	AGc2890	162	1e-39	COG2124	Cytochrome P450	K15638	3e-127	453	ath:AT1G17060	cytochrome P450, family 72, subfamily C, polypeptide 1	-	-	-
CL4386.Contig2_All	1612	0.5661	12.3648	0.0457832		0.3375		gi|255544572|ref|XP_002513347.1|	454.1	3e-126	(S)-N-methylcoclaurine 3&apos;-hydroxylase isozyme, putative [Ricinus communis] >gi|223547255|gb|EEF48750.1| (S)-N-methylcoclaurine 3&apos;-hydroxylase isozyme, putative [Ricinus communis]	gi|255564947|ref|XM_002523421.1|	63.9	5e-07	Ricinus communis cytochrome P450, putative, mRNA	sp|Q9FXW4|C80B2_COPJA	426	1e-119	Probable (S)-N-methylcoclaurine 3'-hydroxylase isozyme 2 OS=Coptis japonica GN=CYP80B2 PE=2 SV=1	alr1450	104	5e-22	COG2124	Cytochrome P450	K00517	5e-90	330	ath:AT3G52970	[EC:1.14.-.-]	-	GO:0016491//oxidoreductase activity;GO:0005488//binding	-
Unigene38101_All	244	0.561	1.3947	0.402237		2.2297		gi|297738910|emb|CBI28155.3|	58.5	3e-08	unnamed protein product [Vitis vinifera]	--	--	--	--	sp|O48786|C734A_ARATH	50.1	3e-07	Cytochrome P450 734A1 OS=Arabidopsis thaliana GN=CYP734A1 PE=2 SV=1	--	--	--	--	--	K15639	8e-07	50.1	aly:ARALYDRAFT_901457	cytochrome P450, family 734, subfamily A, polypeptide 1 (PHYB activation tagged suppressor 1) [EC:1.14.-.-]	-	GO:0005488//binding;GO:0016491//oxidoreductase activity	-
CL826.Contig2_All	1293	0.5293	1.9175	0.276037		12.0109		gi|71834072|dbj|BAE16977.1|	721.5	0	steroid 23-alpha-hydroxylase [Zinnia elegans]	gi|71834071|dbj|AB231153.1|	1342	0	Zinnia elegans ZeCPD1 mRNA for steroid 23-alpha-hydroxylase, complete cds	sp|Q42569|C90A1_ARATH	571	3e-163	Cytochrome P450 90A1 OS=Arabidopsis thaliana GN=CYP90A1 PE=2 SV=1	slr0574	138	2e-32	COG2124	Cytochrome P450	K09588	1e-163	574	pop:POPTR_656234	cytochrome P450, family 90, subfamily A, polypeptide 1 [EC:1.14.-.-]	GO:0010584//pollen exine formation;GO:0009825//multidimensional cell growth;GO:0010268//brassinosteroid homeostasis;GO:0009911//positive regulation of flower development;GO:0043481//anthocyanin accumulation in tissues in response to UV light;GO:0048767//root hair elongation;GO:0000271//polysaccharide biosynthetic process;GO:0010224//response to UV-B;GO:0048657//tapetal cell differentiation;GO:005…	GO:0020037//heme binding;GO:0009055//electron carrier activity;GO:0016705//oxidoreductase activity, acting on paired donors, with incorporation or reduction of molecular oxygen;GO:0004497//monooxygenase activity;GO:0019825//oxygen binding;GO:0005506//iron ion binding	GO:0005739//mitochondrion
Unigene30288_All	275	0.4978	0.5303	0.938714		4.4963		gi|297739729|emb|CBI29911.3|	126.3	1e-28	unnamed protein product [Vitis vinifera]	gi|336462653|gb|HQ439595.1|	79.8	1e-12	Helianthus annuus clone S4 cytochrome P450 mRNA, complete cds	sp|Q42799|C93A2_SOYBN	108	6e-25	Cytochrome P450 93A2 OS=Glycine max GN=CYP93A2 PE=2 SV=1	--	--	--	--	--	K13261	9e-22	99.8	gmx:100776878	cytochrome P450, family 93, subfamily A, polypeptide 1 (3,9-dihydroxypterocarpan 6a-monooxygenase) [EC:1.14.13.28]	GO:0055114//oxidation-reduction process	GO:0020037//heme binding;GO:0016705//oxidoreductase activity, acting on paired donors, with incorporation or reduction of molecular oxygen;GO:0004497//monooxygenase activity;GO:0005506//iron ion binding;GO:0009055//electron carrier activity	-
Unigene30287_All	281	0.4871	0.692	0.703902		5.4563		gi|336462656|gb|AEI59769.1|	149.8	1e-35	cytochrome P450 [Helianthus annuus]	gi|336462655|gb|HQ439597.1|	87.7	6e-15	Helianthus annuus clone S5 cytochrome P450 mRNA, complete cds	sp|O81973|C93A3_SOYBN	133	2e-32	Cytochrome P450 93A3 OS=Glycine max GN=CYP93A3 PE=2 SV=1	BH0579	71.6	3e-13	COG2124	Cytochrome P450	K13261	6e-32	133	gmx:100776878	cytochrome P450, family 93, subfamily A, polypeptide 1 (3,9-dihydroxypterocarpan 6a-monooxygenase) [EC:1.14.13.28]	GO:0055114//oxidation-reduction process	GO:0020037//heme binding;GO:0016705//oxidoreductase activity, acting on paired donors, with incorporation or reduction of molecular oxygen;GO:0004497//monooxygenase activity;GO:0005506//iron ion binding;GO:0009055//electron carrier activity	-
CL6211.Contig1_All	855	0.4803	3.4116	0.140784		4.512		gi|460392315|ref|XP_004241762.1|	219.6	5e-56	PREDICTED: geraniol 8-hydroxylase-like [Solanum lycopersicum]	--	--	--	--	sp|Q8VWZ7|C76B6_CATRO	190	1e-48	Geraniol 8-hydroxylase OS=Catharanthus roseus GN=CYP76B6 PE=1 SV=1	--	--	--	--	--	K00517	3e-41	166	ath:AT3G52970	[EC:1.14.-.-]	-	GO:0016491//oxidoreductase activity	-
CL4600.Contig1_All	1813	0.4782	31.6144	0.015126		2.237		gi|225455608|ref|XP_002270428.1|	746.5	0	PREDICTED: cytochrome P450 704C1-like [Vitis vinifera]	gi|225455607|ref|XM_002270392.1|	159	1e-35	PREDICTED: Vitis vinifera cytochrome P450 704C1-like (LOC100247993), mRNA	sp|Q50EK3|C04C1_PINTA	501	5e-142	Cytochrome P450 704C1 OS=Pinus taeda GN=CYP704C1 PE=2 SV=1	BH0579	160	9e-39	COG2124	Cytochrome P450	K15402	6e-88	323	rcu:RCOM_1376710	cytochrome P450, family 86, subfamily B, polypeptide 1 (fatty acid omega-hydroxylase) [EC:1.14.-.-]	-	GO:0046872//metal ion binding;GO:0004497//monooxygenase activity;GO:0016705//oxidoreductase activity, acting on paired donors, with incorporation or reduction of molecular oxygen	GO:0016023//cytoplasmic membrane-bounded vesicle
Unigene31440_All	693	0.4609	0.8418	0.547517		5.3527		gi|225458055|ref|XP_002278300.1|	308.5	6e-83	PREDICTED: cytochrome P450 83B1 [Vitis vinifera]	gi|449464895|ref|XM_004150117.1|	67.9	1e-08	PREDICTED: Cucumis sativus cytochrome P450 93A2-like (LOC101213143), mRNA >gi|449476498|ref|XM_004154705.1| PREDICTED: Cucumis sativus cytochrome P450 93A2-like (LOC101213143), mRNA	sp|P24465|C71A1_PERAE	254	3e-68	Cytochrome P450 71A1 OS=Persea americana GN=CYP71A1 PE=1 SV=2	alr1450	113	3e-25	COG2124	Cytochrome P450	K00517	6e-66	248	ath:AT3G26210	[EC:1.14.-.-]	GO:0009639//response to red or far red light;GO:0046394;GO:0042742//defense response to bacterium;GO:0019761//glucosinolate biosynthetic process;GO:0042435//indole-containing compound biosynthetic process	GO:0046872//metal ion binding;GO:0016709//oxidoreductase activity, acting on paired donors, with incorporation or reduction of molecular oxygen, NAD(P)H as one donor, and incorporation of one atom of oxygen	GO:0016020//membrane;GO:0043231//intracellular membrane-bounded organelle;GO:0044444//cytoplasmic part
Unigene2630_All	2170	0.4205	19.2443	0.0218506		17.6183		gi|225464788|ref|XP_002266883.1|	948	0	PREDICTED: cytochrome P450 97B2, chloroplastic [Vitis vinifera] >gi|296087528|emb|CBI34117.3| unnamed protein product [Vitis vinifera]	gi|225464787|ref|XM_002266847.1|	575	1e-161	PREDICTED: Vitis vinifera cytochrome P450-like (LOC100248381), mRNA	sp|O48921|C97B2_SOYBN	898	0	Cytochrome P450 97B2, chloroplastic OS=Glycine max GN=CYP97B2 PE=2 SV=1	BH0579	177	5e-44	COG2124	Cytochrome P450	K15747	1e-125	448	ota:Ot13g02550	cytochrome P450, family 97, subfamily A (beta-ring hydroxylase) [EC:1.14.-.-]	GO:0055114//oxidation-reduction process;GO:0019288//isopentenyl diphosphate biosynthetic process, mevalonate-independent pathway	GO:0070330//aromatase activity;GO:0009055//electron carrier activity;GO:0019825//oxygen binding;GO:0020037//heme binding;GO:0005506//iron ion binding	GO:0009570//chloroplast stroma;GO:0031969//chloroplast membrane
CL649.Contig7_All	2090	0.4148	3.3263	0.124703		2.1298		gi|460395378|ref|XP_004243260.1|	596.7	5e-169	PREDICTED: secologanin synthase-like [Solanum lycopersicum]	gi|397771299|gb|JN594505.1|	529	1e-147	Artemisia annua cytochrome P450 mono-oxygenase (CYP06) mRNA, complete cds	sp|Q05047|C72A1_CATRO	519	3e-147	Secologanin synthase OS=Catharanthus roseus GN=CYP72A1 PE=2 SV=1	AGc2890	129	3e-29	COG2124	Cytochrome P450	K10717	2e-76	285	vvi:100258332	cytokinin trans-hydroxylase	-	GO:0016491//oxidoreductase activity;GO:0005488//binding	-
CL156.Contig2_All	1625	0.3931	17.7107	0.0221956		0		gi|3929333|sp|O23976.1|C76B1_HELTU	741.1	0	RecName: Full=7-ethoxycoumarin O-deethylase; Short=ECOD; AltName: Full=Cytochrome P450 76B1; AltName: Full=Phenylurea dealkylase >gi|2370230|emb|CAA71054.1| 7-ethoxycoumarin O-deethylase [Helianthus tuberosus]	gi|2689220|emb|Y10098.1|	900	0	H.tuberosus mRNA for 7-ethoxycoumarin O-deethylase	sp|O23976|C76B1_HELTU	741	0	7-ethoxycoumarin O-deethylase OS=Helianthus tuberosus GN=CYP76B1 PE=1 SV=1	BH0579	130	5e-30	COG2124	Cytochrome P450	K00517	2e-126	451	osa:4348172	[EC:1.14.-.-]	GO:0016099//monoterpenoid biosynthetic process;GO:0055114//oxidation-reduction process	GO:0009055//electron carrier activity;GO:0005506//iron ion binding;GO:0016709//oxidoreductase activity, acting on paired donors, with incorporation or reduction of molecular oxygen, NAD(P)H as one donor, and incorporation of one atom of oxygen;GO:0020037//heme binding	GO:0005789//endoplasmic reticulum membrane;GO:0016021//integral to membrane
CL8163.Contig3_All	583	0.3913	2.5016	0.15642		0.4242		gi|169659105|dbj|BAG12743.1|	152.5	3e-36	ABA 8-oxidase [Lactuca sativa]	gi|169659104|dbj|AB235919.1|	182	3e-43	Lactuca sativa LsABA8ox3 mRNA for ABA 8-oxidase, complete cds	sp|Q9FH76|ABAH3_ARATH	134	3e-32	Abscisic acid 8'-hydroxylase 3 OS=Arabidopsis thaliana GN=CYP707A3 PE=1 SV=1	--	--	--	--	--	K09843	4e-33	139	vvi:100264783	(+)-abscisic acid 8'-hydroxylase [EC:1.14.13.93]	GO:0022900//electron transport chain;GO:0009414//response to water deprivation;GO:0046345//abscisic acid catabolic process;GO:0032940//secretion by cell;GO:0010200//response to chitin;GO:0030912;GO:0009737//response to abscisic acid stimulus;GO:0048838//release of seed from dormancy;GO:0050832//defense response to fungus;GO:0009639//response to red or far red light	GO:0010295//(+)-abscisic acid 8'-hydroxylase activity;GO:0009055//electron carrier activity;GO:0019825//oxygen binding;GO:0020037//heme binding;GO:0005506//iron ion binding	GO:0005576//extracellular region
Unigene51821_All	235	0.3883	2.2756	0.170636		0		gi|86279654|gb|ABC94482.1|	113.2	1e-24	putative taxane 13-alpha-hydroxylase cytochrome P450 [Artemisia annua]	gi|218764506|gb|FJ494665.1|	113	8e-23	Stevia rebaudiana cytochrome P450 monooxygenase mRNA, partial cds	sp|Q8W4T9|T13H_TAXCU	82.8	4e-17	Taxane 13-alpha-hydroxylase OS=Taxus cuspidata GN=CYP725A2 PE=1 SV=1	slr0574	47.8	5e-06	COG2124	Cytochrome P450	K09843	9e-11	63.2	aly:ARALYDRAFT_683506	(+)-abscisic acid 8'-hydroxylase [EC:1.14.13.93]	GO:0055114//oxidation-reduction process	GO:0009055//electron carrier activity;GO:0005506//iron ion binding;GO:0020037//heme binding;GO:0050598	-
Unigene48039_All	486	0.3755	3.201	0.117307		0		gi|357519279|ref|XP_003629928.1|	154.1	8e-37	Cytochrome P450 [Medicago truncatula] >gi|355523950|gb|AET04404.1| Cytochrome P450 [Medicago truncatula]	--	--	--	--	sp|P0C2F6|RNHX1_ARATH	58.5	2e-09	Putative ribonuclease H protein At1g65750 OS=Arabidopsis thaliana GN=At1g65750 PE=3 SV=1	--	--	--	--	--	K14327	3e-25	112	vvi:100258101	regulator of nonsense transcripts 2	GO:0044238//primary metabolic process;GO:0043170;GO:0044237//cellular metabolic process	GO:0016772//transferase activity, transferring phosphorus-containing groups;GO:0097159//organic cyclic compound binding;GO:1901363	-
CL3494.Contig1_All	1710	0.3202	25.3024	0.0126549		2.2849		gi|169659107|dbj|BAG12744.1|	808.5	0	ABA 8-oxidase [Lactuca sativa]	gi|169659106|dbj|AB235920.1|	1116	0	Lactuca sativa LsABA8ox4 mRNA for ABA 8-oxidase, complete cds	sp|O81077|ABAH2_ARATH	621	4e-178	Abscisic acid 8'-hydroxylase 2 OS=Arabidopsis thaliana GN=CYP707A2 PE=2 SV=1	slr0574	224	4e-58	COG2124	Cytochrome P450	K09843	0	657	pop:POPTR_723222	(+)-abscisic acid 8'-hydroxylase [EC:1.14.13.93]	GO:0055114//oxidation-reduction process;GO:0009687//abscisic acid metabolic process;GO:0010114//response to red light;GO:0048838//release of seed from dormancy;GO:0050832//defense response to fungus;GO:0009415//response to water stimulus	GO:0010295//(+)-abscisic acid 8'-hydroxylase activity;GO:0009055//electron carrier activity;GO:0019825//oxygen binding;GO:0020037//heme binding;GO:0005506//iron ion binding	GO:0005576//extracellular region;GO:0009507//chloroplast
Unigene2220_All	288	0.3169	4.22	0.0750948		1.2021		gi|356518064|ref|XP_003527704.1|	31.2	2e-08	PREDICTED: cytochrome P450 82A1-like [Glycine max]	--	--	--	--	--	--	--	--	--	--	--	--	--	--	--	--	--	--	-	GO:0016491//oxidoreductase activity;GO:0005488//binding	-
CL4924.Contig5_All	582	0.3136	2.7565	0.113767		1.1897		gi|218764507|gb|ACL10147.1|	339	2e-92	cytochrome P450 monooxygenase [Stevia rebaudiana]	gi|218764506|gb|FJ494665.1|	381	1e-103	Stevia rebaudiana cytochrome P450 monooxygenase mRNA, partial cds	sp|Q50EK0|C16B2_PICSI	167	4e-42	Cytochrome P450 716B2 OS=Picea sitchensis GN=CYP716B2 PE=2 SV=1	slr0574	74.7	1e-13	COG2124	Cytochrome P450	K12639	3e-18	89.7	vvi:100245690	cytochrome P450, family 724, subfamily B, polypeptide 1 [EC:1.14.13.-]	GO:0055114//oxidation-reduction process	GO:0009055//electron carrier activity;GO:0004497//monooxygenase activity;GO:0005506//iron ion binding;GO:0020037//heme binding;GO:0016705//oxidoreductase activity, acting on paired donors, with incorporation or reduction of molecular oxygen	-
Unigene48808_All	295	0.3093	3.1311	0.0987832		0		gi|308190438|gb|ADO16184.1|	143.7	8e-34	cytochrome P450 mono-oxygenase [Artemisia annua]	gi|308190437|gb|GU318229.1|	131	4e-28	Artemisia annua cytochrome P450 mono-oxygenase (cyp03) mRNA, complete cds	sp|Q9SHG5|C72C1_ARATH	99.4	4e-22	Cytochrome P450 72C1 OS=Arabidopsis thaliana GN=CYP72C1 PE=2 SV=2	mlr5192	56.2	1e-08	COG2124	Cytochrome P450	K15638	1e-21	99.4	ath:AT1G17060	cytochrome P450, family 72, subfamily C, polypeptide 1	GO:0055114//oxidation-reduction process	GO:0020037//heme binding;GO:0016705//oxidoreductase activity, acting on paired donors, with incorporation or reduction of molecular oxygen;GO:0005506//iron ion binding;GO:0009055//electron carrier activity;GO:0019825//oxygen binding	-
Unigene11274_All	299	0.3052	7.967	0.038308		16.7068		gi|109649528|gb|ABG36709.1|	115.9	1e-25	cytochrome P450 CYP85A1 [Nicotiana tabacum]	gi|237825145|gb|FJ409643.1|	129	2e-27	Gossypium hirsutum cultivar Xuzhou142 steroid C-6 oxidase mRNA, complete cds	sp|Q940V4|C85A2_ARATH	110	2e-25	Cytochrome P450 85A2 OS=Arabidopsis thaliana GN=CYP85A2 PE=2 SV=1	--	--	--	--	--	K12640	2e-26	115	vvi:100232983	cytochrome P450, family 85, subfamily A, polypeptide 2 (brassinosteroid-6-oxidase 2) [EC:1.14.-.-]	GO:0016132//brassinosteroid biosynthetic process;GO:0022900//electron transport chain;GO:0001578//microtubule bundle formation;GO:0010268//brassinosteroid homeostasis;GO:0009647//skotomorphogenesis	GO:0016705//oxidoreductase activity, acting on paired donors, with incorporation or reduction of molecular oxygen;GO:0009055//electron carrier activity;GO:0004497//monooxygenase activity;GO:0019825//oxygen binding;GO:0020037//heme binding;GO:0005506//iron ion binding	GO:0016021//integral to membrane;GO:0005576//extracellular region
Unigene6806_All	453	0.3022	4.8293	0.0625764		10.0446		gi|75309900|sp|Q9FXW4.1|C80B2_COPJA	115.5	2e-25	RecName: Full=Probable (S)-N-methylcoclaurine 3&apos;-hydroxylase isozyme 2; AltName: Full=Cytochrome P450 80B2 >gi|9971208|dbj|BAB12433.1| (S)-N-methylcoclaurine-3&apos;-hydroxylase [Coptis japonica]	--	--	--	--	sp|Q9FXW4|C80B2_COPJA	115	1e-26	Probable (S)-N-methylcoclaurine 3'-hydroxylase isozyme 2 OS=Coptis japonica GN=CYP80B2 PE=2 SV=1	--	--	--	--	--	K00517	6e-21	97.8	ath:AT5G25140	[EC:1.14.-.-]	GO:0016099//monoterpenoid biosynthetic process	GO:0005488//binding;GO:0016709//oxidoreductase activity, acting on paired donors, with incorporation or reduction of molecular oxygen, NAD(P)H as one donor, and incorporation of one atom of oxygen	-
CL10388.Contig1_All	1887	0.2902	5.5133	0.0526364		4.6392		gi|336462672|gb|AEI59777.1|	273.5	4e-162	cytochrome P450 [Helianthus annuus]	gi|336462667|gb|HQ439592.1|	103	7e-19	Helianthus annuus clone C100 cytochrome P450 mRNA, complete cds	sp|P37117|C71A4_SOLME	286	2e-145	Cytochrome P450 71A4 OS=Solanum melongena GN=CYP71A4 PE=2 SV=1	BH0579	118	3e-26	COG2124	Cytochrome P450	K00517	3e-117	241	ath:AT4G13310	[EC:1.14.-.-]	-	GO:0016705//oxidoreductase activity, acting on paired donors, with incorporation or reduction of molecular oxygen;GO:0004497//monooxygenase activity;GO:0005488//binding	-
Unigene49934_All	319	0.2861	3.3527	0.0853342		0		gi|255563520|ref|XP_002522762.1|	43.5	4e-21	cytochrome P450, putative [Ricinus communis] >gi|223538000|gb|EEF39613.1| cytochrome P450, putative [Ricinus communis]	--	--	--	--	sp|P93531|C71D7_SOLCH	73.2	4e-22	Cytochrome P450 71D7 OS=Solanum chacoense GN=CYP71D7 PE=3 SV=1	--	--	--	--	--	K13267	3e-20	72.8	gmx:100814284	cytochrome P450, family 71, subfamily D, polypeptide 9 (flavonoid 6-hydroxylase) [EC:1.14.13.-]	GO:0055114//oxidation-reduction process	GO:0020037//heme binding;GO:0005506//iron ion binding;GO:0009055//electron carrier activity;GO:0047085;GO:0050592	-
Unigene46873_All	321	0.2843	5.9065	0.0481334		0		gi|357519279|ref|XP_003629928.1|	75.5	2e-13	Cytochrome P450 [Medicago truncatula] >gi|355523950|gb|AET04404.1| Cytochrome P450 [Medicago truncatula]	--	--	--	--	--	--	--	--	--	--	--	--	--	K13217	9e-11	63.2	vvi:100243465	pre-mRNA-processing factor 39	-	-	-
CL9553.Contig2_All	331	0.2757	0	#DIV/0!		2.2413		gi|302142236|emb|CBI19439.3|	144.4	5e-34	unnamed protein product [Vitis vinifera]	gi|397771301|gb|JN594506.1|	79.8	2e-12	Artemisia annua cytochrome P450 mono-oxygenase (CYP05) mRNA, complete cds	sp|P93147|C81E1_GLYEC	91.3	1e-19	Isoflavone 2'-hydroxylase OS=Glycyrrhiza echinata GN=CYP81E1 PE=1 SV=2	--	--	--	--	--	K00517	5e-20	94	ath:AT4G37310	[EC:1.14.-.-]	GO:0055114//oxidation-reduction process	GO:0020037//heme binding;GO:0033773;GO:0005506//iron ion binding;GO:0009055//electron carrier activity	-
CL2528.Contig4_All	833	0.2739	10.8552	0.0252321		0.95		gi|81239117|gb|ABB60086.1|	446	3e-124	brassinosteroid-6-oxidase [Vitis vinifera]	gi|237825145|gb|FJ409643.1|	379	1e-102	Gossypium hirsutum cultivar Xuzhou142 steroid C-6 oxidase mRNA, complete cds	sp|Q43147|C85A1_SOLLC	429	1e-120	Cytochrome P450 85A1 OS=Solanum lycopersicum GN=CYP85A1 PE=2 SV=1	slr0574	122	1e-27	COG2124	Cytochrome P450	K12640	3e-125	446	vvi:100232983	cytochrome P450, family 85, subfamily A, polypeptide 2 (brassinosteroid-6-oxidase 2) [EC:1.14.-.-]	GO:0016132//brassinosteroid biosynthetic process;GO:0022900//electron transport chain;GO:0001578//microtubule bundle formation;GO:0010268//brassinosteroid homeostasis;GO:0009647//skotomorphogenesis	GO:0016705//oxidoreductase activity, acting on paired donors, with incorporation or reduction of molecular oxygen;GO:0009055//electron carrier activity;GO:0004497//monooxygenase activity;GO:0020037//heme binding;GO:0005506//iron ion binding	GO:0016021//integral to membrane
CL826.Contig3_All	833	0.2739	2.8013	0.097776		8.4312		gi|71834074|dbj|BAE16978.1|	508.1	7e-143	steroid 23-alpha-hydroxylase [Zinnia elegans]	gi|71834073|dbj|AB231154.1|	989	0	Zinnia elegans ZeCPD2 mRNA for steroid 23-alpha-hydroxylase, partial cds	sp|Q42569|C90A1_ARATH	388	2e-108	Cytochrome P450 90A1 OS=Arabidopsis thaliana GN=CYP90A1 PE=2 SV=1	BH0579	105	1e-22	COG2124	Cytochrome P450	K09588	3e-108	389	pop:POPTR_656234	cytochrome P450, family 90, subfamily A, polypeptide 1 [EC:1.14.-.-]	GO:0010584//pollen exine formation;GO:0009825//multidimensional cell growth;GO:0010268//brassinosteroid homeostasis;GO:0009911//positive regulation of flower development;GO:0043481//anthocyanin accumulation in tissues in response to UV light;GO:0048767//root hair elongation;GO:0000271//polysaccharide biosynthetic process;GO:0010224//response to UV-B;GO:0048657//tapetal cell differentiation;GO:005…	GO:0020037//heme binding;GO:0009055//electron carrier activity;GO:0016705//oxidoreductase activity, acting on paired donors, with incorporation or reduction of molecular oxygen;GO:0004497//monooxygenase activity;GO:0019825//oxygen binding;GO:0005506//iron ion binding	GO:0005739//mitochondrion
CL3466.Contig1_All	1238	0.258	1.1781	0.218997		1.7578		gi|225464788|ref|XP_002266883.1|	350.1	4e-95	PREDICTED: cytochrome P450 97B2, chloroplastic [Vitis vinifera] >gi|296087528|emb|CBI34117.3| unnamed protein product [Vitis vinifera]	gi|449459993|ref|XM_004147683.1|	196	4e-47	PREDICTED: Cucumis sativus cytochrome P450 97B2, chloroplastic-like (LOC101210292), mRNA	sp|O48921|C97B2_SOYBN	337	8e-93	Cytochrome P450 97B2, chloroplastic OS=Glycine max GN=CYP97B2 PE=2 SV=1	AGc2890	111	3e-24	COG2124	Cytochrome P450	K09837	1e-43	175	osa:4349290	carotene epsilon-monooxygenase [EC:1.14.99.45]	GO:0055114//oxidation-reduction process;GO:0019288//isopentenyl diphosphate biosynthetic process, mevalonate-independent pathway	GO:0070330//aromatase activity;GO:0009055//electron carrier activity;GO:0019825//oxygen binding;GO:0020037//heme binding;GO:0005506//iron ion binding	GO:0009570//chloroplast stroma;GO:0031969//chloroplast membrane
Unigene4232_All	358	0.2549	6.654	0.0383078		3.0394		gi|357519279|ref|XP_003629928.1|	23.9	6e-18	Cytochrome P450 [Medicago truncatula] >gi|355523950|gb|AET04404.1| Cytochrome P450 [Medicago truncatula]	--	--	--	--	--	--	--	--	--	--	--	--	--	K14404	5e-10	60.8	vvi:100252331	cleavage and polyadenylation specificity factor subunit 4	-	GO:1901363;GO:0097159//organic cyclic compound binding;GO:0003824//catalytic activity	-
Unigene19759_All	547	0.2502	3.0218	0.0827983		2.8934		gi|297738910|emb|CBI28155.3|	320.9	7e-87	unnamed protein product [Vitis vinifera]	gi|225445411|ref|XM_002284985.1|	168	4e-39	PREDICTED: Vitis vinifera cytochrome P450 734A1-like (LOC100245678), mRNA	sp|O48786|C734A_ARATH	301	2e-82	Cytochrome P450 734A1 OS=Arabidopsis thaliana GN=CYP734A1 PE=2 SV=1	alr4766	50.4	2e-06	COG2124	Cytochrome P450	K15639	4e-82	301	ath:AT2G26710	cytochrome P450, family 734, subfamily A, polypeptide 1 (PHYB activation tagged suppressor 1) [EC:1.14.-.-]	GO:0010268//brassinosteroid homeostasis;GO:0016131//brassinosteroid metabolic process;GO:0009733//response to auxin stimulus;GO:0009741//response to brassinosteroid stimulus;GO:0009416//response to light stimulus;GO:0055114//oxidation-reduction process	GO:0050616;GO:0009055//electron carrier activity;GO:0005506//iron ion binding;GO:0020037//heme binding;GO:0016705//oxidoreductase activity, acting on paired donors, with incorporation or reduction of molecular oxygen;GO:0008395//steroid hydroxylase activity;GO:0019825//oxygen binding	-
CL5248.Contig3_All	570	0.2401	0.8529	0.28151		5.64		gi|78100210|gb|ABB20912.1|	193.7	1e-48	P450 mono-oxygenase [Stevia rebaudiana]	gi|114325400|gb|DQ232763.2|	115	5e-23	Stevia rebaudiana P450 mono-oxygenase mRNA, complete cds	sp|Q9SZ46|C82C4_ARATH	103	7e-23	Cytochrome P450 82C4 OS=Arabidopsis thaliana GN=CYP82C4 PE=2 SV=1	--	--	--	--	--	K00517	2e-22	103	ath:AT4G31940	[EC:1.14.-.-]	-	GO:0016491//oxidoreductase activity	-
Unigene30976_All	592	0.2312	0.657	0.351903		5.3469		gi|359474275|ref|XP_003631427.1|	219.2	3e-56	PREDICTED: 7-ethoxycoumarin O-deethylase-like [Vitis vinifera]	gi|58397757|gb|AY870925.1|	178	4e-42	Tussilago farfara isolate cy450P3A8 cytochrome P450 gene, partial cds	sp|O64638|C76C3_ARATH	187	4e-48	Cytochrome P450 76C3 OS=Arabidopsis thaliana GN=CYP76C3 PE=2 SV=2	BH0579	89.7	3e-18	COG2124	Cytochrome P450	K00517	4e-43	172	ath:AT3G52970	[EC:1.14.-.-]	-	GO:0016491//oxidoreductase activity;GO:0005488//binding	-
Unigene8413_All	1030	0.2215	6.0414	0.0366637		5.5221		gi|225445412|ref|XP_002285021.1|	486.9	2e-136	PREDICTED: cytochrome P450 734A1-like [Vitis vinifera]	gi|62913937|gb|AY962223.1|	155	1e-34	Hevea brasiliensis clone hmct53 microsatellite sequence	sp|O48786|C734A_ARATH	455	2e-128	Cytochrome P450 734A1 OS=Arabidopsis thaliana GN=CYP734A1 PE=2 SV=1	AGc2890	122	1e-27	COG2124	Cytochrome P450	K15639	6e-128	455	ath:AT2G26710	cytochrome P450, family 734, subfamily A, polypeptide 1 (PHYB activation tagged suppressor 1) [EC:1.14.-.-]	GO:0010268//brassinosteroid homeostasis;GO:0016131//brassinosteroid metabolic process;GO:0009733//response to auxin stimulus;GO:0009741//response to brassinosteroid stimulus;GO:0009416//response to light stimulus;GO:0055114//oxidation-reduction process	GO:0050616;GO:0009055//electron carrier activity;GO:0005506//iron ion binding;GO:0020037//heme binding;GO:0016705//oxidoreductase activity, acting on paired donors, with incorporation or reduction of molecular oxygen;GO:0008395//steroid hydroxylase activity;GO:0019825//oxygen binding	-
Unigene18128_All	474	0.1925	6.9743	0.0276013		1.6695		gi|86279650|gb|ABC94480.1|	227.3	7e-59	putative flavonoid 3&apos;-hydroxylase cytochrome P450 [Artemisia annua]	gi|86279649|gb|DQ363131.1|	93.7	2e-16	Artemisia annua putative flavonoid 3'-hydroxylase cytochrome P450 mRNA, complete cds	sp|P93531|C71D7_SOLCH	65.1	2e-11	Cytochrome P450 71D7 OS=Solanum chacoense GN=CYP71D7 PE=3 SV=1	--	--	--	--	--	K00517	1e-12	70.5	osa:4334183	[EC:1.14.-.-]	-	GO:0016491//oxidoreductase activity	-
Unigene29011_All	241	0.1893	0.4034	0.469261		2.8731		gi|297806445|ref|XP_002871106.1|	143.3	1e-33	CYP77A9 [Arabidopsis lyrata subsp. lyrata] >gi|297316943|gb|EFH47365.1| CYP77A9 [Arabidopsis lyrata subsp. lyrata]	gi|438242|emb|X71656.1|	89.7	1e-15	S.melongena CYP77A1 mRNA for hydroxylase	sp|Q9LZ31|C77A4_ARATH	136	3e-33	Cytochrome P450 77A4 OS=Arabidopsis thaliana GN=CYP77A4 PE=2 SV=1	slr0574	50.1	1e-06	COG2124	Cytochrome P450	K00517	7e-35	143	ath:AT5G04630	[EC:1.14.-.-]	GO:0048868//pollen tube development;GO:0010048//vernalization response;GO:0009908//flower development;GO:0010143//cutin biosynthetic process;GO:0019395//fatty acid oxidation;GO:0009567//double fertilization forming a zygote and endosperm	GO:0016705//oxidoreductase activity, acting on paired donors, with incorporation or reduction of molecular oxygen;GO:0009055//electron carrier activity;GO:0019825//oxygen binding;GO:0020037//heme binding;GO:0005506//iron ion binding;GO:0052722//fatty acid in-chain hydroxylase activity	GO:0005739//mitochondrion;GO:0005576//extracellular region;GO:0009507//chloroplast
Unigene6568_All	251	0.1818	2.5179	0.072203		3.1528		gi|66132395|gb|AAY42951.1|	151	5e-36	kaurene oxidase [Stevia rebaudiana]	gi|34304721|gb|AY364317.1|	262	1e-67	Stevia rebaudiana ent-kaurene oxidase CYP701A5 (KO1) mRNA, complete cds	sp|Q93ZB2|KO1_ARATH	104	1e-23	Ent-kaurene oxidase, chloroplastic OS=Arabidopsis thaliana GN=KO1 PE=1 SV=2	--	--	--	--	--	K04122	2e-25	111	vvi:100255742	ent-kaurene oxidase [EC:1.14.13.78]	GO:0055114//oxidation-reduction process	GO:0020037//heme binding;GO:0016705//oxidoreductase activity, acting on paired donors, with incorporation or reduction of molecular oxygen;GO:0004497//monooxygenase activity;GO:0005506//iron ion binding;GO:0009055//electron carrier activity	-
CL1093.Contig1_All	1597	0.1714	1.2785	0.134063		3.2828		gi|255543092|ref|XP_002512609.1|	605.1	1e-171	cytochrome P450, putative [Ricinus communis] >gi|223548570|gb|EEF50061.1| cytochrome P450, putative [Ricinus communis]	gi|224128835|ref|XM_002328943.1|	353	4e-94	Populus trichocarpa cytochrome P450 (CYP97A7), mRNA	sp|Q93VK5|LUT5_ARATH	575	3e-164	Protein LUTEIN DEFICIENT 5, chloroplastic OS=Arabidopsis thaliana GN=CYP97A3 PE=1 SV=1	BH0579	98.2	4e-20	COG2124	Cytochrome P450	K15747	8e-173	605	rcu:RCOM_1437260	cytochrome P450, family 97, subfamily A (beta-ring hydroxylase) [EC:1.14.-.-]	GO:0006655//phosphatidylglycerol biosynthetic process;GO:0006636//unsaturated fatty acid biosynthetic process;GO:0043085//positive regulation of catalytic activity;GO:0019252//starch biosynthetic process;GO:0016123//xanthophyll biosynthetic process;GO:0019288//isopentenyl diphosphate biosynthetic process, mevalonate-independent pathway;GO:0000023//maltose metabolic process;GO:0015995//chlorophyll…	GO:0010291//carotene beta-ring hydroxylase activity;GO:0070330//aromatase activity;GO:0020037//heme binding;GO:0009055//electron carrier activity;GO:0019825//oxygen binding;GO:0005506//iron ion binding	GO:0009941//chloroplast envelope
Unigene1901_All	305	0.1496	5.1006	0.0293299		2.5946		gi|359492645|ref|XP_002281995.2|	167.5	5e-41	PREDICTED: cytochrome P450 82A3 [Vitis vinifera]	gi|147861774|emb|AM456904.2|	71.9	4e-10	Vitis vinifera contig VV78X013057.3, whole genome shotgun sequence	sp|O49858|C82A3_SOYBN	135	6e-33	Cytochrome P450 82A3 OS=Glycine max GN=CYP82A3 PE=2 SV=1	--	--	--	--	--	K00517	2e-30	128	ath:AT4G31940	[EC:1.14.-.-]	GO:0055114//oxidation-reduction process	GO:0020037//heme binding;GO:0033772;GO:0005506//iron ion binding;GO:0009055//electron carrier activity;GO:0016711//flavonoid 3'-monooxygenase activity	-
Unigene4639_All	310	0.1472	4.5478	0.0323673		4.9459		gi|71834074|dbj|BAE16978.1|	153.3	1e-36	steroid 23-alpha-hydroxylase [Zinnia elegans]	gi|71834073|dbj|AB231154.1|	212	2e-52	Zinnia elegans ZeCPD2 mRNA for steroid 23-alpha-hydroxylase, partial cds	sp|Q42569|C90A1_ARATH	124	1e-29	Cytochrome P450 90A1 OS=Arabidopsis thaliana GN=CYP90A1 PE=2 SV=1	slr0574	50.1	1e-06	COG2124	Cytochrome P450	K09588	8e-31	129	mtr:MTR_5g082520	cytochrome P450, family 90, subfamily A, polypeptide 1 [EC:1.14.-.-]	GO:0055114//oxidation-reduction process	GO:0020037//heme binding;GO:0016705//oxidoreductase activity, acting on paired donors, with incorporation or reduction of molecular oxygen;GO:0004497//monooxygenase activity;GO:0005506//iron ion binding;GO:0009055//electron carrier activity	-
CL10447.Contig1_All	328	0.1391	1.9268	0.0721922		2.4126		gi|308190438|gb|ADO16184.1|	153.7	8e-37	cytochrome P450 mono-oxygenase [Artemisia annua]	gi|308190437|gb|GU318229.1|	75.8	2e-11	Artemisia annua cytochrome P450 mono-oxygenase (cyp03) mRNA, complete cds	sp|Q05047|C72A1_CATRO	109	4e-25	Secologanin synthase OS=Catharanthus roseus GN=CYP72A1 PE=2 SV=1	--	--	--	--	--	K15638	9e-25	109	aly:ARALYDRAFT_494050	cytochrome P450, family 72, subfamily C, polypeptide 1	-	-	-
CL8163.Contig1_All	1672	0.1364	6.6874	0.0203966		0.5029		gi|169659105|dbj|BAG12743.1|	831.6	0	ABA 8-oxidase [Lactuca sativa]	gi|169659104|dbj|AB235919.1|	1132	0	Lactuca sativa LsABA8ox3 mRNA for ABA 8-oxidase, complete cds	sp|Q949P1|ABAH1_ARATH	720	0	Abscisic acid 8'-hydroxylase 1 OS=Arabidopsis thaliana GN=CYP707A1 PE=2 SV=1	slr0574	213	8e-55	COG2124	Cytochrome P450	K09843	0	747	vvi:100264783	(+)-abscisic acid 8'-hydroxylase [EC:1.14.13.93]	GO:0022900//electron transport chain;GO:0009414//response to water deprivation;GO:0046345//abscisic acid catabolic process;GO:0032940//secretion by cell;GO:0030912;GO:0009737//response to abscisic acid stimulus;GO:0048838//release of seed from dormancy;GO:0050832//defense response to fungus;GO:0009639//response to red or far red light	GO:0010295//(+)-abscisic acid 8'-hydroxylase activity;GO:0009055//electron carrier activity;GO:0019825//oxygen binding;GO:0020037//heme binding;GO:0005506//iron ion binding	GO:0005576//extracellular region
Unigene22876_All	360	0.1267	3.9162	0.0323528		3.9842		gi|308190438|gb|ADO16184.1|	159.8	1e-38	cytochrome P450 mono-oxygenase [Artemisia annua]	--	--	--	--	sp|Q9SHG5|C72C1_ARATH	99	6e-22	Cytochrome P450 72C1 OS=Arabidopsis thaliana GN=CYP72C1 PE=2 SV=2	--	--	--	--	--	K15638	2e-21	99	aly:ARALYDRAFT_494050	cytochrome P450, family 72, subfamily C, polypeptide 1	-	-	-
CL3466.Contig2_All	365	0.125	1.8647	0.0670349		1.355		gi|462411177|gb|EMJ16226.1|	57	1e-07	hypothetical protein PRUPE_ppa003405mg [Prunus persica]	--	--	--	--	sp|O23365|C97B3_ARATH	48.1	1e-06	Cytochrome P450 97B3, chloroplastic OS=Arabidopsis thaliana GN=CYP97B3 PE=1 SV=2	--	--	--	--	--	--	--	--	--	--	-	-	-
CL4924.Contig2_All	365	0.125	0.2664	0.469219		5.5556		gi|218764507|gb|ACL10147.1|	228.4	2e-59	cytochrome P450 monooxygenase [Stevia rebaudiana]	gi|218764506|gb|FJ494665.1|	254	5e-65	Stevia rebaudiana cytochrome P450 monooxygenase mRNA, partial cds	sp|Q50EK0|C16B2_PICSI	168	8e-43	Cytochrome P450 716B2 OS=Picea sitchensis GN=CYP716B2 PE=2 SV=1	slr0574	97.8	4e-21	COG2124	Cytochrome P450	K09843	2e-23	105	ath:AT5G45340	(+)-abscisic acid 8'-hydroxylase [EC:1.14.13.93]	GO:0055114//oxidation-reduction process	GO:0020037//heme binding;GO:0005506//iron ion binding;GO:0009055//electron carrier activity;GO:0050598	-
Unigene45222_All	365	0.125	3.8625	0.0323625		0.542		gi|296084097|emb|CBI24485.3|	89.4	1e-17	unnamed protein product [Vitis vinifera]	gi|225455607|ref|XM_002270392.1|	58	7e-06	PREDICTED: Vitis vinifera cytochrome P450 704C1-like (LOC100247993), mRNA	sp|Q50EK3|C04C1_PINTA	49.7	4e-07	Cytochrome P450 704C1 OS=Pinus taeda GN=CYP704C1 PE=2 SV=1	--	--	--	--	--	--	--	--	--	--	GO:0055114//oxidation-reduction process	GO:0009055//electron carrier activity;GO:0004497//monooxygenase activity;GO:0005506//iron ion binding;GO:0020037//heme binding;GO:0016705//oxidoreductase activity, acting on paired donors, with incorporation or reduction of molecular oxygen	GO:0016023//cytoplasmic membrane-bounded vesicle
CL11064.Contig2_All	1507	0.1211	1	0.1211		23.0064		gi|359478224|ref|XP_003632089.1|	505.4	1e-141	PREDICTED: cytochrome P450 76C1-like [Vitis vinifera]	gi|460401250|ref|XR_183052.1|	61.9	2e-06	PREDICTED: Solanum lycopersicum flavonoid 3',5'-hydroxylase 2-like (LOC101245389), misc_RNA	sp|O64636|C76C1_ARATH	292	4e-79	Cytochrome P450 76C1 OS=Arabidopsis thaliana GN=CYP76C1 PE=2 SV=1	BH0579	128	3e-29	COG2124	Cytochrome P450	K00517	2e-80	298	osa:4348172	[EC:1.14.-.-]	-	GO:0016491//oxidoreductase activity;GO:0005488//binding	-
CL8388.Contig1_All	1136	0.1205	3.9799	0.0302771		2.7429		gi|66132395|gb|AAY42951.1|	707.2	0	kaurene oxidase [Stevia rebaudiana]	gi|34304721|gb|AY364317.1|	1261	0	Stevia rebaudiana ent-kaurene oxidase CYP701A5 (KO1) mRNA, complete cds	sp|Q93ZB2|KO1_ARATH	493	8e-140	Ent-kaurene oxidase, chloroplastic OS=Arabidopsis thaliana GN=KO1 PE=1 SV=2	alr1450	78.6	2e-14	COG2124	Cytochrome P450	K04122	1e-154	543	rcu:RCOM_1592560	ent-kaurene oxidase [EC:1.14.13.78]	GO:0010241//ent-kaurene oxidation to kaurenoic acid	GO:0020037//heme binding;GO:0052616;GO:0052617;GO:0052615;GO:0005506//iron ion binding;GO:0009055//electron carrier activity	-
Unigene47946_All	455	0.1003	4.7012	0.021335		1.087		gi|356510322|ref|XP_003523888.1|	204.1	5e-52	PREDICTED: cytochrome P450 82C4-like [Glycine max]	gi|470114052|ref|XR_184170.1|	71.9	5e-10	PREDICTED: Fragaria vesca subsp. vesca uncharacterized LOC101314918 (LOC101314918), misc_RNA	sp|Q9SZ46|C82C4_ARATH	186	5e-48	Cytochrome P450 82C4 OS=Arabidopsis thaliana GN=CYP82C4 PE=2 SV=1	--	--	--	--	--	K00517	1e-47	186	ath:AT4G31940	[EC:1.14.-.-]	GO:0071456//cellular response to hypoxia;GO:0010043//response to zinc ion;GO:0071281//cellular response to iron ion;GO:0055114//oxidation-reduction process	GO:0033772;GO:0009055//electron carrier activity;GO:0005506//iron ion binding;GO:0020037//heme binding;GO:0019825//oxygen binding	GO:0009507//chloroplast
CL3720.Contig1_All	472	0.0967	2.4719	0.0391197		3.2484		gi|308190438|gb|ADO16184.1|	240	1e-62	cytochrome P450 mono-oxygenase [Artemisia annua]	gi|308190437|gb|GU318229.1|	119	3e-24	Artemisia annua cytochrome P450 mono-oxygenase (cyp03) mRNA, complete cds	sp|Q9SHG5|C72C1_ARATH	190	3e-49	Cytochrome P450 72C1 OS=Arabidopsis thaliana GN=CYP72C1 PE=2 SV=2	AGc2890	91.3	6e-19	COG2124	Cytochrome P450	K15638	4e-45	178	ath:AT1G17060	cytochrome P450, family 72, subfamily C, polypeptide 1	GO:0000041//transition metal ion transport	GO:0046872//metal ion binding;GO:0016491//oxidoreductase activity;GO:0019825//oxygen binding	-
CL8163.Contig2_All	2087	0.0875	4.752	0.0184133		0.5451		gi|169659105|dbj|BAG12743.1|	317	0	ABA 8-oxidase [Lactuca sativa]	gi|169659104|dbj|AB235919.1|	620	1e-174	Lactuca sativa LsABA8ox3 mRNA for ABA 8-oxidase, complete cds	sp|Q949P1|ABAH1_ARATH	462	0	Abscisic acid 8'-hydroxylase 1 OS=Arabidopsis thaliana GN=CYP707A1 PE=2 SV=1	slr0574	121	6e-50	COG2124	Cytochrome P450	K09843	0	472	vvi:100264783	(+)-abscisic acid 8'-hydroxylase [EC:1.14.13.93]	GO:0022900//electron transport chain;GO:0009414//response to water deprivation;GO:0046345//abscisic acid catabolic process;GO:0032940//secretion by cell;GO:0030912;GO:0009737//response to abscisic acid stimulus;GO:0048838//release of seed from dormancy;GO:0050832//defense response to fungus;GO:0009639//response to red or far red light	GO:0010295//(+)-abscisic acid 8'-hydroxylase activity;GO:0009055//electron carrier activity;GO:0019825//oxygen binding;GO:0020037//heme binding;GO:0005506//iron ion binding	GO:0005576//extracellular region
Unigene43845_All	533	0.0856	7.844	0.0109128		0.3712		gi|169659103|dbj|BAG12742.1|	317	9e-86	ABA 8-oxidase [Lactuca sativa]	gi|169659102|dbj|AB235918.1|	523	1e-146	Lactuca sativa LsABA8ox2 mRNA for ABA 8-oxidase, complete cds	sp|Q9LJK2|ABAH4_ARATH	254	2e-68	Abscisic acid 8'-hydroxylase 4 OS=Arabidopsis thaliana GN=CYP707A4 PE=2 SV=2	slr0574	94	1e-19	COG2124	Cytochrome P450	K09843	1e-75	280	vvi:100245540	(+)-abscisic acid 8'-hydroxylase [EC:1.14.13.93]	GO:0048838//release of seed from dormancy;GO:0010114//response to red light;GO:0009687//abscisic acid metabolic process;GO:0055114//oxidation-reduction process	GO:0009055//electron carrier activity;GO:0005506//iron ion binding;GO:0020037//heme binding;GO:0010295//(+)-abscisic acid 8'-hydroxylase activity	-
Unigene14956_All	542	0.0842	1.7042	0.0494073		3.1026		gi|356522069|ref|XP_003529672.1|	227.6	7e-59	PREDICTED: cytochrome P450 71D8-like [Glycine max]	gi|224061183|ref|XM_002300328.1|	69.9	3e-09	Populus trichocarpa cytochrome P450 (CYP71D34), mRNA	sp|O48923|C71DA_SOYBN	208	2e-54	Cytochrome P450 71D10 OS=Glycine max GN=CYP71D10 PE=2 SV=1	BH0579	83.6	2e-16	COG2124	Cytochrome P450	K13267	2e-45	179	gmx:100814284	cytochrome P450, family 71, subfamily D, polypeptide 9 (flavonoid 6-hydroxylase) [EC:1.14.13.-]	-	GO:0016709//oxidoreductase activity, acting on paired donors, with incorporation or reduction of molecular oxygen, NAD(P)H as one donor, and incorporation of one atom of oxygen;GO:0046872//metal ion binding	-
CL7004.Contig1_All	1641	0.0834	0.6221	0.134062		7.1129		gi|86279656|gb|ABC94483.1|	634.8	1e-180	putative taxadiene 5-alpha-hydroxylase cytochrome P450 [Artemisia annua]	gi|356526486|ref|XM_003531801.1|	85.7	1e-13	PREDICTED: Glycine max cytochrome P450 716B2-like (LOC100815640), mRNA	sp|Q50EK0|C16B2_PICSI	396	2e-110	Cytochrome P450 716B2 OS=Picea sitchensis GN=CYP716B2 PE=2 SV=1	slr0574	207	6e-53	COG2124	Cytochrome P450	K09843	2e-58	225	pop:POPTR_704322	(+)-abscisic acid 8'-hydroxylase [EC:1.14.13.93]	-	GO:0046872//metal ion binding;GO:0016705//oxidoreductase activity, acting on paired donors, with incorporation or reduction of molecular oxygen;GO:0004497//monooxygenase activity	-
Unigene17904_All	553	0.0825	4.4835	0.0184008		12.3423		gi|224094883|ref|XP_002310278.1|	275	4e-73	predicted protein [Populus trichocarpa] >gi|222853181|gb|EEE90728.1| predicted protein [Populus trichocarpa]	gi|470105462|ref|XM_004289055.1|	127	1e-26	PREDICTED: Fragaria vesca subsp. vesca 3-epi-6-deoxocathasterone 23-monooxygenase-like (LOC101302700), mRNA	sp|Q9M066|C90C1_ARATH	253	6e-68	3-epi-6-deoxocathasterone 23-monooxygenase OS=Arabidopsis thaliana GN=ROT3 PE=2 SV=3	slr0574	89.4	3e-18	COG2124	Cytochrome P450	K12637	4e-74	275	pop:POPTR_802964	cytochrome P450, family 90, subfamily C, polypeptide 1 (3-epi-6-deoxocathasterone 23-monooxygenase) [EC:1.14.13.112]	GO:0016132//brassinosteroid biosynthetic process;GO:0055114//oxidation-reduction process;GO:0010268//brassinosteroid homeostasis;GO:0009965//leaf morphogenesis;GO:0042814//monopolar cell growth;GO:0048441//petal development;GO:0048443//stamen development	GO:0009055//electron carrier activity;GO:0019825//oxygen binding;GO:0020037//heme binding;GO:0016709//oxidoreductase activity, acting on paired donors, with incorporation or reduction of molecular oxygen, NAD(P)H as one donor, and incorporation of one atom of oxygen;GO:0005506//iron ion binding;GO:0008395//steroid hydroxylase activity	GO:0009507//chloroplast
CL649.Contig3_All	1754	0.078	8.1487	0.00957208		3.0454		gi|397771300|gb|AFO64616.1|	827.8	0	cytochrome P450 mono-oxygenase [Artemisia annua]	gi|397771299|gb|JN594505.1|	751	0	Artemisia annua cytochrome P450 mono-oxygenase (CYP06) mRNA, complete cds	sp|Q05047|C72A1_CATRO	559	2e-159	Secologanin synthase OS=Catharanthus roseus GN=CYP72A1 PE=2 SV=1	AGc2890	156	1e-37	COG2124	Cytochrome P450	K15638	5e-124	443	ath:AT1G17060	cytochrome P450, family 72, subfamily C, polypeptide 1	-	-	-
Unigene31509_All	1183	0.0771	0.6986	0.110364		5.5186		gi|255539531|ref|XP_002510830.1|	397.9	1e-109	(S)-N-methylcoclaurine 3&apos;-hydroxylase isozyme, putative [Ricinus communis] >gi|223549945|gb|EEF51432.1| (S)-N-methylcoclaurine 3&apos;-hydroxylase isozyme, putative [Ricinus communis]	gi|357514032|ref|XM_003627257.1|	79.8	6e-12	Medicago truncatula Flavonoid 3',5'-hydroxylase (MTR_8g020940) mRNA, complete cds	sp|Q9FXW4|C80B2_COPJA	352	3e-97	Probable (S)-N-methylcoclaurine 3'-hydroxylase isozyme 2 OS=Coptis japonica GN=CYP80B2 PE=2 SV=1	BH0579	104	3e-22	COG2124	Cytochrome P450	K00517	7e-75	279	osa:4348172	[EC:1.14.-.-]	-	GO:0046872//metal ion binding;GO:0016705//oxidoreductase activity, acting on paired donors, with incorporation or reduction of molecular oxygen;GO:0004497//monooxygenase activity	-
Unigene15316_All	1789	0.0765	6.6577	0.0114905		6.2757		gi|71834076|dbj|BAE16979.1|	861.7	0	steroid 22-alpha-hydroxylase [Zinnia elegans]	gi|71834075|dbj|AB231155.1|	1493	0	Zinnia elegans ZeDWF4 mRNA for steroid 22-alpha-hydroxylase, complete cds	sp|O64989|C90B1_ARATH	715	0	Cytochrome P450 90B1 OS=Arabidopsis thaliana GN=CYP90B1 PE=1 SV=2	slr0574	172	2e-42	COG2124	Cytochrome P450	K09587	0	764	vvi:100241065	cytochrome P450, family 90, subfamily B, polypeptide 1 (steroid 22-alpha-hydroxylase) [EC:1.14.13.-]	GO:0055114//oxidation-reduction process	GO:0020037//heme binding;GO:0050597;GO:0005506//iron ion binding;GO:0009055//electron carrier activity	-
Unigene39906_All	1199	0.0761	5.1494	0.0147784		0.165		gi|308190438|gb|ADO16184.1|	649	0	cytochrome P450 mono-oxygenase [Artemisia annua]	gi|308190437|gb|GU318229.1|	821	0	Artemisia annua cytochrome P450 mono-oxygenase (cyp03) mRNA, complete cds	sp|Q05047|C72A1_CATRO	391	4e-109	Secologanin synthase OS=Catharanthus roseus GN=CYP72A1 PE=2 SV=1	AGc2890	111	3e-24	COG2124	Cytochrome P450	K15638	2e-90	331	aly:ARALYDRAFT_494050	cytochrome P450, family 72, subfamily C, polypeptide 1	-	GO:0016491//oxidoreductase activity;GO:0005488//binding	-
CL6648.Contig4_All	1207	0.0756	7.8541	0.00962555		0.2459		gi|460403149|ref|XP_004247061.1|	451.8	1e-125	PREDICTED: cytochrome P450 82C4-like [Solanum lycopersicum]	--	--	--	--	sp|Q9SZ46|C82C4_ARATH	379	2e-105	Cytochrome P450 82C4 OS=Arabidopsis thaliana GN=CYP82C4 PE=2 SV=1	BH0579	75.5	2e-13	COG2124	Cytochrome P450	K00517	5e-105	379	ath:AT4G31940	[EC:1.14.-.-]	-	GO:0005488//binding;GO:0004497//monooxygenase activity;GO:0016705//oxidoreductase activity, acting on paired donors, with incorporation or reduction of molecular oxygen	-
Unigene33522_All	605	0.0754	0.1607	0.469197		6.867		gi|147777018|emb|CAN70074.1|	24.6	1e-24	hypothetical protein VITISV_028565 [Vitis vinifera]	--	--	--	--	sp|P48420|C78A1_MAIZE	50.1	1e-06	Cytochrome P450 78A1 OS=Zea mays GN=CYP78A1 PE=2 SV=1	--	--	--	--	--	K00517	4e-08	56.2	osa:4333118	[EC:1.14.-.-]	-	GO:0046872//metal ion binding;GO:0016705//oxidoreductase activity, acting on paired donors, with incorporation or reduction of molecular oxygen;GO:0004497//monooxygenase activity	-
Unigene26622_All	614	0.0743	0.2375	0.312842		9.9884		gi|336462662|gb|AEI59772.1|	300.8	9e-81	cytochrome P450 [Helianthus annuus]	gi|336462661|gb|HQ439589.1|	216	2e-53	Helianthus annuus clone C113 cytochrome P450 mRNA, complete cds	sp|Q9SHG5|C72C1_ARATH	173	8e-44	Cytochrome P450 72C1 OS=Arabidopsis thaliana GN=CYP72C1 PE=2 SV=2	alr1450	53.1	3e-07	COG2124	Cytochrome P450	K15638	2e-43	173	aly:ARALYDRAFT_494050	cytochrome P450, family 72, subfamily C, polypeptide 1	-	GO:0046872//metal ion binding;GO:0016491//oxidoreductase activity	-
Unigene30977_All	674	0.0677	0.3606	0.187743		4.623		gi|296089103|emb|CBI38806.3|	218.4	7e-56	unnamed protein product [Vitis vinifera]	--	--	--	--	sp|Q8VWZ7|C76B6_CATRO	211	2e-55	Geraniol 8-hydroxylase OS=Catharanthus roseus GN=CYP76B6 PE=1 SV=1	--	--	--	--	--	K00517	9e-48	187	osa:4348172	[EC:1.14.-.-]	GO:0016099//monoterpenoid biosynthetic process	GO:0005488//binding;GO:0016709//oxidoreductase activity, acting on paired donors, with incorporation or reduction of molecular oxygen, NAD(P)H as one donor, and incorporation of one atom of oxygen	GO:0016020//membrane
Unigene19683_All	701	0.0651	8.9462	0.00727683		15.0987		gi|237825146|gb|ACR20476.1|	323.6	1e-87	steroid C-6 oxidase [Gossypium hirsutum]	gi|237825145|gb|FJ409643.1|	157	2e-35	Gossypium hirsutum cultivar Xuzhou142 steroid C-6 oxidase mRNA, complete cds	sp|Q43147|C85A1_SOLLC	310	4e-85	Cytochrome P450 85A1 OS=Solanum lycopersicum GN=CYP85A1 PE=2 SV=1	slr0574	66.6	4e-11	COG2124	Cytochrome P450	K12640	6e-88	321	vvi:100232983	cytochrome P450, family 85, subfamily A, polypeptide 2 (brassinosteroid-6-oxidase 2) [EC:1.14.-.-]	GO:0016132//brassinosteroid biosynthetic process;GO:0022900//electron transport chain;GO:0001578//microtubule bundle formation;GO:0010268//brassinosteroid homeostasis;GO:0009647//skotomorphogenesis	GO:0016705//oxidoreductase activity, acting on paired donors, with incorporation or reduction of molecular oxygen;GO:0009055//electron carrier activity;GO:0004497//monooxygenase activity;GO:0020037//heme binding;GO:0005506//iron ion binding	GO:0016021//integral to membrane
CL8757.Contig1_All	1586	0.0575	5.027	0.0114382		15.1869		gi|218511958|sp|Q40778.2|C74A2_PARAR	886.7	0	RecName: Full=Allene oxide synthase; AltName: Full=Cytochrome P450 74A2; AltName: Full=Rubber particle protein; Short=RPP >gi|206582008|pdb|3DAM|A Chain A, Crystal Structure Of Allene Oxide Synthase >gi|206582009|pdb|3DAN|A Chain A, Crystal Structure Of Allene Oxide Synthase >gi|206582010|pdb|3DBM|A Chain A, Crystal Structure Of Allene Oxide Synthase >gi|198446807|emb|CAA55025.2| rubber particle …	gi|198446806|emb|X78166.2|	1737	0	Parthenium argentatum mRNA for rubber particle protein (RPP30 gene), strain 11591	sp|Q40778|C74A2_PARAR	886	0	Allene oxide synthase OS=Parthenium argentatum GN=CYP74A2 PE=1 SV=2	slr0574	57	9e-08	COG2124	Cytochrome P450	K01723	0	675	rcu:RCOM_1593180	hydroperoxide dehydratase [EC:4.2.1.92]	GO:0009753//response to jasmonic acid stimulus;GO:0055114//oxidation-reduction process;GO:0009620//response to fungus;GO:0009611//response to wounding;GO:0031408//oxylipin biosynthetic process	GO:0009978//allene oxide synthase activity;GO:0016705//oxidoreductase activity, acting on paired donors, with incorporation or reduction of molecular oxygen;GO:0009055//electron carrier activity;GO:0004497//monooxygenase activity;GO:0047987;GO:0020037//heme binding;GO:0005506//iron ion binding	GO:0005739//mitochondrion;GO:0009941//chloroplast envelope;GO:0009535//chloroplast thylakoid membrane;GO:0010287//plastoglobule
CL8757.Contig2_All	1594	0.0572	5.1238	0.0111636		10.3944		gi|218511958|sp|Q40778.2|C74A2_PARAR	854.7	0	RecName: Full=Allene oxide synthase; AltName: Full=Cytochrome P450 74A2; AltName: Full=Rubber particle protein; Short=RPP >gi|206582008|pdb|3DAM|A Chain A, Crystal Structure Of Allene Oxide Synthase >gi|206582009|pdb|3DAN|A Chain A, Crystal Structure Of Allene Oxide Synthase >gi|206582010|pdb|3DBM|A Chain A, Crystal Structure Of Allene Oxide Synthase >gi|198446807|emb|CAA55025.2| rubber particle …	gi|198446806|emb|X78166.2|	1392	0	Parthenium argentatum mRNA for rubber particle protein (RPP30 gene), strain 11591	sp|Q40778|C74A2_PARAR	854	0	Allene oxide synthase OS=Parthenium argentatum GN=CYP74A2 PE=1 SV=2	slr0574	61.6	4e-09	COG2124	Cytochrome P450	K01723	0	686	rcu:RCOM_1593180	hydroperoxide dehydratase [EC:4.2.1.92]	GO:0031408//oxylipin biosynthetic process;GO:0055114//oxidation-reduction process	GO:0047987;GO:0009055//electron carrier activity;GO:0004497//monooxygenase activity;GO:0005506//iron ion binding;GO:0020037//heme binding;GO:0016705//oxidoreductase activity, acting on paired donors, with incorporation or reduction of molecular oxygen	-
CL4657.Contig1_All	1682	0.0543	8.1795	0.00663855		0.8527		gi|359492639|ref|XP_002282091.2|	536.6	5e-151	PREDICTED: cytochrome P450 82A4-like [Vitis vinifera]	--	--	--	--	sp|O49858|C82A3_SOYBN	477	1e-134	Cytochrome P450 82A3 OS=Glycine max GN=CYP82A3 PE=2 SV=1	alr1450	99	2e-20	COG2124	Cytochrome P450	K00517	1e-121	435	ath:AT4G31940	[EC:1.14.-.-]	-	GO:0016491//oxidoreductase activity;GO:0005488//binding	-
CL2642.Contig2_All	855	0.0534	1.194	0.0447236		6.6524		gi|255538494|ref|XP_002510312.1|	292.4	6e-78	cytochrome P450, putative [Ricinus communis] >gi|223551013|gb|EEF52499.1| cytochrome P450, putative [Ricinus communis]	--	--	--	--	sp|O49858|C82A3_SOYBN	256	9e-69	Cytochrome P450 82A3 OS=Glycine max GN=CYP82A3 PE=2 SV=1	BH0579	70.1	5e-12	COG2124	Cytochrome P450	K00517	6e-65	245	ath:AT4G31940	[EC:1.14.-.-]	-	GO:0016491//oxidoreductase activity;GO:0005488//binding	-
CL10708.Contig1_All	1774	0.0514	4.7957	0.0107179		48.5388		gi|470127506|ref|XP_004299710.1|	490	5e-137	PREDICTED: cytochrome P450 716B1-like [Fragaria vesca subsp. vesca]	--	--	--	--	sp|Q9AXM6|T10H_TAXCU	302	4e-82	Taxane 10-beta-hydroxylase OS=Taxus cuspidata GN=CYP725A1 PE=1 SV=1	slr0574	201	4e-51	COG2124	Cytochrome P450	K09588	2e-66	251	aly:ARALYDRAFT_908485	cytochrome P450, family 90, subfamily A, polypeptide 1 [EC:1.14.-.-]	-	GO:0016491//oxidoreductase activity;GO:0005488//binding	-
Unigene30803_All	936	0.0487	0.1039	0.46872		9.617		gi|308190436|gb|ADO16183.1|	32.7	2e-52	cytochrome P450 mono-oxygenase [Artemisia annua]	--	--	--	--	sp|Q9LIP3|C71BY_ARATH	144	7e-35	Cytochrome P450 71B37 OS=Arabidopsis thaliana GN=CYP71B37 PE=3 SV=2	--	--	--	--	--	K00517	2e-32	137	ath:AT3G26320	[EC:1.14.-.-]	GO:0043436;GO:0044711;GO:0042435//indole-containing compound biosynthetic process;GO:0006952//defense response	GO:0005488//binding;GO:0016709//oxidoreductase activity, acting on paired donors, with incorporation or reduction of molecular oxygen, NAD(P)H as one donor, and incorporation of one atom of oxygen	GO:0044464//cell part
CL5248.Contig1_All	1171	0.039	2.4494	0.0159223		1.9851		gi|78100210|gb|ABB20912.1|	502.7	5e-141	P450 mono-oxygenase [Stevia rebaudiana]	gi|114325400|gb|DQ232763.2|	163	5e-37	Stevia rebaudiana P450 mono-oxygenase mRNA, complete cds	sp|O49859|C82A4_SOYBN	369	1e-102	Cytochrome P450 82A4 OS=Glycine max GN=CYP82A4 PE=2 SV=1	alr4833	113	6e-25	COG2124	Cytochrome P450	K00517	9e-99	358	ath:AT4G31940	[EC:1.14.-.-]	-	GO:0016491//oxidoreductase activity;GO:0005488//binding	-
Unigene12372_All	1189	0.0384	2.9439	0.0130439		11.4392		gi|462397499|gb|EMJ03167.1|	413.3	4e-114	hypothetical protein PRUPE_ppa004768mg [Prunus persica]	gi|460373273|ref|XM_004232398.1|	61.9	1e-06	PREDICTED: Solanum lycopersicum 3-epi-6-deoxocathasterone 23-monooxygenase-like (LOC101245605), mRNA	sp|Q9M066|C90C1_ARATH	372	2e-103	3-epi-6-deoxocathasterone 23-monooxygenase OS=Arabidopsis thaliana GN=ROT3 PE=2 SV=3	slr0574	71.2	3e-12	COG2124	Cytochrome P450	K12637	6e-114	409	vvi:100259060	cytochrome P450, family 90, subfamily C, polypeptide 1 (3-epi-6-deoxocathasterone 23-monooxygenase) [EC:1.14.13.112]	GO:0016132//brassinosteroid biosynthetic process;GO:0055114//oxidation-reduction process;GO:0010268//brassinosteroid homeostasis;GO:0009965//leaf morphogenesis;GO:0042814//monopolar cell growth;GO:0048441//petal development;GO:0048443//stamen development	GO:0009055//electron carrier activity;GO:0019825//oxygen binding;GO:0020037//heme binding;GO:0016709//oxidoreductase activity, acting on paired donors, with incorporation or reduction of molecular oxygen, NAD(P)H as one donor, and incorporation of one atom of oxygen;GO:0005506//iron ion binding;GO:0008395//steroid hydroxylase activity	GO:0009507//chloroplast
CL2153.Contig2_All	1519	0.03	2.4003	0.0124984		7.5865		gi|225447454|ref|XP_002266691.1|	739.2	0	PREDICTED: cytochrome P450 724B1 [Vitis vinifera] >gi|296085072|emb|CBI28487.3| unnamed protein product [Vitis vinifera]	gi|225447453|ref|XM_002266655.1|	194	2e-46	PREDICTED: Vitis vinifera cytochrome P450 724B1-like (LOC100257922), mRNA	sp|Q6F4F5|C724B_ORYSJ	598	2e-171	Cytochrome P450 724B1 OS=Oryza sativa subsp. japonica GN=CYP724B1 PE=1 SV=1	slr0574	154	5e-37	COG2124	Cytochrome P450	K12639	0	739	vvi:100257922	cytochrome P450, family 724, subfamily B, polypeptide 1 [EC:1.14.13.-]	GO:0016132//brassinosteroid biosynthetic process;GO:0022900//electron transport chain;GO:0009647//skotomorphogenesis	GO:0009055//electron carrier activity;GO:0050598;GO:0020037//heme binding;GO:0005506//iron ion binding	GO:0016023//cytoplasmic membrane-bounded vesicle;GO:0016020//membrane
Unigene33857_All	1663	0.0274	0.0585	0.468376		78.7831		gi|336462674|gb|AEI59778.1|	644.8	0	cytochrome P450 [Helianthus annuus]	gi|336462673|gb|HQ439596.1|	238	2e-59	Helianthus annuus clone S2 cytochrome P450 mRNA, complete cds	sp|Q9LIP3|C71BY_ARATH	372	3e-103	Cytochrome P450 71B37 OS=Arabidopsis thaliana GN=CYP71B37 PE=3 SV=2	alr1450	120	7e-27	COG2124	Cytochrome P450	K00517	2e-98	357	ath:AT3G26320	[EC:1.14.-.-]	-	GO:0005488//binding;GO:0016491//oxidoreductase activity	-
Unigene18918_All	1810	0.0252	1.531	0.0164598		0.5465		gi|397771300|gb|AFO64616.1|	770.4	0	cytochrome P450 mono-oxygenase [Artemisia annua]	gi|336462659|gb|HQ439588.1|	375	1e-100	Helianthus annuus clone C63 cytochrome P450 mRNA, complete cds	sp|Q05047|C72A1_CATRO	568	5e-162	Secologanin synthase OS=Catharanthus roseus GN=CYP72A1 PE=2 SV=1	AGc2890	166	9e-41	COG2124	Cytochrome P450	K15638	6e-130	462	ath:AT1G17060	cytochrome P450, family 72, subfamily C, polypeptide 1	-	-	-
CL10861.Contig1_All	222	0	0	#DIV/0!		2.0051		gi|460381091|ref|XP_004236286.1|	102.8	1e-21	PREDICTED: cytochrome P450 71A8-like [Solanum lycopersicum]	--	--	--	--	sp|O81970|C71A9_SOYBN	88.6	8e-19	Cytochrome P450 71A9 OS=Glycine max GN=CYP71A9 PE=2 SV=1	--	--	--	--	--	K00517	4e-17	84.3	ath:AT5G57260	[EC:1.14.-.-]	-	GO:0016709//oxidoreductase activity, acting on paired donors, with incorporation or reduction of molecular oxygen, NAD(P)H as one donor, and incorporation of one atom of oxygen;GO:0046872//metal ion binding	-
CL11763.Contig2_All	695	0	0.6295	0		3.06		gi|460381091|ref|XP_004236286.1|	226.1	3e-58	PREDICTED: cytochrome P450 71A8-like [Solanum lycopersicum]	gi|470145567|ref|XM_004308360.1|	69.9	3e-09	PREDICTED: Fragaria vesca subsp. vesca cytochrome P450 71A25-like (LOC101306574), mRNA	sp|O04164|C71A6_NEPRA	191	3e-49	Cytochrome P450 71A6 (Fragment) OS=Nepeta racemosa GN=CYP71A6 PE=2 SV=1	--	--	--	--	--	K00517	1e-46	184	aly:ARALYDRAFT_320824	[EC:1.14.-.-]	GO:0051707//response to other organism	GO:0005488//binding;GO:0016705//oxidoreductase activity, acting on paired donors, with incorporation or reduction of molecular oxygen;GO:0004497//monooxygenase activity	-
CL11841.Contig1_All	1558	0	0.1248	0		6.6982		gi|462404509|gb|EMJ09973.1|	622.9	4e-177	hypothetical protein PRUPE_ppa023623mg [Prunus persica]	gi|356529400|ref|XM_003533234.1|	81.8	2e-12	PREDICTED: Glycine max abietadienol/abietadienal oxidase-like (LOC100788914), mRNA	sp|Q50EK6|C72B1_PINTA	345	5e-95	Abietadienol/abietadienal oxidase OS=Pinus taeda GN=CYP720B1 PE=1 SV=1	slr0574	140	6e-33	COG2124	Cytochrome P450	K09587	2e-82	305	pop:POPTR_719487	cytochrome P450, family 90, subfamily B, polypeptide 1 (steroid 22-alpha-hydroxylase) [EC:1.14.13.-]	GO:0055114//oxidation-reduction process	GO:0020037//heme binding;GO:0016705//oxidoreductase activity, acting on paired donors, with incorporation or reduction of molecular oxygen;GO:0004497//monooxygenase activity;GO:0005506//iron ion binding;GO:0009055//electron carrier activity;GO:0019825//oxygen binding	-
CL11841.Contig2_All	898	0	0	#DIV/0!		1.9828		gi|460377112|ref|XP_004234339.1|	311.2	1e-83	PREDICTED: abietadienol/abietadienal oxidase-like [Solanum lycopersicum]	gi|356529400|ref|XM_003533234.1|	71.9	1e-09	PREDICTED: Glycine max abietadienol/abietadienal oxidase-like (LOC100788914), mRNA	sp|Q50EK5|C72B2_PINTA	164	8e-41	Cytochrome P450 720B2 OS=Pinus taeda GN=CYP720B2 PE=2 SV=1	slr0574	62.8	8e-10	COG2124	Cytochrome P450	K09587	1e-33	141	ath:AT3G50660	cytochrome P450, family 90, subfamily B, polypeptide 1 (steroid 22-alpha-hydroxylase) [EC:1.14.13.-]	GO:0055114//oxidation-reduction process	GO:0020037//heme binding;GO:0016705//oxidoreductase activity, acting on paired donors, with incorporation or reduction of molecular oxygen;GO:0004497//monooxygenase activity;GO:0005506//iron ion binding;GO:0009055//electron carrier activity;GO:0019825//oxygen binding	-
CL1190.Contig10_All	1337	0	0	#DIV/0!		0		gi|225428814|ref|XP_002282233.1|	129.4	2e-99	PREDICTED: abscisic acid 8&apos;-hydroxylase 4-like [Vitis vinifera]	gi|224123489|ref|XM_002330291.1|	133	5e-28	Populus trichocarpa cytochrome P450 (CYP707A12v1), mRNA	sp|Q9LJK2|ABAH4_ARATH	237	2e-91	Abscisic acid 8'-hydroxylase 4 OS=Arabidopsis thaliana GN=CYP707A4 PE=2 SV=2	slr0574	92	2e-18	COG2124	Cytochrome P450	K09843	2e-100	257	vvi:100246968	(+)-abscisic acid 8'-hydroxylase [EC:1.14.13.93]	GO:0048838//release of seed from dormancy;GO:0010114//response to red light;GO:0009687//abscisic acid metabolic process;GO:0055114//oxidation-reduction process	GO:0009055//electron carrier activity;GO:0005506//iron ion binding;GO:0020037//heme binding;GO:0010295//(+)-abscisic acid 8'-hydroxylase activity	-
CL1190.Contig11_All	1481	0	0	#DIV/0!		0.1002		gi|225428814|ref|XP_002282233.1|	172.9	2e-92	PREDICTED: abscisic acid 8&apos;-hydroxylase 4-like [Vitis vinifera]	gi|428755011|gb|JX870046.1|	117	3e-23	Arachis hypogaea ABA-8'-hydroxylase 4 mRNA, complete cds	sp|Q9LJK2|ABAH4_ARATH	169	2e-84	Abscisic acid 8'-hydroxylase 4 OS=Arabidopsis thaliana GN=CYP707A4 PE=2 SV=2	slr0574	66.6	2e-13	COG2124	Cytochrome P450	K09843	2e-93	190	vvi:100246968	(+)-abscisic acid 8'-hydroxylase [EC:1.14.13.93]	GO:0055114//oxidation-reduction process	GO:0009055//electron carrier activity;GO:0004497//monooxygenase activity;GO:0005506//iron ion binding;GO:0020037//heme binding;GO:0016705//oxidoreductase activity, acting on paired donors, with incorporation or reduction of molecular oxygen	-
CL1190.Contig12_All	1960	0	0	#DIV/0!		0.0757		gi|470117314|ref|XP_004294805.1|	170.6	3e-167	PREDICTED: abscisic acid 8&apos;-hydroxylase 4-like [Fragaria vesca subsp. vesca]	gi|225428813|ref|XM_002282197.1|	151	3e-33	PREDICTED: Vitis vinifera abscisic acid 8'-hydroxylase 4-like (LOC100246968), mRNA	sp|Q0J185|ABAH3_ORYSJ	366	5e-146	Abscisic acid 8'-hydroxylase 3 OS=Oryza sativa subsp. japonica GN=CYP707A7 PE=2 SV=1	slr0574	122	2e-27	COG2124	Cytochrome P450	K09843	7e-165	434	gmx:100806350	(+)-abscisic acid 8'-hydroxylase [EC:1.14.13.93]	GO:0055114//oxidation-reduction process;GO:0009687//abscisic acid metabolic process;GO:0010114//response to red light;GO:0048838//release of seed from dormancy	GO:0010295//(+)-abscisic acid 8'-hydroxylase activity;GO:0009055//electron carrier activity;GO:0020037//heme binding;GO:0005506//iron ion binding	GO:0016023//cytoplasmic membrane-bounded vesicle;GO:0016020//membrane
CL1190.Contig13_All	2020	0	0	#DIV/0!		0.0245		gi|225428814|ref|XP_002282233.1|	257.7	0	PREDICTED: abscisic acid 8&apos;-hydroxylase 4-like [Vitis vinifera]	gi|225428813|ref|XM_002282197.1|	151	3e-33	PREDICTED: Vitis vinifera abscisic acid 8'-hydroxylase 4-like (LOC100246968), mRNA	sp|Q9LJK2|ABAH4_ARATH	422	0	Abscisic acid 8'-hydroxylase 4 OS=Arabidopsis thaliana GN=CYP707A4 PE=2 SV=2	slr0574	122	2e-27	COG2124	Cytochrome P450	K09843	0	439	vvi:100246968	(+)-abscisic acid 8'-hydroxylase [EC:1.14.13.93]	GO:0055114//oxidation-reduction process;GO:0009687//abscisic acid metabolic process;GO:0010114//response to red light;GO:0048838//release of seed from dormancy	GO:0010295//(+)-abscisic acid 8'-hydroxylase activity;GO:0009055//electron carrier activity;GO:0019825//oxygen binding;GO:0020037//heme binding;GO:0005506//iron ion binding	GO:0005576//extracellular region
CL1190.Contig14_All	2103	0	0	#DIV/0!		0.2587		gi|225428814|ref|XP_002282233.1|	88.2	0	PREDICTED: abscisic acid 8&apos;-hydroxylase 4-like [Vitis vinifera]	gi|225428813|ref|XM_002282197.1|	151	4e-33	PREDICTED: Vitis vinifera abscisic acid 8'-hydroxylase 4-like (LOC100246968), mRNA	sp|Q9LJK2|ABAH4_ARATH	422	8e-177	Abscisic acid 8'-hydroxylase 4 OS=Arabidopsis thaliana GN=CYP707A4 PE=2 SV=2	slr0574	122	2e-27	COG2124	Cytochrome P450	K09843	0	439	vvi:100246968	(+)-abscisic acid 8'-hydroxylase [EC:1.14.13.93]	GO:0055114//oxidation-reduction process;GO:0009687//abscisic acid metabolic process;GO:0010114//response to red light;GO:0048838//release of seed from dormancy	GO:0010295//(+)-abscisic acid 8'-hydroxylase activity;GO:0009055//electron carrier activity;GO:0019825//oxygen binding;GO:0020037//heme binding;GO:0005506//iron ion binding	GO:0005576//extracellular region
CL1190.Contig15_All	1900	0	1.3305	0		0.4165		gi|297741276|emb|CBI32407.3|	685.6	0	unnamed protein product [Vitis vinifera]	gi|225428813|ref|XM_002282197.1|	157	5e-35	PREDICTED: Vitis vinifera abscisic acid 8'-hydroxylase 4-like (LOC100246968), mRNA	sp|Q9LJK2|ABAH4_ARATH	646	0	Abscisic acid 8'-hydroxylase 4 OS=Arabidopsis thaliana GN=CYP707A4 PE=2 SV=2	slr0574	202	2e-51	COG2124	Cytochrome P450	K09843	0	685	vvi:100246968	(+)-abscisic acid 8'-hydroxylase [EC:1.14.13.93]	GO:0055114//oxidation-reduction process;GO:0009687//abscisic acid metabolic process;GO:0010114//response to red light;GO:0048838//release of seed from dormancy	GO:0010295//(+)-abscisic acid 8'-hydroxylase activity;GO:0009055//electron carrier activity;GO:0019825//oxygen binding;GO:0020037//heme binding;GO:0005506//iron ion binding	GO:0005576//extracellular region
CL1190.Contig1_All	1960	0	1.3394	0		0.1514		gi|297741276|emb|CBI32407.3|	691.8	0	unnamed protein product [Vitis vinifera]	gi|225428813|ref|XM_002282197.1|	157	5e-35	PREDICTED: Vitis vinifera abscisic acid 8'-hydroxylase 4-like (LOC100246968), mRNA	sp|Q9LJK2|ABAH4_ARATH	652	0	Abscisic acid 8'-hydroxylase 4 OS=Arabidopsis thaliana GN=CYP707A4 PE=2 SV=2	slr0574	204	5e-52	COG2124	Cytochrome P450	K09843	0	691	vvi:100246968	(+)-abscisic acid 8'-hydroxylase [EC:1.14.13.93]	GO:0055114//oxidation-reduction process;GO:0009687//abscisic acid metabolic process;GO:0010114//response to red light;GO:0048838//release of seed from dormancy	GO:0010295//(+)-abscisic acid 8'-hydroxylase activity;GO:0009055//electron carrier activity;GO:0019825//oxygen binding;GO:0020037//heme binding;GO:0005506//iron ion binding	GO:0005576//extracellular region
CL1190.Contig2_All	1277	0	0	#DIV/0!		0.0775		gi|356519707|ref|XP_003528511.1|	125.6	1e-71	PREDICTED: abscisic acid 8&apos;-hydroxylase 4-like [Glycine max]	gi|428755011|gb|JX870046.1|	117	3e-23	Arachis hypogaea ABA-8'-hydroxylase 4 mRNA, complete cds	sp|Q0J185|ABAH3_ORYSJ	171	7e-66	Abscisic acid 8'-hydroxylase 3 OS=Oryza sativa subsp. japonica GN=CYP707A7 PE=2 SV=1	slr0574	64.3	4e-10	COG2124	Cytochrome P450	K09843	1e-72	168	gmx:100806350	(+)-abscisic acid 8'-hydroxylase [EC:1.14.13.93]	GO:0055114//oxidation-reduction process;GO:0010114//response to red light;GO:0046345//abscisic acid catabolic process;GO:0048838//release of seed from dormancy	GO:0010295//(+)-abscisic acid 8'-hydroxylase activity;GO:0009055//electron carrier activity;GO:0020037//heme binding;GO:0005506//iron ion binding	GO:0016021//integral to membrane;GO:0016023//cytoplasmic membrane-bounded vesicle
CL1190.Contig3_All	1272	0	0.0382	0		0		gi|297741276|emb|CBI32407.3|	380.6	3e-104	unnamed protein product [Vitis vinifera]	gi|224123489|ref|XM_002330291.1|	133	5e-28	Populus trichocarpa cytochrome P450 (CYP707A12v1), mRNA	sp|Q9LJK2|ABAH4_ARATH	348	3e-96	Abscisic acid 8'-hydroxylase 4 OS=Arabidopsis thaliana GN=CYP707A4 PE=2 SV=2	slr0574	117	4e-26	COG2124	Cytochrome P450	K09843	3e-105	380	vvi:100246968	(+)-abscisic acid 8'-hydroxylase [EC:1.14.13.93]	GO:0048838//release of seed from dormancy;GO:0010114//response to red light;GO:0009687//abscisic acid metabolic process;GO:0055114//oxidation-reduction process	GO:0009055//electron carrier activity;GO:0005506//iron ion binding;GO:0020037//heme binding;GO:0010295//(+)-abscisic acid 8'-hydroxylase activity	-
CL1190.Contig4_All	1420	0	0	#DIV/0!		0.1393		gi|225428814|ref|XP_002282233.1|	88.2	6e-94	PREDICTED: abscisic acid 8&apos;-hydroxylase 4-like [Vitis vinifera]	gi|428755011|gb|JX870046.1|	117	3e-23	Arachis hypogaea ABA-8'-hydroxylase 4 mRNA, complete cds	sp|Q9LJK2|ABAH4_ARATH	162	5e-86	Abscisic acid 8'-hydroxylase 4 OS=Arabidopsis thaliana GN=CYP707A4 PE=2 SV=2	slr0574	66.6	2e-13	COG2124	Cytochrome P450	K09843	5e-95	172	vvi:100246968	(+)-abscisic acid 8'-hydroxylase [EC:1.14.13.93]	GO:0048838//release of seed from dormancy;GO:0010114//response to red light;GO:0009687//abscisic acid metabolic process;GO:0055114//oxidation-reduction process	GO:0009055//electron carrier activity;GO:0005506//iron ion binding;GO:0020037//heme binding;GO:0010295//(+)-abscisic acid 8'-hydroxylase activity	-
CL1190.Contig5_All	2081	0	0.0234	0		0.1901		gi|297741276|emb|CBI32407.3|	670.6	0	unnamed protein product [Vitis vinifera]	gi|225428813|ref|XM_002282197.1|	151	4e-33	PREDICTED: Vitis vinifera abscisic acid 8'-hydroxylase 4-like (LOC100246968), mRNA	sp|Q9LJK2|ABAH4_ARATH	632	0	Abscisic acid 8'-hydroxylase 4 OS=Arabidopsis thaliana GN=CYP707A4 PE=2 SV=2	slr0574	184	4e-46	COG2124	Cytochrome P450	K09843	0	670	vvi:100246968	(+)-abscisic acid 8'-hydroxylase [EC:1.14.13.93]	GO:0044710;GO:0009639//response to red or far red light	GO:0010295//(+)-abscisic acid 8'-hydroxylase activity;GO:0046872//metal ion binding;GO:0019825//oxygen binding	GO:0005576//extracellular region
CL1190.Contig6_All	1398	0	0	#DIV/0!		0		gi|297741276|emb|CBI32407.3|	360.1	5e-98	unnamed protein product [Vitis vinifera]	gi|224123489|ref|XM_002330291.1|	133	5e-28	Populus trichocarpa cytochrome P450 (CYP707A12v1), mRNA	sp|Q9LJK2|ABAH4_ARATH	328	5e-90	Abscisic acid 8'-hydroxylase 4 OS=Arabidopsis thaliana GN=CYP707A4 PE=2 SV=2	slr0574	92	2e-18	COG2124	Cytochrome P450	K09843	4e-99	360	vvi:100246968	(+)-abscisic acid 8'-hydroxylase [EC:1.14.13.93]	GO:0044710	GO:0046872//metal ion binding;GO:0004497//monooxygenase activity;GO:0016705//oxidoreductase activity, acting on paired donors, with incorporation or reduction of molecular oxygen	-
CL1190.Contig7_All	1355	0	0.0359	0		0.1095		gi|225428814|ref|XP_002282233.1|	172.9	2e-98	PREDICTED: abscisic acid 8&apos;-hydroxylase 4-like [Vitis vinifera]	gi|428755011|gb|JX870046.1|	117	3e-23	Arachis hypogaea ABA-8'-hydroxylase 4 mRNA, complete cds	sp|Q9LJK2|ABAH4_ARATH	189	2e-90	Abscisic acid 8'-hydroxylase 4 OS=Arabidopsis thaliana GN=CYP707A4 PE=2 SV=2	slr0574	66.6	7e-21	COG2124	Cytochrome P450	K09843	2e-99	211	vvi:100246968	(+)-abscisic acid 8'-hydroxylase [EC:1.14.13.93]	GO:0048838//release of seed from dormancy;GO:0010114//response to red light;GO:0009687//abscisic acid metabolic process;GO:0055114//oxidation-reduction process	GO:0009055//electron carrier activity;GO:0005506//iron ion binding;GO:0020037//heme binding;GO:0010295//(+)-abscisic acid 8'-hydroxylase activity	-
CL1190.Contig8_All	2038	0	0.0239	0		0.0971		gi|225428814|ref|XP_002282233.1|	172.9	0	PREDICTED: abscisic acid 8&apos;-hydroxylase 4-like [Vitis vinifera]	gi|225428813|ref|XM_002282197.1|	151	3e-33	PREDICTED: Vitis vinifera abscisic acid 8'-hydroxylase 4-like (LOC100246968), mRNA	sp|Q9LJK2|ABAH4_ARATH	494	0	Abscisic acid 8'-hydroxylase 4 OS=Arabidopsis thaliana GN=CYP707A4 PE=2 SV=2	slr0574	140	2e-46	COG2124	Cytochrome P450	K09843	0	521	vvi:100246968	(+)-abscisic acid 8'-hydroxylase [EC:1.14.13.93]	GO:0055114//oxidation-reduction process;GO:0009687//abscisic acid metabolic process;GO:0010114//response to red light;GO:0048838//release of seed from dormancy	GO:0010295//(+)-abscisic acid 8'-hydroxylase activity;GO:0009055//electron carrier activity;GO:0019825//oxygen binding;GO:0020037//heme binding;GO:0005506//iron ion binding	GO:0005576//extracellular region
CL1190.Contig9_All	2164	0	0	#DIV/0!		0.1143		gi|225428814|ref|XP_002282233.1|	172.9	0	PREDICTED: abscisic acid 8&apos;-hydroxylase 4-like [Vitis vinifera]	gi|225428813|ref|XM_002282197.1|	151	4e-33	PREDICTED: Vitis vinifera abscisic acid 8'-hydroxylase 4-like (LOC100246968), mRNA	sp|Q9LJK2|ABAH4_ARATH	473	2e-175	Abscisic acid 8'-hydroxylase 4 OS=Arabidopsis thaliana GN=CYP707A4 PE=2 SV=2	slr0574	122	3e-27	COG2124	Cytochrome P450	K09843	0	501	vvi:100246968	(+)-abscisic acid 8'-hydroxylase [EC:1.14.13.93]	GO:0044710;GO:0009639//response to red or far red light	GO:0010295//(+)-abscisic acid 8'-hydroxylase activity;GO:0046872//metal ion binding;GO:0019825//oxygen binding	GO:0005576//extracellular region
CL12039.Contig1_All	767	0	9.3173	0		0.8383		gi|225458055|ref|XP_002278300.1|	321.2	1e-86	PREDICTED: cytochrome P450 83B1 [Vitis vinifera]	gi|225458050|ref|XM_002280423.1|	60	4e-06	PREDICTED: Vitis vinifera cytochrome P450 83B1-like (LOC100250484), mRNA	sp|P24465|C71A1_PERAE	256	1e-68	Cytochrome P450 71A1 OS=Persea americana GN=CYP71A1 PE=1 SV=2	alr1450	111	1e-24	COG2124	Cytochrome P450	K11818	7e-66	248	aly:ARALYDRAFT_913321	cytochrome P450, family 83, subfamily B, polypeptide 1 [EC:1.14.-.-]	GO:0009639//response to red or far red light;GO:0046394;GO:0042742//defense response to bacterium;GO:0019761//glucosinolate biosynthetic process;GO:0042435//indole-containing compound biosynthetic process	GO:0016705//oxidoreductase activity, acting on paired donors, with incorporation or reduction of molecular oxygen;GO:0046872//metal ion binding;GO:0004497//monooxygenase activity	GO:0016020//membrane;GO:0043231//intracellular membrane-bounded organelle;GO:0044444//cytoplasmic part
CL12039.Contig2_All	334	0	0.1456	0		2.6654		gi|225458055|ref|XP_002278300.1|	147.9	4e-35	PREDICTED: cytochrome P450 83B1 [Vitis vinifera]	--	--	--	--	sp|P98183|C71DC_CATRO	124	1e-29	Tabersonine 16-hydroxylase (Fragment) OS=Catharanthus roseus GN=CYP71D12 PE=1 SV=1	alr1450	70.1	9e-13	COG2124	Cytochrome P450	K00517	3e-27	117	ath:AT5G25180	[EC:1.14.-.-]	GO:0009639//response to red or far red light;GO:0046394;GO:0042742//defense response to bacterium;GO:0019761//glucosinolate biosynthetic process;GO:0042435//indole-containing compound biosynthetic process;GO:0055114//oxidation-reduction process	GO:0050592;GO:0020037//heme binding;GO:0009055//electron carrier activity;GO:0005506//iron ion binding;GO:0047085	GO:0016020//membrane;GO:0043231//intracellular membrane-bounded organelle;GO:0044444//cytoplasmic part
CL12944.Contig2_All	314	0	0	#DIV/0!		0.315		gi|224097888|ref|XP_002334584.1|	91.3	5e-18	cytochrome P450 [Populus trichocarpa] >gi|222873272|gb|EEF10403.1| cytochrome P450 [Populus trichocarpa]	--	--	--	--	sp|Q9M7B7|C79D2_MANES	87.8	1e-18	Valine N-monooxygenase 2 OS=Manihot esculenta GN=CYP79D2 PE=1 SV=1	--	--	--	--	--	K12153	7e-19	90.1	vvi:100246526	cytochrome P450, family 79, subfamily A, polypeptide 2 (phenylalanine N-monooxygenase) [EC:1.14.13.124]	-	GO:0005488//binding;GO:0016491//oxidoreductase activity	-
CL1447.Contig3_All	444	0	0	#DIV/0!		3.7874		gi|170516449|gb|ACB15193.1|	166.8	9e-41	cytochrome P450 [Trifolium isthmocarpum]	--	--	--	--	sp|Q6J541|C79D3_LOTJA	165	1e-41	Isoleucine N-monooxygenase 1 OS=Lotus japonicus GN=CYP79D3 PE=1 SV=1	--	--	--	--	--	K12153	8e-38	153	gmx:100779934	cytochrome P450, family 79, subfamily A, polypeptide 2 (phenylalanine N-monooxygenase) [EC:1.14.13.124]	GO:0044710	GO:0046872//metal ion binding;GO:0016709//oxidoreductase activity, acting on paired donors, with incorporation or reduction of molecular oxygen, NAD(P)H as one donor, and incorporation of one atom of oxygen	-
CL163.Contig1_All	255	0	0.9532	0		0		gi|359491194|ref|XP_002276812.2|	75.9	2e-13	PREDICTED: cytochrome P450 71A4 [Vitis vinifera]	--	--	--	--	sp|P37118|C71A2_SOLME	65.9	5e-12	Cytochrome P450 71A2 OS=Solanum melongena GN=CYP71A2 PE=2 SV=1	--	--	--	--	--	--	--	--	--	--	-	GO:0016705//oxidoreductase activity, acting on paired donors, with incorporation or reduction of molecular oxygen;GO:0004497//monooxygenase activity;GO:0005488//binding	-
CL163.Contig2_All	249	0	0.9762	0		0		gi|359491194|ref|XP_002276812.2|	104	7e-22	PREDICTED: cytochrome P450 71A4 [Vitis vinifera]	gi|470130259|ref|XR_184799.1|	71.9	3e-10	PREDICTED: Fragaria vesca subsp. vesca cytochrome P450 71A25-like (LOC101291247), misc_RNA	sp|P37118|C71A2_SOLME	90.9	2e-19	Cytochrome P450 71A2 OS=Solanum melongena GN=CYP71A2 PE=2 SV=1	--	--	--	--	--	K11868	2e-11	65.5	ath:AT2G30770	cytochrome P450, family 71, subfamily A, polypeptide 13 (indoleacetaldoxime dehydratase) [EC:4.99.1.6]	-	GO:0016709//oxidoreductase activity, acting on paired donors, with incorporation or reduction of molecular oxygen, NAD(P)H as one donor, and incorporation of one atom of oxygen;GO:0046872//metal ion binding	-
CL2153.Contig1_All	592	0	0.3285	0		0.1671		gi|224131930|ref|XP_002321213.1|	308.5	4e-83	cytochrome P450 [Populus trichocarpa] >gi|222861986|gb|EEE99528.1| cytochrome P450 [Populus trichocarpa]	gi|225447453|ref|XM_002266655.1|	129	4e-27	PREDICTED: Vitis vinifera cytochrome P450 724B1-like (LOC100257922), mRNA	sp|Q6F4F5|C724B_ORYSJ	249	1e-66	Cytochrome P450 724B1 OS=Oryza sativa subsp. japonica GN=CYP724B1 PE=1 SV=1	BH0579	73.9	2e-13	COG2124	Cytochrome P450	K12639	4e-84	308	pop:POPTR_688360	cytochrome P450, family 724, subfamily B, polypeptide 1 [EC:1.14.13.-]	GO:0016132//brassinosteroid biosynthetic process;GO:0009987//cellular process;GO:0055114//oxidation-reduction process;GO:0009647//skotomorphogenesis	GO:0016705//oxidoreductase activity, acting on paired donors, with incorporation or reduction of molecular oxygen;GO:0004497//monooxygenase activity;GO:0020037//heme binding;GO:0005506//iron ion binding	GO:0016023//cytoplasmic membrane-bounded vesicle;GO:0016020//membrane
CL2528.Contig1_All	851	0	0.7998	0		7.4973		gi|81239117|gb|ABB60086.1|	441	1e-122	brassinosteroid-6-oxidase [Vitis vinifera]	gi|237825145|gb|FJ409643.1|	351	8e-94	Gossypium hirsutum cultivar Xuzhou142 steroid C-6 oxidase mRNA, complete cds	sp|Q43147|C85A1_SOLLC	421	3e-118	Cytochrome P450 85A1 OS=Solanum lycopersicum GN=CYP85A1 PE=2 SV=1	slr0574	117	3e-26	COG2124	Cytochrome P450	K12640	9e-124	441	vvi:100232983	cytochrome P450, family 85, subfamily A, polypeptide 2 (brassinosteroid-6-oxidase 2) [EC:1.14.-.-]	GO:0016132//brassinosteroid biosynthetic process;GO:0022900//electron transport chain;GO:0001578//microtubule bundle formation;GO:0010268//brassinosteroid homeostasis;GO:0009647//skotomorphogenesis	GO:0016705//oxidoreductase activity, acting on paired donors, with incorporation or reduction of molecular oxygen;GO:0009055//electron carrier activity;GO:0004497//monooxygenase activity;GO:0020037//heme binding;GO:0005506//iron ion binding	GO:0016021//integral to membrane
CL2528.Contig2_All	605	0	0.1607	0		2.289		gi|81239117|gb|ABB60086.1|	234.2	1e-60	brassinosteroid-6-oxidase [Vitis vinifera]	gi|237825145|gb|FJ409643.1|	176	2e-41	Gossypium hirsutum cultivar Xuzhou142 steroid C-6 oxidase mRNA, complete cds	sp|Q43147|C85A1_SOLLC	223	8e-59	Cytochrome P450 85A1 OS=Solanum lycopersicum GN=CYP85A1 PE=2 SV=1	YHR007c	65.9	5e-11	COG2124	Cytochrome P450	K12640	1e-61	234	vvi:100232983	cytochrome P450, family 85, subfamily A, polypeptide 2 (brassinosteroid-6-oxidase 2) [EC:1.14.-.-]	GO:0016132//brassinosteroid biosynthetic process;GO:0022900//electron transport chain;GO:0001578//microtubule bundle formation;GO:0010268//brassinosteroid homeostasis;GO:0009647//skotomorphogenesis	GO:0016705//oxidoreductase activity, acting on paired donors, with incorporation or reduction of molecular oxygen;GO:0009055//electron carrier activity;GO:0004497//monooxygenase activity;GO:0020037//heme binding;GO:0005506//iron ion binding	GO:0016021//integral to membrane
CL2528.Contig3_All	391	0	0.1243	0		1.8974		gi|357455649|ref|XP_003598105.1|	147.1	7e-35	Cytochrome P450 85A1 [Medicago truncatula] >gi|355487153|gb|AES68356.1| Cytochrome P450 85A1 [Medicago truncatula]	gi|350539748|ref|NM_001247591.1|	115	3e-23	Solanum lycopersicum cytochrome P450 (CYP85A3), mRNA >gi|63108259|dbj|AB190445.1| Solanum lycopersicum mRNA for cytochrome P450 enzyme, complete cds	sp|Q43147|C85A1_SOLLC	137	1e-33	Cytochrome P450 85A1 OS=Solanum lycopersicum GN=CYP85A1 PE=2 SV=1	YHR007c	50.8	6e-07	COG2124	Cytochrome P450	K12640	6e-35	143	vvi:100232983	cytochrome P450, family 85, subfamily A, polypeptide 2 (brassinosteroid-6-oxidase 2) [EC:1.14.-.-]	GO:0016132//brassinosteroid biosynthetic process;GO:0009987//cellular process;GO:0055114//oxidation-reduction process;GO:0007275//multicellular organismal development	GO:0016705//oxidoreductase activity, acting on paired donors, with incorporation or reduction of molecular oxygen;GO:0009055//electron carrier activity;GO:0004497//monooxygenase activity;GO:0020037//heme binding;GO:0005506//iron ion binding	GO:0016021//integral to membrane
CL2612.Contig2_All	578	0	1.0093	0		3.765		gi|325513921|gb|ADZ24000.1|	308.5	4e-83	allene oxide synthase [Artemisia annua]	gi|325513920|gb|HQ533173.1|	115	5e-23	Artemisia annua allene oxide synthase mRNA, complete cds	sp|Q40778|C74A2_PARAR	290	3e-79	Allene oxide synthase OS=Parthenium argentatum GN=CYP74A2 PE=1 SV=2	--	--	--	--	--	K01723	4e-78	288	vvi:100267750	hydroperoxide dehydratase [EC:4.2.1.92]	GO:0009753//response to jasmonic acid stimulus;GO:0055114//oxidation-reduction process;GO:0009620//response to fungus;GO:0009611//response to wounding;GO:0031408//oxylipin biosynthetic process	GO:0009978//allene oxide synthase activity;GO:0016705//oxidoreductase activity, acting on paired donors, with incorporation or reduction of molecular oxygen;GO:0009055//electron carrier activity;GO:0004497//monooxygenase activity;GO:0047987;GO:0020037//heme binding;GO:0005506//iron ion binding	GO:0005739//mitochondrion;GO:0009941//chloroplast envelope;GO:0009535//chloroplast thylakoid membrane;GO:0010287//plastoglobule
CL2642.Contig3_All	275	0	0.7071	0		3.4172		gi|356550295|ref|XP_003543523.1|	98.2	4e-20	PREDICTED: cytochrome P450 82A4-like [Glycine max]	gi|470114050|ref|XM_004293184.1|	61.9	3e-07	PREDICTED: Fragaria vesca subsp. vesca cytochrome P450 82A3-like (LOC101314631), mRNA	sp|O49859|C82A4_SOYBN	94.7	1e-20	Cytochrome P450 82A4 OS=Glycine max GN=CYP82A4 PE=2 SV=1	--	--	--	--	--	K05280	6e-15	77	gmx:547475	flavonoid 3'-monooxygenase [EC:1.14.13.21]	-	GO:0046872//metal ion binding;GO:0016705//oxidoreductase activity, acting on paired donors, with incorporation or reduction of molecular oxygen;GO:0004497//monooxygenase activity	-
CL3494.Contig2_All	415	0	4.92	0		0.4767		gi|169659107|dbj|BAG12744.1|	134.4	5e-31	ABA 8-oxidase [Lactuca sativa]	gi|169659106|dbj|AB235920.1|	176	1e-41	Lactuca sativa LsABA8ox4 mRNA for ABA 8-oxidase, complete cds	sp|O81077|ABAH2_ARATH	121	1e-28	Abscisic acid 8'-hydroxylase 2 OS=Arabidopsis thaliana GN=CYP707A2 PE=2 SV=1	slr0574	47.8	6e-06	COG2124	Cytochrome P450	K09843	3e-28	121	ath:AT2G29090	(+)-abscisic acid 8'-hydroxylase [EC:1.14.13.93]	GO:0055114//oxidation-reduction process;GO:0009687//abscisic acid metabolic process;GO:0010114//response to red light;GO:0048838//release of seed from dormancy	GO:0010295//(+)-abscisic acid 8'-hydroxylase activity;GO:0009055//electron carrier activity;GO:0019825//oxygen binding;GO:0020037//heme binding;GO:0005506//iron ion binding	GO:0009507//chloroplast
CL3720.Contig2_All	420	0	0.8102	0		3.1795		gi|308190438|gb|ADO16184.1|	212.6	1e-54	cytochrome P450 mono-oxygenase [Artemisia annua]	gi|308190437|gb|GU318229.1|	58	8e-06	Artemisia annua cytochrome P450 mono-oxygenase (cyp03) mRNA, complete cds	sp|Q9SHG5|C72C1_ARATH	167	2e-42	Cytochrome P450 72C1 OS=Arabidopsis thaliana GN=CYP72C1 PE=2 SV=2	AGc2890	87	9e-18	COG2124	Cytochrome P450	K15638	5e-42	167	ath:AT1G17060	cytochrome P450, family 72, subfamily C, polypeptide 1	GO:0000041//transition metal ion transport;GO:0055114//oxidation-reduction process	GO:0009055//electron carrier activity;GO:0004497//monooxygenase activity;GO:0005506//iron ion binding;GO:0020037//heme binding;GO:0016705//oxidoreductase activity, acting on paired donors, with incorporation or reduction of molecular oxygen;GO:0019825//oxygen binding	GO:0005783//endoplasmic reticulum
CL4600.Contig3_All	589	0	2.7237	0		0.084		gi|296084097|emb|CBI24485.3|	107.8	1e-22	unnamed protein product [Vitis vinifera]	gi|147826433|emb|AM486836.2|	65.9	4e-08	Vitis vinifera contig VV78X231344.6, whole genome shotgun sequence	sp|Q50EK3|C04C1_PINTA	70.9	5e-13	Cytochrome P450 704C1 OS=Pinus taeda GN=CYP704C1 PE=2 SV=1	--	--	--	--	--	K15398	8e-07	51.6	ppp:PHYPADRAFT_151187	cytochrome P450, family 86, subfamily A, polypeptide 2/4/7/8 (fatty acid omega-hydroxylase) [EC:1.14.-.-]	GO:0055114//oxidation-reduction process	GO:0009055//electron carrier activity;GO:0004497//monooxygenase activity;GO:0005506//iron ion binding;GO:0020037//heme binding;GO:0016705//oxidoreductase activity, acting on paired donors, with incorporation or reduction of molecular oxygen	GO:0016023//cytoplasmic membrane-bounded vesicle
CL4657.Contig3_All	908	0	11.2435	0		0.5992		gi|451167582|gb|AGF30366.1|	340.1	2e-92	CYP450 monooxygenase CYP82D62 [Mentha x piperita]	--	--	--	--	sp|O49858|C82A3_SOYBN	306	1e-83	Cytochrome P450 82A3 OS=Glycine max GN=CYP82A3 PE=2 SV=1	BH0579	110	3e-24	COG2124	Cytochrome P450	K00517	7e-79	291	ath:AT4G31940	[EC:1.14.-.-]	-	GO:0046872//metal ion binding;GO:0016705//oxidoreductase activity, acting on paired donors, with incorporation or reduction of molecular oxygen;GO:0004497//monooxygenase activity	-
CL4699.Contig2_All	245	0	2.1827	0		0.2019		gi|462405632|gb|EMJ11096.1|	143.3	1e-33	hypothetical protein PRUPE_ppa004083mg [Prunus persica]	gi|460380642|ref|XM_004236016.1|	77.8	5e-12	PREDICTED: Solanum lycopersicum cytochrome P450 78A4-like (LOC101258933), mRNA	sp|O65012|C78A4_PINRA	122	4e-29	Cytochrome P450 78A4 OS=Pinus radiata GN=CYP78A4 PE=2 SV=1	BH0579	47.8	5e-06	COG2124	Cytochrome P450	K00517	2e-28	121	ath:AT1G13710	[EC:1.14.-.-]	GO:0048437//floral organ development;GO:0010338//leaf formation;GO:0055114//oxidation-reduction process;GO:0010075//regulation of meristem growth;GO:0046622//positive regulation of organ growth;GO:0040009//regulation of growth rate;GO:0008284//positive regulation of cell proliferation	GO:0033772;GO:0009055//electron carrier activity;GO:0019825//oxygen binding;GO:0020037//heme binding;GO:0005506//iron ion binding	GO:0009507//chloroplast;GO:0005783//endoplasmic reticulum
CL4773.Contig1_All	538	0	0	#DIV/0!		19.949		gi|373501804|gb|AEY75221.1|	94	1e-18	cytochrome P450 CYP82D47 [Panax ginseng]	--	--	--	--	sp|Q43068|C82A1_PEA	77	6e-15	Cytochrome P450 82A1 (Fragment) OS=Pisum sativum GN=CYP82A1 PE=2 SV=2	--	--	--	--	--	K00517	4e-09	58.9	ath:AT4G31940	[EC:1.14.-.-]	-	GO:0016705//oxidoreductase activity, acting on paired donors, with incorporation or reduction of molecular oxygen;GO:0005488//binding	-
CL4924.Contig6_All	422	0	1.0368	0		0.7032		gi|218764507|gb|ACL10147.1|	231.5	3e-60	cytochrome P450 monooxygenase [Stevia rebaudiana]	gi|218764506|gb|FJ494665.1|	202	2e-49	Stevia rebaudiana cytochrome P450 monooxygenase mRNA, partial cds	sp|Q50EK0|C16B2_PICSI	117	2e-27	Cytochrome P450 716B2 OS=Picea sitchensis GN=CYP716B2 PE=2 SV=1	--	--	--	--	--	K09588	2e-10	62.8	pop:POPTR_656234	cytochrome P450, family 90, subfamily A, polypeptide 1 [EC:1.14.-.-]	GO:0055114//oxidation-reduction process	GO:0009055//electron carrier activity;GO:0004497//monooxygenase activity;GO:0005506//iron ion binding;GO:0020037//heme binding;GO:0016705//oxidoreductase activity, acting on paired donors, with incorporation or reduction of molecular oxygen	-
CL5223.Contig2_All	676	0	0.0719	0		6.4384		gi|357519279|ref|XP_003629928.1|	206.1	4e-52	Cytochrome P450 [Medicago truncatula] >gi|355523950|gb|AET04404.1| Cytochrome P450 [Medicago truncatula]	--	--	--	--	sp|P92555|M1250_ARATH	63.5	1e-10	Uncharacterized mitochondrial protein AtMg01250 OS=Arabidopsis thaliana GN=AtMg01250 PE=4 SV=1	--	--	--	--	--	K12619	4e-35	145	vvi:100260845	5'-3' exoribonuclease 2 [EC:3.1.13.-]	GO:0008152//metabolic process	GO:0016772//transferase activity, transferring phosphorus-containing groups;GO:0097159//organic cyclic compound binding;GO:1901363	-
CL5248.Contig4_All	588	0	1.4055	0		1.4299		gi|78100210|gb|ABB20912.1|	204.9	6e-52	P450 mono-oxygenase [Stevia rebaudiana]	--	--	--	--	sp|O49859|C82A4_SOYBN	136	7e-33	Cytochrome P450 82A4 OS=Glycine max GN=CYP82A4 PE=2 SV=1	--	--	--	--	--	K00517	1e-27	120	ath:AT4G31940	[EC:1.14.-.-]	-	GO:0016491//oxidoreductase activity;GO:0005488//binding	-
CL5248.Contig6_All	261	0	0	#DIV/0!		3.2215		gi|78100210|gb|ABB20912.1|	48.9	2e-15	P450 mono-oxygenase [Stevia rebaudiana]	--	--	--	--	sp|Q43068|C82A1_PEA	39.3	3e-09	Cytochrome P450 82A1 (Fragment) OS=Pisum sativum GN=CYP82A1 PE=2 SV=2	--	--	--	--	--	K00517	7e-07	37.4	ath:AT4G31940	[EC:1.14.-.-]	-	GO:0016491//oxidoreductase activity;GO:0005488//binding	-
CL5887.Contig1_All	1704	0	4.6789	0		10.2459		gi|255544572|ref|XP_002513347.1|	451.8	1e-125	(S)-N-methylcoclaurine 3&apos;-hydroxylase isozyme, putative [Ricinus communis] >gi|223547255|gb|EEF48750.1| (S)-N-methylcoclaurine 3&apos;-hydroxylase isozyme, putative [Ricinus communis]	--	--	--	--	sp|Q9FXW4|C80B2_COPJA	426	2e-119	Probable (S)-N-methylcoclaurine 3'-hydroxylase isozyme 2 OS=Coptis japonica GN=CYP80B2 PE=2 SV=1	BH0579	114	7e-25	COG2124	Cytochrome P450	K00517	1e-87	322	ath:AT3G52970	[EC:1.14.-.-]	-	GO:0016491//oxidoreductase activity;GO:0005488//binding	-
CL6025.Contig1_All	333	0	2.9198	0		0		gi|357519279|ref|XP_003629928.1|	101.7	3e-21	Cytochrome P450 [Medicago truncatula] >gi|355523950|gb|AET04404.1| Cytochrome P450 [Medicago truncatula]	--	--	--	--	--	--	--	--	--	--	--	--	--	K01855	6e-10	60.5	vvi:100244254	tRNA pseudouridine38/39 synthase [EC:5.4.99.45]	-	GO:0005488//binding	-
CL6025.Contig2_All	452	0	0	#DIV/0!		4.4863		gi|357519279|ref|XP_003629928.1|	53.9	1e-22	Cytochrome P450 [Medicago truncatula] >gi|355523950|gb|AET04404.1| Cytochrome P450 [Medicago truncatula]	--	--	--	--	sp|P92555|M1250_ARATH	60.5	4e-10	Uncharacterized mitochondrial protein AtMg01250 OS=Arabidopsis thaliana GN=AtMg01250 PE=4 SV=1	--	--	--	--	--	K13148	4e-15	56.6	vvi:100261060	integrator complex subunit 11 [EC:3.1.27.-]	GO:0044238//primary metabolic process;GO:0043170;GO:0044237//cellular metabolic process	GO:0016772//transferase activity, transferring phosphorus-containing groups;GO:0097159//organic cyclic compound binding;GO:1901363	-
CL611.Contig2_All	303	0	0	#DIV/0!		3.9175		gi|255564896|ref|XP_002523441.1|	89	2e-17	cytochrome P450, putative [Ricinus communis] >gi|223537269|gb|EEF38900.1| cytochrome P450, putative [Ricinus communis]	--	--	--	--	sp|Q501D8|C79B3_ARATH	80.1	3e-16	Tryptophan N-monooxygenase 2 OS=Arabidopsis thaliana GN=CYP79B3 PE=1 SV=1	--	--	--	--	--	K12153	1e-16	82.8	gmx:100779934	cytochrome P450, family 79, subfamily A, polypeptide 2 (phenylalanine N-monooxygenase) [EC:1.14.13.124]	-	GO:0005488//binding;GO:0004497//monooxygenase activity;GO:0016705//oxidoreductase activity, acting on paired donors, with incorporation or reduction of molecular oxygen	GO:0016023//cytoplasmic membrane-bounded vesicle
CL6354.Contig7_All	288	0	2.0256	0		0		gi|462415483|gb|EMJ20220.1|	50.8	7e-06	hypothetical protein PRUPE_ppa004373mg [Prunus persica]	--	--	--	--	sp|Q9LZ31|C77A4_ARATH	46.6	3e-06	Cytochrome P450 77A4 OS=Arabidopsis thaliana GN=CYP77A4 PE=2 SV=1	--	--	--	--	--	K00517	4e-06	47.8	vvi:100245465	[EC:1.14.-.-]	-	-	-
CL6354.Contig8_All	438	0	0	#DIV/0!		0		gi|359493956|ref|XP_002282514.2|	71.6	4e-12	PREDICTED: uncharacterized protein LOC100241773 isoform 1 [Vitis vinifera]	--	--	--	--	sp|Q9LZ31|C77A4_ARATH	46.6	6e-06	Cytochrome P450 77A4 OS=Arabidopsis thaliana GN=CYP77A4 PE=2 SV=1	--	--	--	--	--	K00517	6e-06	47.8	vvi:100245465	[EC:1.14.-.-]	-	-	-
CL649.Contig11_All	221	0	11.8787	0		8.2804		gi|397771300|gb|AFO64616.1|	126.3	1e-28	cytochrome P450 mono-oxygenase [Artemisia annua]	gi|397771299|gb|JN594505.1|	111	3e-22	Artemisia annua cytochrome P450 mono-oxygenase (CYP06) mRNA, complete cds	sp|Q05047|C72A1_CATRO	99.8	3e-22	Secologanin synthase OS=Catharanthus roseus GN=CYP72A1 PE=2 SV=1	Cj1411c	50.4	8e-07	COG2124	Cytochrome P450	K10717	4e-16	80.9	bdi:100829850	cytokinin trans-hydroxylase	-	-	-
CL649.Contig1_All	1796	0	0.1353	0		1.4595		gi|397771300|gb|AFO64616.1|	655.6	0	cytochrome P450 mono-oxygenase [Artemisia annua]	gi|308190461|gb|GU318241.1|	85.7	1e-13	Artemisia annua cytochrome P450 mono-oxygenase (cyp13a) mRNA, partial cds	sp|Q05047|C72A1_CATRO	505	4e-143	Secologanin synthase OS=Catharanthus roseus GN=CYP72A1 PE=2 SV=1	AGc2890	139	1e-32	COG2124	Cytochrome P450	K15638	4e-109	393	ath:AT1G17060	cytochrome P450, family 72, subfamily C, polypeptide 1	-	-	-
CL649.Contig4_All	1848	0	2.6044	0		2.5425		gi|397771300|gb|AFO64616.1|	773.1	0	cytochrome P450 mono-oxygenase [Artemisia annua]	gi|397771299|gb|JN594505.1|	551	1e-154	Artemisia annua cytochrome P450 mono-oxygenase (CYP06) mRNA, complete cds	sp|Q05047|C72A1_CATRO	567	6e-162	Secologanin synthase OS=Catharanthus roseus GN=CYP72A1 PE=2 SV=1	AGc2890	151	3e-36	COG2124	Cytochrome P450	K15638	2e-126	451	ath:AT1G17060	cytochrome P450, family 72, subfamily C, polypeptide 1	-	-	-
CL649.Contig5_All	1668	0	1.5156	0		1.9274		gi|397771300|gb|AFO64616.1|	685.3	0	cytochrome P450 mono-oxygenase [Artemisia annua]	gi|308190461|gb|GU318241.1|	85.7	1e-13	Artemisia annua cytochrome P450 mono-oxygenase (cyp13a) mRNA, partial cds	sp|Q05047|C72A1_CATRO	535	2e-152	Secologanin synthase OS=Catharanthus roseus GN=CYP72A1 PE=2 SV=1	AGc2890	158	3e-38	COG2124	Cytochrome P450	K15638	2e-118	424	ath:AT1G17060	cytochrome P450, family 72, subfamily C, polypeptide 1	-	-	-
CL649.Contig6_All	1776	0	1.9161	0		25.3978		gi|397771300|gb|AFO64616.1|	794.3	0	cytochrome P450 mono-oxygenase [Artemisia annua]	gi|397771299|gb|JN594505.1|	599	1e-168	Artemisia annua cytochrome P450 mono-oxygenase (CYP06) mRNA, complete cds	sp|Q05047|C72A1_CATRO	578	3e-165	Secologanin synthase OS=Catharanthus roseus GN=CYP72A1 PE=2 SV=1	AGc2890	167	7e-41	COG2124	Cytochrome P450	K15638	9e-126	449	ath:AT1G17060	cytochrome P450, family 72, subfamily C, polypeptide 1	-	-	-
CL649.Contig8_All	1143	0	2.3393	0		20.5105		gi|397771300|gb|AFO64616.1|	553.1	3e-156	cytochrome P450 mono-oxygenase [Artemisia annua]	gi|397771299|gb|JN594505.1|	141	2e-30	Artemisia annua cytochrome P450 mono-oxygenase (CYP06) mRNA, complete cds	sp|Q05047|C72A1_CATRO	421	4e-118	Secologanin synthase OS=Catharanthus roseus GN=CYP72A1 PE=2 SV=1	AGc2890	133	5e-31	COG2124	Cytochrome P450	K15638	8e-89	325	ath:AT1G17060	cytochrome P450, family 72, subfamily C, polypeptide 1	-	-	-
CL6648.Contig3_All	987	0	0.3448	0		0		gi|460403149|ref|XP_004247061.1|	313.9	2e-84	PREDICTED: cytochrome P450 82C4-like [Solanum lycopersicum]	--	--	--	--	sp|Q9SZ46|C82C4_ARATH	258	3e-69	Cytochrome P450 82C4 OS=Arabidopsis thaliana GN=CYP82C4 PE=2 SV=1	--	--	--	--	--	K00517	8e-69	258	ath:AT4G31940	[EC:1.14.-.-]	-	GO:0005488//binding;GO:0016491//oxidoreductase activity	-
CL6936.Contig1_All	354	0	3.8452	0		1.2574		gi|225455608|ref|XP_002270428.1|	34.7	1e-21	PREDICTED: cytochrome P450 704C1-like [Vitis vinifera]	--	--	--	--	sp|Q50EK3|C04C1_PINTA	63.2	1e-13	Cytochrome P450 704C1 OS=Pinus taeda GN=CYP704C1 PE=2 SV=1	--	--	--	--	--	K13407	6e-08	42	pop:POPTR_588365	cytochrome P450, family 94, subfamily A, polypeptide 1 (fatty acid omega-hydroxylase) [EC:1.14.-.-]	-	GO:0046872//metal ion binding;GO:0016705//oxidoreductase activity, acting on paired donors, with incorporation or reduction of molecular oxygen;GO:0004497//monooxygenase activity	-
CL6936.Contig2_All	566	0	0.6012	0		2.971		gi|225455608|ref|XP_002270428.1|	42	1e-21	PREDICTED: cytochrome P450 704C1-like [Vitis vinifera]	--	--	--	--	sp|Q50EK3|C04C1_PINTA	41.2	3e-09	Cytochrome P450 704C1 OS=Pinus taeda GN=CYP704C1 PE=2 SV=1	--	--	--	--	--	--	--	--	--	--	-	GO:0016491//oxidoreductase activity;GO:0005488//binding	-
CL7004.Contig2_All	1725	0	0.1409	0		5.0176		gi|86279656|gb|ABC94483.1|	619.8	4e-176	putative taxadiene 5-alpha-hydroxylase cytochrome P450 [Artemisia annua]	gi|460387251|ref|XM_004239248.1|	77.8	3e-11	PREDICTED: Solanum lycopersicum cytochrome P450 716B2-like (LOC101251676), mRNA	sp|Q50EK0|C16B2_PICSI	381	6e-106	Cytochrome P450 716B2 OS=Picea sitchensis GN=CYP716B2 PE=2 SV=1	slr0574	194	5e-49	COG2124	Cytochrome P450	K09843	5e-55	214	pop:POPTR_704322	(+)-abscisic acid 8'-hydroxylase [EC:1.14.13.93]	-	GO:0046872//metal ion binding;GO:0016705//oxidoreductase activity, acting on paired donors, with incorporation or reduction of molecular oxygen;GO:0004497//monooxygenase activity	-
CL7004.Contig3_All	778	0	0	#DIV/0!		0.9536		gi|86279656|gb|ABC94483.1|	271.9	7e-72	putative taxadiene 5-alpha-hydroxylase cytochrome P450 [Artemisia annua]	gi|460387251|ref|XM_004239248.1|	77.8	2e-11	PREDICTED: Solanum lycopersicum cytochrome P450 716B2-like (LOC101251676), mRNA	sp|Q50EK0|C16B2_PICSI	208	3e-54	Cytochrome P450 716B2 OS=Picea sitchensis GN=CYP716B2 PE=2 SV=1	slr0574	113	4e-25	COG2124	Cytochrome P450	K09843	3e-33	140	rcu:RCOM_0814150	(+)-abscisic acid 8'-hydroxylase [EC:1.14.13.93]	-	GO:0046872//metal ion binding;GO:0016705//oxidoreductase activity, acting on paired donors, with incorporation or reduction of molecular oxygen;GO:0004497//monooxygenase activity	-
CL7241.Contig2_All	452	0	3.9795	0		1.2036		gi|58397756|gb|AAW73069.1|	191	4e-48	cytochrome P450 [Tussilago farfara]	gi|58397755|gb|AY870924.1|	276	2e-71	Tussilago farfara isolate cy450P3A6 cytochrome P450 gene, partial cds	sp|O64638|C76C3_ARATH	166	4e-42	Cytochrome P450 76C3 OS=Arabidopsis thaliana GN=CYP76C3 PE=2 SV=2	BH0579	94	9e-20	COG2124	Cytochrome P450	K05280	3e-35	145	gmx:547475	flavonoid 3'-monooxygenase [EC:1.14.13.21]	GO:0009684//indoleacetic acid biosynthetic process;GO:0006569//tryptophan catabolic process	GO:0046872//metal ion binding;GO:0016491//oxidoreductase activity;GO:0019825//oxygen binding	GO:0005576//extracellular region
CL7647.Contig4_All	2217	0	0	#DIV/0!		3.971		gi|47027816|gb|AAT08953.1|	189.9	1e-46	CC-NBS-LRR [Helianthus annuus]	gi|323500678|gb|HQ222361.1|	317	3e-83	Helianthus annuus cultivar HA383 clone BAC P102A12, complete sequence	sp|O81117|C94A1_VICSA	43.9	3e-08	Cytochrome P450 94A1 OS=Vicia sativa GN=CYP94A1 PE=2 SV=2	--	--	--	--	--	K13407	8e-07	40.8	pop:POPTR_588365	cytochrome P450, family 94, subfamily A, polypeptide 1 (fatty acid omega-hydroxylase) [EC:1.14.-.-]	-	GO:0046872//metal ion binding;GO:0016491//oxidoreductase activity	-
CL8114.Contig1_All	1519	0	0.7681	0		5.8934		gi|225458751|ref|XP_002285061.1|	594.3	1e-168	PREDICTED: isoflavone 2&apos;-hydroxylase-like [Vitis vinifera]	gi|75755972|gb|DQ160101.1|	79.8	8e-12	Taraxacum officinale TO79a-2 (To79a-2) mRNA, partial cds	sp|P93147|C81E1_GLYEC	490	1e-138	Isoflavone 2'-hydroxylase OS=Glycyrrhiza echinata GN=CYP81E1 PE=1 SV=2	BH0579	134	6e-31	COG2124	Cytochrome P450	K00517	5e-138	489	ath:AT4G37370	[EC:1.14.-.-]	-	GO:0046872//metal ion binding;GO:0016705//oxidoreductase activity, acting on paired donors, with incorporation or reduction of molecular oxygen;GO:0004497//monooxygenase activity	-
CL8114.Contig4_All	954	0	0.051	0		0.2074		gi|225458751|ref|XP_002285061.1|	318.2	1e-85	PREDICTED: isoflavone 2&apos;-hydroxylase-like [Vitis vinifera]	gi|356540925|ref|XM_003538887.1|	65.9	7e-08	PREDICTED: Glycine max cytochrome P450 81D1-like (LOC100794610), mRNA	sp|P93147|C81E1_GLYEC	268	5e-72	Isoflavone 2'-hydroxylase OS=Glycyrrhiza echinata GN=CYP81E1 PE=1 SV=2	--	--	--	--	--	K00517	7e-64	242	aly:ARALYDRAFT_328029	[EC:1.14.-.-]	-	GO:0046872//metal ion binding;GO:0016705//oxidoreductase activity, acting on paired donors, with incorporation or reduction of molecular oxygen;GO:0004497//monooxygenase activity	-
CL8163.Contig4_All	618	0	0.0787	0		0.08		gi|169659105|dbj|BAG12743.1|	222.2	4e-57	ABA 8-oxidase [Lactuca sativa]	gi|169659104|dbj|AB235919.1|	323	1e-85	Lactuca sativa LsABA8ox3 mRNA for ABA 8-oxidase, complete cds	sp|Q9FH76|ABAH3_ARATH	189	8e-49	Abscisic acid 8'-hydroxylase 3 OS=Arabidopsis thaliana GN=CYP707A3 PE=1 SV=1	slr0574	70.9	2e-12	COG2124	Cytochrome P450	K09843	5e-53	205	mtr:MTR_8g072260	(+)-abscisic acid 8'-hydroxylase [EC:1.14.13.93]	GO:0022900//electron transport chain;GO:0009414//response to water deprivation;GO:0046345//abscisic acid catabolic process;GO:0032940//secretion by cell;GO:0030912;GO:0009737//response to abscisic acid stimulus;GO:0048838//release of seed from dormancy;GO:0050832//defense response to fungus;GO:0009639//response to red or far red light	GO:0010295//(+)-abscisic acid 8'-hydroxylase activity;GO:0009055//electron carrier activity;GO:0020037//heme binding;GO:0005506//iron ion binding	-
CL8163.Contig5_All	710	0	7.5319	0		0.6966		gi|462406312|gb|EMJ11776.1|	52	1e-45	hypothetical protein PRUPE_ppa005059mg [Prunus persica]	gi|169659104|dbj|AB235919.1|	240	2e-60	Lactuca sativa LsABA8ox3 mRNA for ABA 8-oxidase, complete cds	sp|Q9FH76|ABAH3_ARATH	149	3e-44	Abscisic acid 8'-hydroxylase 3 OS=Arabidopsis thaliana GN=CYP707A3 PE=1 SV=1	slr0574	58.2	1e-08	COG2124	Cytochrome P450	K09843	9e-44	149	aly:ARALYDRAFT_683506	(+)-abscisic acid 8'-hydroxylase [EC:1.14.13.93]	GO:0055114//oxidation-reduction process;GO:0009414//response to water deprivation;GO:0046345//abscisic acid catabolic process;GO:0010200//response to chitin;GO:0048838//release of seed from dormancy;GO:0050832//defense response to fungus;GO:0009639//response to red or far red light	GO:0010295//(+)-abscisic acid 8'-hydroxylase activity;GO:0009055//electron carrier activity;GO:0019825//oxygen binding;GO:0020037//heme binding;GO:0005506//iron ion binding	GO:0005576//extracellular region
CL8217.Contig1_All	478	0	0.1017	0		8.8984		gi|336462662|gb|AEI59772.1|	54.7	4e-19	cytochrome P450 [Helianthus annuus]	gi|328796897|gb|HQ432024.1|	79.8	2e-12	Helianthus paradoxus isolate 12_geno cytochrome P450 subunit CYP72A13 gene, partial cds	--	--	--	--	--	--	--	--	--	--	--	--	--	--	GO:0055114//oxidation-reduction process	GO:0020037//heme binding;GO:0016705//oxidoreductase activity, acting on paired donors, with incorporation or reduction of molecular oxygen;GO:0004497//monooxygenase activity;GO:0005506//iron ion binding;GO:0009055//electron carrier activity	-
CL826.Contig1_All	207	0	0.9394	0		2.1504		gi|86279652|gb|ABC94481.1|	127.9	4e-29	putative steroid 23-alpha-hydroxylase cytochrome P450 [Artemisia annua]	gi|71834073|dbj|AB231154.1|	204	2e-50	Zinnia elegans ZeCPD2 mRNA for steroid 23-alpha-hydroxylase, partial cds	sp|Q42569|C90A1_ARATH	114	1e-26	Cytochrome P450 90A1 OS=Arabidopsis thaliana GN=CYP90A1 PE=2 SV=1	--	--	--	--	--	K09588	3e-28	121	gmx:100781291	cytochrome P450, family 90, subfamily A, polypeptide 1 [EC:1.14.-.-]	GO:0055114//oxidation-reduction process	GO:0020037//heme binding;GO:0005506//iron ion binding;GO:0009055//electron carrier activity;GO:0050598	-
CL8757.Contig3_All	784	0	1.0541	0		0.5047		gi|218511958|sp|Q40778.2|C74A2_PARAR	359	4e-98	RecName: Full=Allene oxide synthase; AltName: Full=Cytochrome P450 74A2; AltName: Full=Rubber particle protein; Short=RPP >gi|206582008|pdb|3DAM|A Chain A, Crystal Structure Of Allene Oxide Synthase >gi|206582009|pdb|3DAN|A Chain A, Crystal Structure Of Allene Oxide Synthase >gi|206582010|pdb|3DBM|A Chain A, Crystal Structure Of Allene Oxide Synthase >gi|198446807|emb|CAA55025.2| rubber particle …	gi|198446806|emb|X78166.2|	624	1e-176	Parthenium argentatum mRNA for rubber particle protein (RPP30 gene), strain 11591	sp|Q40778|C74A2_PARAR	358	1e-99	Allene oxide synthase OS=Parthenium argentatum GN=CYP74A2 PE=1 SV=2	slr0574	59.3	7e-09	COG2124	Cytochrome P450	K01723	3e-80	296	rcu:RCOM_1593180	hydroperoxide dehydratase [EC:4.2.1.92]	GO:0009753//response to jasmonic acid stimulus;GO:0055114//oxidation-reduction process;GO:0009620//response to fungus;GO:0009611//response to wounding;GO:0031408//oxylipin biosynthetic process	GO:0009978//allene oxide synthase activity;GO:0016705//oxidoreductase activity, acting on paired donors, with incorporation or reduction of molecular oxygen;GO:0009055//electron carrier activity;GO:0004497//monooxygenase activity;GO:0047987;GO:0020037//heme binding;GO:0005506//iron ion binding	GO:0005739//mitochondrion;GO:0009941//chloroplast envelope;GO:0009535//chloroplast thylakoid membrane;GO:0010287//plastoglobule
Unigene11266_All	392	0	5.5808	0		8.3272		gi|373501798|gb|AEY75218.1|	128.3	3e-29	cytochrome P450 CYP72A129 [Panax ginseng]	--	--	--	--	sp|Q05047|C72A1_CATRO	106	5e-24	Secologanin synthase OS=Catharanthus roseus GN=CYP72A1 PE=2 SV=1	--	--	--	--	--	K15638	3e-22	101	ath:AT1G17060	cytochrome P450, family 72, subfamily C, polypeptide 1	-	GO:0016491//oxidoreductase activity;GO:0005488//binding	-
Unigene15777_All	393	0	1.4844	0		2.7687		gi|325513921|gb|ADZ24000.1|	201.4	3e-51	allene oxide synthase [Artemisia annua]	gi|356510309|ref|XM_003523834.1|	71.9	5e-10	PREDICTED: Glycine max allene oxide synthase, chloroplastic-like (LOC100807192), mRNA	sp|Q40778|C74A2_PARAR	185	6e-48	Allene oxide synthase OS=Parthenium argentatum GN=CYP74A2 PE=1 SV=2	--	--	--	--	--	K01723	1e-44	176	ath:AT5G42650	hydroperoxide dehydratase [EC:4.2.1.92]	GO:0009108//coenzyme biosynthetic process;GO:0008652//cellular amino acid biosynthetic process;GO:0009695//jasmonic acid biosynthetic process;GO:0009697//salicylic acid biosynthetic process;GO:0010363//regulation of plant-type hypersensitive response;GO:0019761//glucosinolate biosynthetic process;GO:0010200//response to chitin;GO:0009684//indoleacetic acid biosynthetic process;GO:0031348//negativ…	GO:0016705//oxidoreductase activity, acting on paired donors, with incorporation or reduction of molecular oxygen;GO:0005506//iron ion binding;GO:0047987;GO:0020037//heme binding;GO:0009055//electron carrier activity;GO:0019825//oxygen binding;GO:0004497//monooxygenase activity;GO:0009978//allene oxide synthase activity	GO:0009941//chloroplast envelope;GO:0010287//plastoglobule;GO:0005739//mitochondrion;GO:0009535//chloroplast thylakoid membrane
Unigene18917_All	1829	0	1.648	0		2.4608		gi|397771300|gb|AFO64616.1|	726.5	0	cytochrome P450 mono-oxygenase [Artemisia annua]	gi|336462659|gb|HQ439588.1|	557	1e-155	Helianthus annuus clone C63 cytochrome P450 mRNA, complete cds	sp|Q05047|C72A1_CATRO	562	3e-160	Secologanin synthase OS=Catharanthus roseus GN=CYP72A1 PE=2 SV=1	AGc2890	158	3e-38	COG2124	Cytochrome P450	K15638	2e-128	457	ath:AT1G17060	cytochrome P450, family 72, subfamily C, polypeptide 1	-	-	-
Unigene19719_All	766	0	5.7754	0		5.1008		gi|397771300|gb|AFO64616.1|	333.6	2e-90	cytochrome P450 mono-oxygenase [Artemisia annua]	gi|397771299|gb|JN594505.1|	165	8e-38	Artemisia annua cytochrome P450 mono-oxygenase (CYP06) mRNA, complete cds	sp|Q05047|C72A1_CATRO	205	2e-53	Secologanin synthase OS=Catharanthus roseus GN=CYP72A1 PE=2 SV=1	AGc2890	50.4	3e-06	COG2124	Cytochrome P450	K15638	3e-50	196	ath:AT1G17060	cytochrome P450, family 72, subfamily C, polypeptide 1	-	-	-
Unigene20648_All	882	0	1.2126	0		6.3366		gi|308190438|gb|ADO16184.1|	70.9	3e-11	cytochrome P450 mono-oxygenase [Artemisia annua]	--	--	--	--	sp|Q9ZU35|AB7G_ARATH	46.6	3e-09	ABC transporter G family member 7 OS=Arabidopsis thaliana GN=ABCG7 PE=1 SV=1	--	--	--	--	--	--	--	--	--	--	-	GO:0042626//ATPase activity, coupled to transmembrane movement of substances;GO:0000166//nucleotide binding	GO:0009941//chloroplast envelope
Unigene22817_All	370	0	2.2337	0		2.2724		gi|359492645|ref|XP_002281995.2|	116.3	1e-25	PREDICTED: cytochrome P450 82A3 [Vitis vinifera]	--	--	--	--	sp|O49858|C82A3_SOYBN	102	6e-23	Cytochrome P450 82A3 OS=Glycine max GN=CYP82A3 PE=2 SV=1	--	--	--	--	--	K00517	6e-16	80.5	ath:AT4G31940	[EC:1.14.-.-]	-	GO:0046872//metal ion binding;GO:0016491//oxidoreductase activity	-
Unigene26620_All	342	0	1.1372	0		8.3877		gi|336462662|gb|AEI59772.1|	184.9	3e-46	cytochrome P450 [Helianthus annuus]	gi|336462661|gb|HQ439589.1|	220	7e-55	Helianthus annuus clone C113 cytochrome P450 mRNA, complete cds	sp|Q05047|C72A1_CATRO	120	2e-28	Secologanin synthase OS=Catharanthus roseus GN=CYP72A1 PE=2 SV=1	--	--	--	--	--	K15639	9e-24	106	aly:ARALYDRAFT_901457	cytochrome P450, family 734, subfamily A, polypeptide 1 (PHYB activation tagged suppressor 1) [EC:1.14.-.-]	-	-	-
Unigene26621_All	588	0	0	#DIV/0!		2.2711		gi|336462662|gb|AEI59772.1|	194.5	9e-49	cytochrome P450 [Helianthus annuus]	gi|336462661|gb|HQ439589.1|	165	6e-38	Helianthus annuus clone C113 cytochrome P450 mRNA, complete cds	sp|Q05047|C72A1_CATRO	124	5e-29	Secologanin synthase OS=Catharanthus roseus GN=CYP72A1 PE=2 SV=1	--	--	--	--	--	K15638	5e-26	115	aly:ARALYDRAFT_494050	cytochrome P450, family 72, subfamily C, polypeptide 1	GO:0055114//oxidation-reduction process	GO:0020037//heme binding;GO:0016705//oxidoreductase activity, acting on paired donors, with incorporation or reduction of molecular oxygen;GO:0004497//monooxygenase activity;GO:0005506//iron ion binding;GO:0009055//electron carrier activity	-
Unigene27559_All	274	0	0.1774	0		2.5271		gi|308190438|gb|ADO16184.1|	120.2	1e-26	cytochrome P450 mono-oxygenase [Artemisia annua]	gi|308190437|gb|GU318229.1|	60	1e-06	Artemisia annua cytochrome P450 mono-oxygenase (cyp03) mRNA, complete cds	sp|Q05047|C72A1_CATRO	85.9	5e-18	Secologanin synthase OS=Catharanthus roseus GN=CYP72A1 PE=2 SV=1	--	--	--	--	--	K15638	1e-16	82.8	ath:AT1G17060	cytochrome P450, family 72, subfamily C, polypeptide 1	-	GO:0016491//oxidoreductase activity;GO:0005488//binding	-
Unigene27606_All	427	0	0	#DIV/0!		2.5482		gi|5915815|sp|Q42716.1|C71A8_MENPI	196.1	1e-49	RecName: Full=Cytochrome P450 71A8 >gi|493475|emb|CAA83941.1| cytochrome P-450 oxidase [Mentha x piperita]	gi|390430594|gb|JN231384.1|	143	2e-31	Helianthus annuus genotype HA853 cytochrome P450 (C) gene, cytochrome P450 C gene, partial cds	sp|Q42716|C71A8_MENPI	196	5e-51	Cytochrome P450 71A8 OS=Mentha piperita GN=CYP71A8 PE=3 SV=1	alr1450	87.8	6e-18	COG2124	Cytochrome P450	K00517	3e-37	151	ath:AT3G26220	[EC:1.14.-.-]	GO:0006952//defense response;GO:0055114//oxidation-reduction process;GO:0009617//response to bacterium	GO:0050592;GO:0009055//electron carrier activity;GO:0047085;GO:0020037//heme binding;GO:0005506//iron ion binding	-
Unigene28089_All	364	0	0	#DIV/0!		2.4458		gi|460387252|ref|XP_004239296.1|	167.5	5e-41	PREDICTED: cytochrome P450 716B2-like [Solanum lycopersicum]	gi|86279655|gb|DQ363134.1|	69.9	2e-09	Artemisia annua putative taxadiene 5-alpha-hydroxylase cytochrome P450 mRNA, complete cds	sp|Q50EK0|C16B2_PICSI	96.7	3e-21	Cytochrome P450 716B2 OS=Picea sitchensis GN=CYP716B2 PE=2 SV=1	slr0574	54.3	5e-08	COG2124	Cytochrome P450	K09843	2e-09	58.5	aly:ARALYDRAFT_481828	(+)-abscisic acid 8'-hydroxylase [EC:1.14.13.93]	GO:0055114//oxidation-reduction process	GO:0020037//heme binding;GO:0005506//iron ion binding;GO:0009055//electron carrier activity;GO:0050598	-
Unigene28553_All	214	0	0	#DIV/0!		2.5423		gi|308190452|gb|ADO16191.1|	63.9	8e-10	cytochrome P450 mono-oxygenase, partial [Artemisia annua]	gi|308190451|gb|GU318236.1|	69.9	1e-09	Artemisia annua cytochrome P450 mono-oxygenase (cyp15a) mRNA, partial cds	sp|O64636|C76C1_ARATH	52	8e-08	Cytochrome P450 76C1 OS=Arabidopsis thaliana GN=CYP76C1 PE=2 SV=1	--	--	--	--	--	K00517	1e-06	49.7	ath:AT3G26310	[EC:1.14.-.-]	-	GO:0046872//metal ion binding;GO:0016491//oxidoreductase activity;GO:0097159//organic cyclic compound binding;GO:1901363	-
Unigene28981_All	358	0	0.679	0		3.8683		gi|460397436|ref|XP_004244273.1|	166.8	9e-41	PREDICTED: secologanin synthase-like [Solanum lycopersicum]	gi|356549729|ref|XM_003543196.1|	77.8	7e-12	PREDICTED: Glycine max secologanin synthase-like (LOC100777623), mRNA	sp|Q9SHG5|C72C1_ARATH	134	9e-33	Cytochrome P450 72C1 OS=Arabidopsis thaliana GN=CYP72C1 PE=2 SV=2	BH0579	67.8	5e-12	COG2124	Cytochrome P450	K15638	3e-32	134	ath:AT1G17060	cytochrome P450, family 72, subfamily C, polypeptide 1	GO:0055114//oxidation-reduction process	GO:0020037//heme binding;GO:0016705//oxidoreductase activity, acting on paired donors, with incorporation or reduction of molecular oxygen;GO:0004497//monooxygenase activity;GO:0005506//iron ion binding;GO:0009055//electron carrier activity	-
Unigene29407_All	305	0	0.3188	0		5.027		gi|336462662|gb|AEI59772.1|	128.3	3e-29	cytochrome P450 [Helianthus annuus]	gi|336462661|gb|HQ439589.1|	107	6e-21	Helianthus annuus clone C113 cytochrome P450 mRNA, complete cds	sp|Q9SHG5|C72C1_ARATH	66.6	3e-12	Cytochrome P450 72C1 OS=Arabidopsis thaliana GN=CYP72C1 PE=2 SV=2	--	--	--	--	--	K15638	5e-12	67.4	aly:ARALYDRAFT_494050	cytochrome P450, family 72, subfamily C, polypeptide 1	-	GO:0016491//oxidoreductase activity;GO:0005488//binding	-
Unigene30401_All	410	0	0	#DIV/0!		4.584		gi|470122324|ref|XP_004297193.1|	184.1	5e-46	PREDICTED: cytochrome P450 734A1-like [Fragaria vesca subsp. vesca]	gi|460386679|ref|XM_004238976.1|	87.7	8e-15	PREDICTED: Solanum lycopersicum cytochrome P450 734A1-like (LOC101260533), mRNA	sp|B9X287|C7346_ORYSJ	135	6e-33	Cytochrome P450 734A6 OS=Oryza sativa subsp. japonica GN=CYP734A6 PE=2 SV=1	AGc2890	82	3e-16	COG2124	Cytochrome P450	K10717	4e-32	134	osa:9269428	cytokinin trans-hydroxylase	GO:0055114//oxidation-reduction process	GO:0020037//heme binding;GO:0016705//oxidoreductase activity, acting on paired donors, with incorporation or reduction of molecular oxygen;GO:0004497//monooxygenase activity;GO:0005506//iron ion binding;GO:0009055//electron carrier activity;GO:0050616	-
Unigene30790_All	271	0	0	#DIV/0!		4.9276		gi|357519279|ref|XP_003629928.1|	62.4	2e-09	Cytochrome P450 [Medicago truncatula] >gi|355523950|gb|AET04404.1| Cytochrome P450 [Medicago truncatula]	--	--	--	--	--	--	--	--	--	--	--	--	--	--	--	--	--	--	-	GO:0005488//binding	-
Unigene30868_All	527	0	0.0922	0		4.3171		gi|359489951|ref|XP_002268614.2|	161.8	4e-39	PREDICTED: cytochrome P450 89A2 [Vitis vinifera]	--	--	--	--	sp|Q42602|C89A2_ARATH	134	3e-32	Cytochrome P450 89A2 OS=Arabidopsis thaliana GN=CYP89A2 PE=2 SV=2	--	--	--	--	--	K00517	3e-25	112	osa:4349111	[EC:1.14.-.-]	-	GO:0016491//oxidoreductase activity	-
Unigene31190_All	221	0	0	#DIV/0!		2.4617		gi|357519279|ref|XP_003629928.1|	67.4	7e-11	Cytochrome P450 [Medicago truncatula] >gi|355523950|gb|AET04404.1| Cytochrome P450 [Medicago truncatula]	--	--	--	--	--	--	--	--	--	--	--	--	--	K03655	6e-07	50.4	vvi:100252614	ATP-dependent DNA helicase RecG [EC:3.6.4.12]	GO:0044238//primary metabolic process;GO:0043170;GO:0044237//cellular metabolic process	GO:0016772//transferase activity, transferring phosphorus-containing groups;GO:0097159//organic cyclic compound binding;GO:1901363	-
Unigene31508_All	321	0	0.3029	0		7.8579		gi|297742566|emb|CBI34715.3|	121.7	3e-27	unnamed protein product [Vitis vinifera]	--	--	--	--	sp|Q9FXW4|C80B2_COPJA	109	3e-25	Probable (S)-N-methylcoclaurine 3'-hydroxylase isozyme 2 OS=Coptis japonica GN=CYP80B2 PE=2 SV=1	--	--	--	--	--	K00517	3e-17	84.7	osa:4348172	[EC:1.14.-.-]	-	GO:0016491//oxidoreductase activity;GO:0005488//binding	-
Unigene31511_All	352	0	0	#DIV/0!		4.4963		gi|334562369|gb|AEG79727.1|	142.9	1e-33	costunolide synthase [Cichorium intybus]	gi|336462677|gb|HQ439599.1|	99.6	2e-18	Lactuca sativa clone LsCOS costunolide synthase mRNA, complete cds	sp|O48923|C71DA_SOYBN	112	5e-26	Cytochrome P450 71D10 OS=Glycine max GN=CYP71D10 PE=2 SV=1	mlr5192	52	3e-07	COG2124	Cytochrome P450	K16083	2e-23	105	osa:4329725	cytochrome P450, family 71, subfamily Z, polypeptide 6 (ent-isokaurene C2-hydroxylase) [EC:1.14.13.143]	-	GO:0016709//oxidoreductase activity, acting on paired donors, with incorporation or reduction of molecular oxygen, NAD(P)H as one donor, and incorporation of one atom of oxygen;GO:0046872//metal ion binding	-
Unigene31512_All	243	0	0	#DIV/0!		5.0884		gi|336462664|gb|AEI59773.1|	106.3	1e-22	germacrene A acid hydroxylase [Helianthus annuus]	--	--	--	--	sp|O81974|C71D8_SOYBN	87.4	2e-18	Cytochrome P450 71D8 OS=Glycine max GN=CYP71D8 PE=2 SV=1	--	--	--	--	--	K16085	6e-15	77	osa:4335091	cytochrome P450, family 99, subfamily A, polypeptide 3 (9beta-pimara-7,15-diene oxidase) [EC:1.14.13.144]	GO:0055114//oxidation-reduction process	GO:0020037//heme binding;GO:0005506//iron ion binding;GO:0009055//electron carrier activity;GO:0047085;GO:0050592	-
Unigene32078_All	326	0	0.1491	0		3.7929		gi|224081773|ref|XP_002306489.1|	129.8	1e-29	cytochrome P450 [Populus trichocarpa] >gi|222855938|gb|EEE93485.1| cytochrome P450 [Populus trichocarpa]	gi|460394568|ref|XM_004242826.1|	63.9	9e-08	PREDICTED: Solanum lycopersicum isoflavone 2'-hydroxylase-like (LOC101251394), mRNA	sp|O65790|C81F1_ARATH	109	3e-25	Cytochrome P450 81F1 OS=Arabidopsis thaliana GN=CYP81F1 PE=2 SV=2	--	--	--	--	--	K00517	9e-25	109	ath:AT4G37430	[EC:1.14.-.-]	GO:0006952//defense response;GO:0051707//response to other organism;GO:0042343//indole glucosinolate metabolic process	GO:0046872//metal ion binding;GO:0016705//oxidoreductase activity, acting on paired donors, with incorporation or reduction of molecular oxygen;GO:0004497//monooxygenase activity	GO:0044464//cell part
Unigene32754_All	1407	0	0	#DIV/0!		1.1952		gi|296089094|emb|CBI38797.3|	27.7	3e-19	unnamed protein product [Vitis vinifera]	gi|323500678|gb|HQ222361.1|	190	3e-45	Helianthus annuus cultivar HA383 clone BAC P102A12, complete sequence	sp|Q50EK3|C04C1_PINTA	51.2	1e-13	Cytochrome P450 704C1 OS=Pinus taeda GN=CYP704C1 PE=2 SV=1	--	--	--	--	--	K13407	4e-07	40.8	pop:POPTR_588365	cytochrome P450, family 94, subfamily A, polypeptide 1 (fatty acid omega-hydroxylase) [EC:1.14.-.-]	GO:0055114//oxidation-reduction process	GO:0020037//heme binding;GO:0016705//oxidoreductase activity, acting on paired donors, with incorporation or reduction of molecular oxygen;GO:0004497//monooxygenase activity;GO:0005506//iron ion binding;GO:0009055//electron carrier activity	-
Unigene33944_All	949	0	0	#DIV/0!		9.6937		--	--	--	--	gi|328797041|gb|HQ432096.1|	61.9	1e-06	Helianthus annuus isolate 73a cytochrome P450 subunit CYP72A13 gene, partial cds	--	--	--	--	--	--	--	--	--	--	--	--	--	--	-	-	-
Unigene34241_All	476	0	0	#DIV/0!		2.3898		gi|169659105|dbj|BAG12743.1|	247.7	5e-65	ABA 8-oxidase [Lactuca sativa]	gi|169659104|dbj|AB235919.1|	317	6e-84	Lactuca sativa LsABA8ox3 mRNA for ABA 8-oxidase, complete cds	sp|Q949P1|ABAH1_ARATH	216	5e-57	Abscisic acid 8'-hydroxylase 1 OS=Arabidopsis thaliana GN=CYP707A1 PE=2 SV=1	slr0574	75.9	3e-14	COG2124	Cytochrome P450	K09843	9e-58	220	vvi:100264783	(+)-abscisic acid 8'-hydroxylase [EC:1.14.13.93]	GO:0022900//electron transport chain;GO:0009414//response to water deprivation;GO:0046345//abscisic acid catabolic process;GO:0032940//secretion by cell;GO:0030912;GO:0009737//response to abscisic acid stimulus;GO:0048838//release of seed from dormancy;GO:0050832//defense response to fungus;GO:0009639//response to red or far red light	GO:0010295//(+)-abscisic acid 8'-hydroxylase activity;GO:0009055//electron carrier activity;GO:0019825//oxygen binding;GO:0020037//heme binding;GO:0005506//iron ion binding	GO:0005576//extracellular region
Unigene34294_All	285	0	0	#DIV/0!		7.1151		gi|334562369|gb|AEG79727.1|	137.5	6e-32	costunolide synthase [Cichorium intybus]	gi|334562368|gb|JF816041.1|	63.9	8e-08	Cichorium intybus costunolide synthase mRNA, complete cds	sp|P58050|C71BD_ARATH	90.1	3e-19	Cytochrome P450 71B13 OS=Arabidopsis thaliana GN=CYP71B13 PE=2 SV=1	--	--	--	--	--	K00517	7e-19	90.1	ath:AT5G25140	[EC:1.14.-.-]	-	GO:0016491//oxidoreductase activity;GO:0019825//oxygen binding	GO:0009507//chloroplast
Unigene34472_All	436	0	1.115	0		5.2181		gi|470111380|ref|XP_004291926.1|	167.9	4e-41	PREDICTED: cytochrome P450 82A3-like [Fragaria vesca subsp. vesca]	--	--	--	--	sp|O49858|C82A3_SOYBN	139	5e-34	Cytochrome P450 82A3 OS=Glycine max GN=CYP82A3 PE=2 SV=1	--	--	--	--	--	K00517	5e-29	124	ath:AT4G31940	[EC:1.14.-.-]	GO:0055114//oxidation-reduction process	GO:0016709//oxidoreductase activity, acting on paired donors, with incorporation or reduction of molecular oxygen, NAD(P)H as one donor, and incorporation of one atom of oxygen;GO:0020037//heme binding;GO:0005506//iron ion binding;GO:0009055//electron carrier activity	-
Unigene34629_All	805	0	0	#DIV/0!		5.2224		gi|78100210|gb|ABB20912.1|	312	7e-84	P450 mono-oxygenase [Stevia rebaudiana]	--	--	--	--	sp|Q9SZ46|C82C4_ARATH	238	3e-63	Cytochrome P450 82C4 OS=Arabidopsis thaliana GN=CYP82C4 PE=2 SV=1	AGc2890	73.6	4e-13	COG2124	Cytochrome P450	K00517	8e-63	238	ath:AT4G31940	[EC:1.14.-.-]	-	GO:0016491//oxidoreductase activity;GO:0005488//binding	-
Unigene34898_All	333	0	0	#DIV/0!		3.5646		gi|164604832|dbj|BAF98468.1|	115.5	2e-25	cytochrome P450 [Coptis japonica var. dissecta]	--	--	--	--	sp|Q9LTL8|C71BO_ARATH	111	9e-26	Cytochrome P450 71B24 OS=Arabidopsis thaliana GN=CYP71B24 PE=2 SV=1	alr1450	49.3	2e-06	COG2124	Cytochrome P450	K00517	2e-25	111	ath:AT3G26230	[EC:1.14.-.-]	-	GO:0004497//monooxygenase activity;GO:0016705//oxidoreductase activity, acting on paired donors, with incorporation or reduction of molecular oxygen;GO:0019825//oxygen binding	GO:0009507//chloroplast
Unigene35569_All	231	0	2.1045	0		3.4257		gi|470119535|ref|XP_004295869.1|	90.1	1e-17	PREDICTED: cytochrome P450 71D11-like [Fragaria vesca subsp. vesca]	--	--	--	--	sp|A6YIH8|C7D55_HYOMU	81.6	1e-16	Premnaspirodiene oxygenase OS=Hyoscyamus muticus GN=CYP71D55 PE=1 SV=1	--	--	--	--	--	K13267	3e-15	78.2	gmx:100814284	cytochrome P450, family 71, subfamily D, polypeptide 9 (flavonoid 6-hydroxylase) [EC:1.14.13.-]	GO:0055114//oxidation-reduction process	GO:0020037//heme binding;GO:0005506//iron ion binding;GO:0009055//electron carrier activity;GO:0047085;GO:0050592	-
Unigene35799_All	244	0	0	#DIV/0!		3.4459		gi|357519279|ref|XP_003629928.1|	84.3	6e-16	Cytochrome P450 [Medicago truncatula] >gi|355523950|gb|AET04404.1| Cytochrome P450 [Medicago truncatula]	--	--	--	--	--	--	--	--	--	--	--	--	--	K13148	1e-06	49.3	vvi:100261060	integrator complex subunit 11 [EC:3.1.27.-]	-	GO:1901363;GO:0097159//organic cyclic compound binding;GO:0003824//catalytic activity	-
Unigene35942_All	225	0	0.2161	0		3.9567		gi|356577470|ref|XP_003556848.1|	90.5	8e-18	PREDICTED: isoleucine N-monooxygenase 2-like [Glycine max]	--	--	--	--	sp|Q6J540|C79D4_LOTJA	82.4	5e-17	Isoleucine N-monooxygenase 2 OS=Lotus japonicus GN=CYP79D4 PE=1 SV=1	--	--	--	--	--	K12153	5e-19	90.5	gmx:100779934	cytochrome P450, family 79, subfamily A, polypeptide 2 (phenylalanine N-monooxygenase) [EC:1.14.13.124]	-	GO:0005488//binding	-
Unigene36187_All	225	0	0	#DIV/0!		3.5171		gi|255564896|ref|XP_002523441.1|	60.5	9e-09	cytochrome P450, putative [Ricinus communis] >gi|223537269|gb|EEF38900.1| cytochrome P450, putative [Ricinus communis]	--	--	--	--	sp|Q6J540|C79D4_LOTJA	58.5	8e-10	Isoleucine N-monooxygenase 2 OS=Lotus japonicus GN=CYP79D4 PE=1 SV=1	--	--	--	--	--	K11813	1e-07	52.8	aly:ARALYDRAFT_481097	cytochrome P450, family 79, subfamily B, polypeptide 3 (tryptophan N-monooxygenase) [EC:1.14.13.125]	-	GO:0005488//binding;GO:0004497//monooxygenase activity;GO:0016705//oxidoreductase activity, acting on paired donors, with incorporation or reduction of molecular oxygen	-
Unigene36190_All	446	0	0	#DIV/0!		2.9941		gi|336462674|gb|AEI59778.1|	26.9	2e-25	cytochrome P450 [Helianthus annuus]	--	--	--	--	sp|P37117|C71A4_SOLME	99.4	8e-22	Cytochrome P450 71A4 OS=Solanum melongena GN=CYP71A4 PE=2 SV=1	--	--	--	--	--	K00517	6e-21	94	ath:AT3G26210	[EC:1.14.-.-]	-	GO:0005488//binding;GO:0004497//monooxygenase activity;GO:0016705//oxidoreductase activity, acting on paired donors, with incorporation or reduction of molecular oxygen	GO:0044464//cell part
Unigene36295_All	267	0	0	#DIV/0!		2.2229		gi|75312214|sp|Q9M7B8.1|C79D1_MANES	109.8	1e-23	RecName: Full=Valine N-monooxygenase 1; AltName: Full=Cytochrome P450 79D1 >gi|6739527|gb|AAF27289.1|AF140613_1 N-hydroxylating cytochrome P450 [Manihot esculenta]	--	--	--	--	sp|Q9M7B8|C79D1_MANES	109	3e-25	Valine N-monooxygenase 1 OS=Manihot esculenta GN=CYP79D1 PE=1 SV=1	--	--	--	--	--	K12153	1e-23	106	vvi:100246526	cytochrome P450, family 79, subfamily A, polypeptide 2 (phenylalanine N-monooxygenase) [EC:1.14.13.124]	GO:0044710	GO:0046872//metal ion binding;GO:0004497//monooxygenase activity;GO:0016705//oxidoreductase activity, acting on paired donors, with incorporation or reduction of molecular oxygen	-
Unigene36393_All	294	0	0.1654	0		2.8599		gi|359494591|ref|XP_003634812.1|	95.5	2e-19	PREDICTED: secologanin synthase-like [Vitis vinifera]	--	--	--	--	sp|Q9SHG5|C72C1_ARATH	79.3	5e-16	Cytochrome P450 72C1 OS=Arabidopsis thaliana GN=CYP72C1 PE=2 SV=2	--	--	--	--	--	K15638	1e-15	79.3	aly:ARALYDRAFT_494050	cytochrome P450, family 72, subfamily C, polypeptide 1	-	-	-
Unigene36518_All	264	0	0	#DIV/0!		3.1848		gi|336462674|gb|AEI59778.1|	60.8	7e-09	cytochrome P450 [Helianthus annuus]	--	--	--	--	sp|Q9LVD2|C71BA_ARATH	52.8	5e-08	Cytochrome P450 71B10 OS=Arabidopsis thaliana GN=CYP71B10 PE=3 SV=1	--	--	--	--	--	K00517	1e-07	52.8	ath:AT5G57260	[EC:1.14.-.-]	-	GO:0016491//oxidoreductase activity	-
Unigene37202_All	233	0	0.2086	0		2.1227		gi|356562171|ref|XP_003549345.1|	95.9	2e-19	PREDICTED: cytochrome P450 3A13-like [Glycine max]	gi|356562170|ref|XM_003549297.1|	63.9	7e-08	PREDICTED: Glycine max cytochrome P450 3A13-like (LOC100805689), mRNA	--	--	--	--	--	--	--	--	--	K00517	5e-15	77.4	osa:4341325	[EC:1.14.-.-]	GO:0009934//regulation of meristem structural organization;GO:0009611//response to wounding;GO:0016117//carotenoid biosynthetic process;GO:0009805//coumarin biosynthetic process;GO:0010363//regulation of plant-type hypersensitive response;GO:0006612//protein targeting to membrane;GO:0009926//auxin polar transport;GO:0010223//secondary shoot formation;GO:0055114//oxidation-reduction process;GO:000…	GO:0020037//heme binding;GO:0009055//electron carrier activity;GO:0016705//oxidoreductase activity, acting on paired donors, with incorporation or reduction of molecular oxygen;GO:0004497//monooxygenase activity;GO:0005506//iron ion binding	-
Unigene37346_All	317	0	0.4601	0		2.1843		gi|359494208|ref|XP_002270501.2|	115.2	3e-25	PREDICTED: secologanin synthase-like [Vitis vinifera]	gi|359494405|ref|XM_003634726.1|	58	6e-06	PREDICTED: Vitis vinifera secologanin synthase-like (LOC100260755), mRNA	sp|Q05047|C72A1_CATRO	88.6	8e-19	Secologanin synthase OS=Catharanthus roseus GN=CYP72A1 PE=2 SV=1	--	--	--	--	--	K15639	1e-15	79.3	ath:AT2G26710	cytochrome P450, family 734, subfamily A, polypeptide 1 (PHYB activation tagged suppressor 1) [EC:1.14.-.-]	-	-	-
Unigene37783_All	225	0	0	#DIV/0!		1.9784		gi|397771300|gb|AFO64616.1|	110.5	7e-24	cytochrome P450 mono-oxygenase [Artemisia annua]	gi|397771299|gb|JN594505.1|	58	4e-06	Artemisia annua cytochrome P450 mono-oxygenase (CYP06) mRNA, complete cds	sp|Q05047|C72A1_CATRO	85.5	6e-18	Secologanin synthase OS=Catharanthus roseus GN=CYP72A1 PE=2 SV=1	--	--	--	--	--	K15638	8e-15	76.6	aly:ARALYDRAFT_494050	cytochrome P450, family 72, subfamily C, polypeptide 1	GO:0016131//brassinosteroid metabolic process;GO:0009826//unidimensional cell growth;GO:0009416//response to light stimulus;GO:0055114//oxidation-reduction process	GO:0009055//electron carrier activity;GO:0004497//monooxygenase activity;GO:0005506//iron ion binding;GO:0020037//heme binding;GO:0016705//oxidoreductase activity, acting on paired donors, with incorporation or reduction of molecular oxygen	GO:0005783//endoplasmic reticulum
Unigene37946_All	249	0	0	#DIV/0!		2.1849		gi|357519279|ref|XP_003629928.1|	53.5	1e-06	Cytochrome P450 [Medicago truncatula] >gi|355523950|gb|AET04404.1| Cytochrome P450 [Medicago truncatula]	--	--	--	--	--	--	--	--	--	--	--	--	--	--	--	--	--	--	-	-	-
Unigene38219_All	284	0	0	#DIV/0!		1.7415		gi|357480591|ref|XP_003610581.1|	29.3	2e-13	Cytochrome P450 [Medicago truncatula] >gi|355511636|gb|AES92778.1| Cytochrome P450 [Medicago truncatula]	--	--	--	--	sp|O81974|C71D8_SOYBN	63.5	2e-13	Cytochrome P450 71D8 OS=Glycine max GN=CYP71D8 PE=2 SV=1	--	--	--	--	--	K13267	3e-08	54.7	gmx:100814284	cytochrome P450, family 71, subfamily D, polypeptide 9 (flavonoid 6-hydroxylase) [EC:1.14.13.-]	GO:0055114//oxidation-reduction process	GO:0020037//heme binding;GO:0016705//oxidoreductase activity, acting on paired donors, with incorporation or reduction of molecular oxygen;GO:0004497//monooxygenase activity;GO:0005506//iron ion binding;GO:0009055//electron carrier activity	-
Unigene38459_All	217	0	0.224	0		1.8234		gi|2689221|emb|CAA71178.1|	138.3	3e-32	7-ethoxycoumarin O-deethylase [Helianthus tuberosus]	gi|2370229|emb|Y09920.1|	285	9e-75	Helianthus tuberosus mRNA for 7-ethoxycoumarin O-deethylase	sp|O23976|C76B1_HELTU	138	8e-34	7-ethoxycoumarin O-deethylase OS=Helianthus tuberosus GN=CYP76B1 PE=1 SV=1	--	--	--	--	--	K00517	9e-19	89.7	osa:4352333	[EC:1.14.-.-]	GO:0016099//monoterpenoid biosynthetic process;GO:0055114//oxidation-reduction process	GO:0009055//electron carrier activity;GO:0005506//iron ion binding;GO:0016709//oxidoreductase activity, acting on paired donors, with incorporation or reduction of molecular oxygen, NAD(P)H as one donor, and incorporation of one atom of oxygen;GO:0020037//heme binding	GO:0005789//endoplasmic reticulum membrane;GO:0016021//integral to membrane
Unigene39177_All	246	0	0	#DIV/0!		0		gi|356518064|ref|XP_003527704.1|	31.2	2e-08	PREDICTED: cytochrome P450 82A1-like [Glycine max]	--	--	--	--	--	--	--	--	--	--	--	--	--	--	--	--	--	--	-	GO:0046872//metal ion binding;GO:0016705//oxidoreductase activity, acting on paired donors, with incorporation or reduction of molecular oxygen;GO:0004497//monooxygenase activity	-
Unigene39297_All	1685	0	16.4742	0		0.0587		gi|3929333|sp|O23976.1|C76B1_HELTU	637.5	0	RecName: Full=7-ethoxycoumarin O-deethylase; Short=ECOD; AltName: Full=Cytochrome P450 76B1; AltName: Full=Phenylurea dealkylase >gi|2370230|emb|CAA71054.1| 7-ethoxycoumarin O-deethylase [Helianthus tuberosus]	gi|2689220|emb|Y10098.1|	83.8	6e-13	H.tuberosus mRNA for 7-ethoxycoumarin O-deethylase	sp|O23976|C76B1_HELTU	637	0	7-ethoxycoumarin O-deethylase OS=Helianthus tuberosus GN=CYP76B1 PE=1 SV=1	alr1450	119	2e-26	COG2124	Cytochrome P450	K00517	5e-122	436	osa:4348172	[EC:1.14.-.-]	GO:0016099//monoterpenoid biosynthetic process	GO:0046872//metal ion binding;GO:0016709//oxidoreductase activity, acting on paired donors, with incorporation or reduction of molecular oxygen, NAD(P)H as one donor, and incorporation of one atom of oxygen	GO:0005783//endoplasmic reticulum;GO:0044425//membrane part
Unigene39868_All	622	0	4.2987	0		0		gi|297741099|emb|CBI31830.3|	218.4	6e-56	unnamed protein product [Vitis vinifera]	gi|202070586|gb|AC172858.2|	69.9	3e-09	Brassica rapa subsp. pekinensis clone KBrB017B11, complete sequence	sp|Q9FXW4|C80B2_COPJA	211	3e-55	Probable (S)-N-methylcoclaurine 3'-hydroxylase isozyme 2 OS=Coptis japonica GN=CYP80B2 PE=2 SV=1	BH0579	92.8	4e-19	COG2124	Cytochrome P450	K00517	9e-47	184	ath:AT3G52970	[EC:1.14.-.-]	-	GO:0046872//metal ion binding;GO:0016705//oxidoreductase activity, acting on paired donors, with incorporation or reduction of molecular oxygen;GO:0004497//monooxygenase activity	-
Unigene41952_All	357	0	7.762	0		0		gi|336462672|gb|AEI59777.1|	133.7	8e-31	cytochrome P450 [Helianthus annuus]	gi|357482742|ref|XM_003611610.1|	60	2e-06	Medicago truncatula Isoflavone 2'-hydroxylase (MTR_5g016410) mRNA, complete cds	sp|P37117|C71A4_SOLME	122	4e-29	Cytochrome P450 71A4 OS=Solanum melongena GN=CYP71A4 PE=2 SV=1	--	--	--	--	--	K00517	2e-25	111	ath:AT5G24950	[EC:1.14.-.-]	-	-	-
Unigene42665_All	499	0	4.4815	0		0.1982		gi|169659103|dbj|BAG12742.1|	294.3	5e-79	ABA 8-oxidase [Lactuca sativa]	gi|169659102|dbj|AB235918.1|	383	1e-103	Lactuca sativa LsABA8ox2 mRNA for ABA 8-oxidase, complete cds	sp|Q9LJK2|ABAH4_ARATH	235	9e-63	Abscisic acid 8'-hydroxylase 4 OS=Arabidopsis thaliana GN=CYP707A4 PE=2 SV=2	slr0574	72	5e-13	COG2124	Cytochrome P450	K09843	3e-71	265	pop:POPTR_703119	(+)-abscisic acid 8'-hydroxylase [EC:1.14.13.93]	GO:0048838//release of seed from dormancy;GO:0010114//response to red light;GO:0009687//abscisic acid metabolic process;GO:0055114//oxidation-reduction process	GO:0009055//electron carrier activity;GO:0005506//iron ion binding;GO:0020037//heme binding;GO:0010295//(+)-abscisic acid 8'-hydroxylase activity	-
Unigene43299_All	225	0	5.6177	0		0.6595		gi|462400812|gb|EMJ06369.1|	114.4	5e-25	hypothetical protein PRUPE_ppa005500mg [Prunus persica]	gi|470119835|ref|XM_004295968.1|	58	4e-06	PREDICTED: Fragaria vesca subsp. vesca taxadiene 5-alpha hydroxylase-like (LOC101302344), mRNA	sp|Q50EK0|C16B2_PICSI	78.2	1e-15	Cytochrome P450 716B2 OS=Picea sitchensis GN=CYP716B2 PE=2 SV=1	slr0574	47	9e-06	COG2124	Cytochrome P450	K09843	3e-13	71.6	gmx:100782541	(+)-abscisic acid 8'-hydroxylase [EC:1.14.13.93]	-	GO:0046872//metal ion binding;GO:0004497//monooxygenase activity;GO:0016705//oxidoreductase activity, acting on paired donors, with incorporation or reduction of molecular oxygen;GO:0019825//oxygen binding	GO:0009507//chloroplast
Unigene44213_All	237	0	3.282	0		0		gi|86279650|gb|ABC94480.1|	129.4	1e-29	putative flavonoid 3&apos;-hydroxylase cytochrome P450 [Artemisia annua]	gi|86279649|gb|DQ363131.1|	71.9	3e-10	Artemisia annua putative flavonoid 3'-hydroxylase cytochrome P450 mRNA, complete cds	--	--	--	--	--	--	--	--	--	--	--	--	--	--	-	GO:0016491//oxidoreductase activity	-
Unigene45822_All	241	0	4.6396	0		0.4104		gi|460406047|ref|XP_004248485.1|	109.4	1e-23	PREDICTED: secologanin synthase-like [Solanum lycopersicum]	--	--	--	--	sp|Q05047|C72A1_CATRO	85.1	9e-18	Secologanin synthase OS=Catharanthus roseus GN=CYP72A1 PE=2 SV=1	--	--	--	--	--	K15638	4e-14	74.3	aly:ARALYDRAFT_494050	cytochrome P450, family 72, subfamily C, polypeptide 1	-	-	-
Unigene45823_All	489	0	1.5907	0		0.2023		gi|397771300|gb|AFO64616.1|	260	1e-68	cytochrome P450 mono-oxygenase [Artemisia annua]	gi|397771299|gb|JN594505.1|	200	1e-48	Artemisia annua cytochrome P450 mono-oxygenase (CYP06) mRNA, complete cds	sp|Q05047|C72A1_CATRO	153	5e-38	Secologanin synthase OS=Catharanthus roseus GN=CYP72A1 PE=2 SV=1	--	--	--	--	--	K15638	5e-33	138	aly:ARALYDRAFT_494050	cytochrome P450, family 72, subfamily C, polypeptide 1	-	-	-
Unigene45824_All	240	0	3.4435	0		1.0304		gi|397771300|gb|AFO64616.1|	81.6	4e-15	cytochrome P450 mono-oxygenase [Artemisia annua]	--	--	--	--	sp|Q05047|C72A1_CATRO	54.7	1e-08	Secologanin synthase OS=Catharanthus roseus GN=CYP72A1 PE=2 SV=1	--	--	--	--	--	K15639	2e-07	52	aly:ARALYDRAFT_901457	cytochrome P450, family 734, subfamily A, polypeptide 1 (PHYB activation tagged suppressor 1) [EC:1.14.-.-]	GO:0055114//oxidation-reduction process	GO:0020037//heme binding;GO:0016705//oxidoreductase activity, acting on paired donors, with incorporation or reduction of molecular oxygen;GO:0004497//monooxygenase activity;GO:0005506//iron ion binding;GO:0009055//electron carrier activity	-
Unigene46195_All	222	0	33.9428	0		2.0051		gi|388518423|gb|AFK47273.1|	79	2e-14	unknown [Lotus japonicus]	--	--	--	--	sp|P58049|C71BB_ARATH	57	2e-09	Cytochrome P450 71B11 OS=Arabidopsis thaliana GN=CYP71B11 PE=2 SV=1	--	--	--	--	--	K00517	7e-09	57	ath:AT5G25120	[EC:1.14.-.-]	GO:0009639//response to red or far red light;GO:0046394;GO:0042742//defense response to bacterium;GO:0042435//indole-containing compound biosynthetic process	GO:0046872//metal ion binding;GO:0016709//oxidoreductase activity, acting on paired donors, with incorporation or reduction of molecular oxygen, NAD(P)H as one donor, and incorporation of one atom of oxygen	GO:0016020//membrane;GO:0043231//intracellular membrane-bounded organelle;GO:0044444//cytoplasmic part
Unigene46427_All	280	0	4.6879	0		0		gi|336462668|gb|AEI59775.1|	133.3	1e-30	cytochrome P450 [Helianthus annuus]	gi|390430592|gb|JN231383.1|	58	5e-06	Helianthus annuus genotype RK416 cytochrome P450 (B) gene, cytochrome P450 B gene, partial cds	sp|Q42716|C71A8_MENPI	121	8e-29	Cytochrome P450 71A8 OS=Mentha piperita GN=CYP71A8 PE=3 SV=1	BH0579	53.5	9e-08	COG2124	Cytochrome P450	K00517	4e-24	107	ath:AT3G26200	[EC:1.14.-.-]	-	GO:0016709//oxidoreductase activity, acting on paired donors, with incorporation or reduction of molecular oxygen, NAD(P)H as one donor, and incorporation of one atom of oxygen;GO:0046872//metal ion binding	-
Unigene46497_All	414	0	9.2767	0		0.1195		gi|86279650|gb|ABC94480.1|	23.1	6e-33	putative flavonoid 3&apos;-hydroxylase cytochrome P450 [Artemisia annua]	gi|86279649|gb|DQ363131.1|	69.9	2e-09	Artemisia annua putative flavonoid 3'-hydroxylase cytochrome P450 mRNA, complete cds	--	--	--	--	--	--	--	--	--	K05280	3e-07	52	mtr:MTR_3g025230	flavonoid 3'-monooxygenase [EC:1.14.13.21]	-	-	-
Unigene46688_All	438	0	6.5486	0		0		gi|297742566|emb|CBI34715.3|	120.2	1e-26	unnamed protein product [Vitis vinifera]	--	--	--	--	sp|Q9FXW4|C80B2_COPJA	119	9e-28	Probable (S)-N-methylcoclaurine 3'-hydroxylase isozyme 2 OS=Coptis japonica GN=CYP80B2 PE=2 SV=1	--	--	--	--	--	K00517	2e-20	96.3	ath:AT5G25140	[EC:1.14.-.-]	-	GO:0016491//oxidoreductase activity	-
Unigene47146_All	234	0	6.2327	0		0		gi|397789290|gb|AFO67234.1|	57	1e-07	putative cytochrome P450, partial [Aralia elata]	--	--	--	--	sp|P37124|C77A2_SOLME	48.9	7e-07	Cytochrome P450 77A2 OS=Solanum melongena GN=CYP77A2 PE=2 SV=1	--	--	--	--	--	K00517	4e-06	47.8	vvi:100245465	[EC:1.14.-.-]	-	-	-
Unigene47733_All	318	0	4.4334	0		2.333		gi|357519279|ref|XP_003629928.1|	94.4	5e-19	Cytochrome P450 [Medicago truncatula] >gi|355523950|gb|AET04404.1| Cytochrome P450 [Medicago truncatula]	gi|123700907|emb|AM451259.1|	60	1e-06	Vitis vinifera contig VV78X105323.3, whole genome shotgun sequence	sp|P92555|M1250_ARATH	61.2	1e-10	Uncharacterized mitochondrial protein AtMg01250 OS=Arabidopsis thaliana GN=AtMg01250 PE=4 SV=1	--	--	--	--	--	K13148	5e-12	67.4	vvi:100261060	integrator complex subunit 11 [EC:3.1.27.-]	-	-	-
Unigene48287_All	237	0	4.1025	0		0		gi|224127430|ref|XP_002320072.1|	53.1	1e-06	cytochrome P450 [Populus trichocarpa] >gi|222860845|gb|EEE98387.1| cytochrome P450 [Populus trichocarpa]	--	--	--	--	--	--	--	--	--	--	--	--	--	--	--	--	--	--	-	-	-
Unigene49173_All	267	0	2.367	0		0		gi|255543092|ref|XP_002512609.1|	58.9	2e-08	cytochrome P450, putative [Ricinus communis] >gi|223548570|gb|EEF50061.1| cytochrome P450, putative [Ricinus communis]	gi|397789301|gb|JX067883.1|	87.7	5e-15	Aralia elata clone AeSin04P22 putative cytochrome P450 mRNA, partial cds	sp|Q93VK5|LUT5_ARATH	53.9	2e-08	Protein LUTEIN DEFICIENT 5, chloroplastic OS=Arabidopsis thaliana GN=CYP97A3 PE=1 SV=1	--	--	--	--	--	K15747	2e-09	58.9	rcu:RCOM_1437260	cytochrome P450, family 97, subfamily A (beta-ring hydroxylase) [EC:1.14.-.-]	GO:0055114//oxidation-reduction process	GO:0020037//heme binding;GO:0005506//iron ion binding;GO:0009055//electron carrier activity;GO:0070330//aromatase activity	-
Unigene53115_All	212	0	2.2931	0		0.2333		gi|350539956|ref|NP_001234847.1|	83.2	1e-15	cytochrome P450 71 family protein [Solanum lycopersicum] >gi|255762735|gb|ACU33178.1| cytochrome P450 71 family protein [Solanum lycopersicum]	gi|350539955|ref|NM_001247918.1|	60	9e-07	Solanum lycopersicum cytochrome P450 71 family protein (LOC100736505), mRNA >gi|255762734|gb|GQ370622.1| Solanum lycopersicum cytochrome P450 71 family protein mRNA, complete cds	sp|Q94FM7|C71DK_TOBAC	50.1	3e-07	5-epiaristolochene 1,3-dihydroxylase OS=Nicotiana tabacum GN=CYP71D20 PE=1 SV=2	--	--	--	--	--	--	--	--	--	--	-	GO:0046872//metal ion binding;GO:0016705//oxidoreductase activity, acting on paired donors, with incorporation or reduction of molecular oxygen;GO:0004497//monooxygenase activity	-
Unigene635_All	586	0	2.6547	0		2.532		gi|359492639|ref|XP_002282091.2|	210.7	1e-53	PREDICTED: cytochrome P450 82A4-like [Vitis vinifera]	--	--	--	--	sp|O49859|C82A4_SOYBN	165	2e-41	Cytochrome P450 82A4 OS=Glycine max GN=CYP82A4 PE=2 SV=1	--	--	--	--	--	K00517	4e-37	152	ath:AT4G31940	[EC:1.14.-.-]	-	GO:0016491//oxidoreductase activity;GO:0005488//binding	-
Unigene6618_All	1776	0	1.9161	0		11.3065		gi|224057703|ref|XP_002299298.1|	692.2	0	cytochrome P450 [Populus trichocarpa] >gi|222846556|gb|EEE84103.1| cytochrome P450 [Populus trichocarpa]	gi|356540145|ref|XM_003538503.1|	151	3e-33	PREDICTED: Glycine max cytochrome P450 78A4-like (LOC100799715), mRNA	sp|O65012|C78A4_PINRA	486	2e-137	Cytochrome P450 78A4 OS=Pinus radiata GN=CYP78A4 PE=2 SV=1	BH0579	107	9e-23	COG2124	Cytochrome P450	K00517	3e-134	477	ath:AT1G13710	[EC:1.14.-.-]	GO:0055114//oxidation-reduction process	GO:0020037//heme binding;GO:0033772;GO:0005506//iron ion binding;GO:0009055//electron carrier activity	-
Unigene6869_All	484	0	6.9306	0		12.6713		gi|81239117|gb|ABB60086.1|	236.5	1e-61	brassinosteroid-6-oxidase [Vitis vinifera]	gi|359488381|ref|XM_002281302.2|	63.9	1e-07	PREDICTED: Vitis vinifera brassinosteroid-6-oxidase (BR6OX1), mRNA	sp|Q69F95|C85A_PHAVU	227	3e-60	Cytochrome P450 85A OS=Phaseolus vulgaris GN=BA13 PE=3 SV=2	slr0574	57.4	1e-08	COG2124	Cytochrome P450	K12640	1e-62	236	vvi:100232983	cytochrome P450, family 85, subfamily A, polypeptide 2 (brassinosteroid-6-oxidase 2) [EC:1.14.-.-]	GO:0016132//brassinosteroid biosynthetic process;GO:0022900//electron transport chain;GO:0001578//microtubule bundle formation;GO:0010268//brassinosteroid homeostasis;GO:0009647//skotomorphogenesis	GO:0016705//oxidoreductase activity, acting on paired donors, with incorporation or reduction of molecular oxygen;GO:0009055//electron carrier activity;GO:0004497//monooxygenase activity;GO:0020037//heme binding;GO:0005506//iron ion binding	GO:0016021//integral to membrane
Unigene7680_All	695	0	6.5053	0		1.8503		gi|462424208|gb|EMJ28471.1|	308.5	6e-83	hypothetical protein PRUPE_ppa017703mg, partial [Prunus persica]	--	--	--	--	sp|Q9SZ46|C82C4_ARATH	271	3e-73	Cytochrome P450 82C4 OS=Arabidopsis thaliana GN=CYP82C4 PE=2 SV=1	alr1450	79.3	5e-15	COG2124	Cytochrome P450	K00517	9e-73	271	ath:AT4G31940	[EC:1.14.-.-]	GO:0071456//cellular response to hypoxia;GO:0010043//response to zinc ion;GO:0071281//cellular response to iron ion	GO:0046872//metal ion binding;GO:0004497//monooxygenase activity;GO:0016705//oxidoreductase activity, acting on paired donors, with incorporation or reduction of molecular oxygen;GO:0019825//oxygen binding	GO:0009507//chloroplast
Unigene8524_All	306	0	1.9065	0		3.3942		gi|225443017|ref|XP_002267324.1|	96.7	1e-19	PREDICTED: isoflavone 2&apos;-hydroxylase-like [Vitis vinifera]	--	--	--	--	sp|O65790|C81F1_ARATH	55.8	6e-09	Cytochrome P450 81F1 OS=Arabidopsis thaliana GN=CYP81F1 PE=2 SV=2	--	--	--	--	--	K00517	2e-09	58.5	ath:AT4G37310	[EC:1.14.-.-]	-	GO:0046872//metal ion binding;GO:0016705//oxidoreductase activity, acting on paired donors, with incorporation or reduction of molecular oxygen;GO:0004497//monooxygenase activity	-
Unigene6970_All	359	0	3.1146	0		3.8575		gi|449517772|ref|XP_004165918.1|	75.1	3e-13	PREDICTED: protein CYPRO4-like [Cucumis sativus]	--	--	--	--	--	--	--	--	--	--	--	--	--	--	--	--	--	--	GO:0031047//gene silencing by RNA;GO:0006275//regulation of DNA replication;GO:0051567//histone H3-K9 methylation;GO:0016579//protein deubiquitination;GO:0010389//regulation of G2/M transition of mitotic cell cycle;GO:0008283//cell proliferation;GO:0006342//chromatin silencing;GO:0010388//cullin deneddylation;GO:0009640//photomorphogenesis;GO:0006306//DNA methylation;GO:0016567//protein ubiquitin…	-	GO:0005829//cytosol;GO:0005886//plasma membrane;GO:0005634//nucleus
