# Supplementary material for: Comparative Transcriptome Analysis Identifies Putative Genes Involved in the Biosynthesis of Xanthanolides in Xanthium strumarium L
Source: Front Plant Sci. 2016 Aug 30;7:1317. doi: 10.3389/fpls.2016.01317 (PMC5003840; doi:10.3389/fpls.2016.01317)
Supplement: Supplementary file 1 [file Data_Sheet_1.ZIP › Supplemental data/Supplementary Table 8.xlsx]

## Sheet: Sheet1
Supplementary Table 8. Putative CYP71 members in X. strumarium transcriptome.The full-length cDNA sequences were highlighted in yellow color. RACE-PCR analysis showed that Unigene3526_All and Unigene22477_All come from a single unigene.
geneID	geneLength	length	Assigned family	HT_FPKM	HY_FPKM	Fold（HT vs. HY)	ZY_FPKM	Nr-ID	Nr-Score	Nr-Evalue	Nr-annotation	Nt-ID	Nt-Score	Nt-Evalue	Nt-annotation	Swissprot-ID	Swissprot-Score	Swissprot-Evalue	Swissprot-annotation	COG-Protein-or-Domain	COG-Score	COG-Evalue	COG-ID	COG-Function-Description	KO_id	KEGG-Evalue	KEGG-Score	KEGG-Gene	ko_definition	GO-BiologicalProcess	GO-MolecularFunction	Go-CellularComponent
Unigene3526_All	765		CYP71	13650.2	265.252	51.4612	228.997	gi|347602398|sp|D5JBX0.1|GAO_HELAN	319.7	3e-86	RecName: Full=Germacrene A oxidase; Short=HaGAO; AltName: Full=Germacrene A alcohol dehydrogenase; AltName: Full=Germacrene A hydroxylase >gi|294845886|gb|ADF43082.1| germacrene A oxidase [Helianthus annuus]	gi|294845885|gb|GU256646.1|	609	1e-171	Helianthus annuus germacrene A oxidase mRNA, complete cds	sp|D5JBX0|GAO_HELAN	319	9e-88	Germacrene A oxidase OS=Helianthus annuus PE=1 SV=1	alr1450	90.1	4e-18	COG2124	Cytochrome P450	K16083	9e-45	178	osa:4329725	cytochrome P450, family 71, subfamily Z, polypeptide 6 (ent-isokaurene C2-hydroxylase) [EC:1.14.13.143]	-	-	-
Unigene22477_All	1026		CYP71	10515.6	302.634	34.7469	250.09	gi|347602398|sp|D5JBX0.1|GAO_HELAN	630.2	1e-179	RecName: Full=Germacrene A oxidase; Short=HaGAO; AltName: Full=Germacrene A alcohol dehydrogenase; AltName: Full=Germacrene A hydroxylase >gi|294845886|gb|ADF43082.1| germacrene A oxidase [Helianthus annuus]	gi|294845885|gb|GU256646.1|	1176	0	Helianthus annuus germacrene A oxidase mRNA, complete cds	sp|D5JBX0|GAO_HELAN	630	0	Germacrene A oxidase OS=Helianthus annuus PE=1 SV=1	alr4766	59.7	8e-09	COG2124	Cytochrome P450	K13267	1e-75	281	gmx:100814284	cytochrome P450, family 71, subfamily D, polypeptide 9 (flavonoid 6-hydroxylase) [EC:1.14.13.-]	-	-	-
CL5359.Contig1_All	1719	493	CYP71	4461.24	286.202	15.5877	5.5242	gi|336462664|gb|AEI59773.1|	894.8	0	germacrene A acid hydroxylase [Helianthus annuus]	gi|336462663|gb|HQ439590.1|	1713	0	Helianthus annuus clone C12 germacrene A acid hydroxylase mRNA, complete cds	sp|A6YIH8|C7D55_HYOMU	437	7e-123	Premnaspirodiene oxygenase OS=Hyoscyamus muticus GN=CYP71D55 PE=1 SV=1	BH0579	115	3e-25	COG2124	Cytochrome P450	K13267	4e-109	393	gmx:100814284	cytochrome P450, family 71, subfamily D, polypeptide 9 (flavonoid 6-hydroxylase) [EC:1.14.13.-]	-	GO:0016705//oxidoreductase activity, acting on paired donors, with incorporation or reduction of molecular oxygen;GO:0004497//monooxygenase activity;GO:0005488//binding	-
Unigene5385_All	1962	492	CYP71	2702.51	137.816	19.6095	134.839	gi|336462676|gb|AEI59779.1|	795	0	cytochrome P450 [Helianthus annuus]	gi|336462675|gb|HQ439598.1|	1148	0	Helianthus annuus clone S3 cytochrome P450 mRNA, complete cds	sp|P37118|C71A2_SOLME	530	1e-150	Cytochrome P450 71A2 OS=Solanum melongena GN=CYP71A2 PE=2 SV=1	alr1450	114	5e-25	COG2124	Cytochrome P450	K00517	2e-124	444	ath:AT4G13310	[EC:1.14.-.-]	-	GO:0016709//oxidoreductase activity, acting on paired donors, with incorporation or reduction of molecular oxygen, NAD(P)H as one donor, and incorporation of one atom of oxygen;GO:0046872//metal ion binding	-
Unigene697_All	1650	490	CYP71	1266.93	124.955	10.1392	146.458	gi|336462674|gb|AEI59778.1|	795.8	0	cytochrome P450 [Helianthus annuus]	gi|336462673|gb|HQ439596.1|	1114	0	Helianthus annuus clone S2 cytochrome P450 mRNA, complete cds	sp|Q9LIP6|C71BV_ARATH	318	6e-87	Cytochrome P450 71B34 OS=Arabidopsis thaliana GN=CYP71B34 PE=2 SV=1	alr4833	102	2e-21	COG2124	Cytochrome P450	K00517	2e-86	318	ath:AT3G26300	[EC:1.14.-.-]	-	GO:0016491//oxidoreductase activity	-
Unigene8301_All	1184		CYP71	55.5319	39.7459	1.39717	0.2089	gi|306415509|gb|ADM86719.1|	404.8	1e-111	valencene oxidase [Cichorium intybus]	gi|460408168|ref|XM_004249471.1|	71.9	1e-09	PREDICTED: Solanum lycopersicum premnaspirodiene oxygenase-like (LOC101256638), mRNA	sp|A6YIH8|C7D55_HYOMU	401	5e-112	Premnaspirodiene oxygenase OS=Hyoscyamus muticus GN=CYP71D55 PE=1 SV=1	alr1450	68.6	2e-11	COG2124	Cytochrome P450	K13267	7e-91	332	gmx:100814284	cytochrome P450, family 71, subfamily D, polypeptide 9 (flavonoid 6-hydroxylase) [EC:1.14.13.-]	-	GO:0016709//oxidoreductase activity, acting on paired donors, with incorporation or reduction of molecular oxygen, NAD(P)H as one donor, and incorporation of one atom of oxygen;GO:0046872//metal ion binding	-
CL2801.Contig1_All	564		CYP71	54.6888	13.8776	3.9408	0.0877	gi|470140540|ref|XP_004305998.1|	190.7	1e-47	PREDICTED: cytochrome P450 71D11-like [Fragaria vesca subsp. vesca]	gi|470140527|ref|XM_004305944.1|	83.8	2e-13	PREDICTED: Fragaria vesca subsp. vesca cytochrome P450 71D11-like (LOC101296993), mRNA	sp|D5JBX1|GAO_BARSP	171	2e-43	Germacrene A oxidase OS=Barnadesia spinosa PE=1 SV=1	all1361	71.6	8e-13	COG2124	Cytochrome P450	K13267	7e-40	161	gmx:100814284	cytochrome P450, family 71, subfamily D, polypeptide 9 (flavonoid 6-hydroxylase) [EC:1.14.13.-]	GO:0055114//oxidation-reduction process	GO:0020037//heme binding;GO:0016705//oxidoreductase activity, acting on paired donors, with incorporation or reduction of molecular oxygen;GO:0004497//monooxygenase activity;GO:0005506//iron ion binding;GO:0009055//electron carrier activity	-
Unigene20400_All	275		CYP71	12.1121	3.0053	4.03025	22.1216	gi|255538866|ref|XP_002510498.1|	78.2	4e-14	cytochrome P450, putative [Ricinus communis] >gi|223551199|gb|EEF52685.1| cytochrome P450, putative [Ricinus communis]	--	--	--	--	sp|P58048|C71B8_ARATH	62.4	6e-11	Cytochrome P450 71B8 OS=Arabidopsis thaliana GN=CYP71B8 PE=3 SV=1	--	--	--	--	--	K00517	5e-10	60.8	ath:AT3G26200	[EC:1.14.-.-]	GO:0043436;GO:0044711;GO:0042435//indole-containing compound biosynthetic process;GO:0006952//defense response	GO:0005488//binding;GO:0016709//oxidoreductase activity, acting on paired donors, with incorporation or reduction of molecular oxygen, NAD(P)H as one donor, and incorporation of one atom of oxygen	GO:0044464//cell part
Unigene7379_All	1235		CYP71	7.9064	1.5352	5.15008	2.523	gi|336462674|gb|AEI59778.1|	307.4	3e-82	cytochrome P450 [Helianthus annuus]	--	--	--	--	sp|Q9LTL8|C71BO_ARATH	269	3e-72	Cytochrome P450 71B24 OS=Arabidopsis thaliana GN=CYP71B24 PE=2 SV=1	alr1450	93.2	8e-19	COG2124	Cytochrome P450	K00517	8e-72	269	ath:AT3G26230	[EC:1.14.-.-]	-	GO:0016491//oxidoreductase activity	-
Unigene18185_All	399		CYP71	5.4891	3.2897	1.66857	3.0989	gi|336462674|gb|AEI59778.1|	131	5e-30	cytochrome P450 [Helianthus annuus]	--	--	--	--	sp|O64718|C71B9_ARATH	118	1e-27	Cytochrome P450 71B9 OS=Arabidopsis thaliana GN=CYP71B9 PE=2 SV=3	--	--	--	--	--	K00517	6e-26	114	ath:AT3G26300	[EC:1.14.-.-]	-	GO:0046872//metal ion binding;GO:0004497//monooxygenase activity;GO:0016705//oxidoreductase activity, acting on paired donors, with incorporation or reduction of molecular oxygen;GO:0019825//oxygen binding	GO:0043231//intracellular membrane-bounded organelle;GO:0044444//cytoplasmic part;GO:0016020//membrane
Unigene23798_All	379		CYP71	2.5282	0.3848	6.57017	1.1745	gi|390430567|gb|AFL91101.1|	161.8	3e-39	cytochrome P450 A, partial [Helianthus annuus] >gi|390430569|gb|AFL91102.1| cytochrome P450 A, partial [Helianthus annuus]	gi|390430612|gb|JN231393.1|	109	2e-21	Helianthus annuus genotype RK416 cytochrome P450 (C) gene, cytochrome P450 C gene, partial cds	sp|Q42716|C71A8_MENPI	135	5e-33	Cytochrome P450 71A8 OS=Mentha piperita GN=CYP71A8 PE=3 SV=1	--	--	--	--	--	K00517	9e-25	109	aly:ARALYDRAFT_320824	[EC:1.14.-.-]	-	GO:0016705//oxidoreductase activity, acting on paired donors, with incorporation or reduction of molecular oxygen;GO:0004497//monooxygenase activity;GO:0005488//binding	-
Unigene10934_All	259		CYP71	2.4664	1.3139	1.87716	2.2915	gi|306450593|gb|ADM88550.1|	98.2	4e-20	P450 [Elaeis guineensis]	--	--	--	--	sp|P37117|C71A4_SOLME	87.8	1e-18	Cytochrome P450 71A4 OS=Solanum melongena GN=CYP71A4 PE=2 SV=1	--	--	--	--	--	K00517	5e-17	84	aly:ARALYDRAFT_682995	[EC:1.14.-.-]	-	GO:0016709//oxidoreductase activity, acting on paired donors, with incorporation or reduction of molecular oxygen, NAD(P)H as one donor, and incorporation of one atom of oxygen;GO:0046872//metal ion binding	-
CL11763.Contig1_All	214		CYP71	1.9189	0.4543	4.22386	0.6933	gi|460381085|ref|XP_004236283.1|	81.3	5e-15	PREDICTED: cytochrome P450 71A2-like [Solanum lycopersicum]	gi|460381090|ref|XM_004236238.1|	58	4e-06	PREDICTED: Solanum lycopersicum cytochrome P450 71A8-like (LOC101249540), mRNA	sp|Q9T0K0|C71AJ_ARATH	63.5	3e-11	Cytochrome P450 71A19 OS=Arabidopsis thaliana GN=CYP71A19 PE=2 SV=1	--	--	--	--	--	K00517	7e-11	63.5	ath:AT4G13290	[EC:1.14.-.-]	GO:0051707//response to other organism;GO:0044710	GO:0046872//metal ion binding;GO:0016709//oxidoreductase activity, acting on paired donors, with incorporation or reduction of molecular oxygen, NAD(P)H as one donor, and incorporation of one atom of oxygen	-
Unigene52665_All	226		CYP71	1.4133	1.936	0.73001	1.0942	gi|331031300|gb|AEC50089.1|	57	1e-07	flavonoid 3&apos;,5&apos;-hydroxylase [Citrus clementina]	--	--	--	--	sp|Q9LTM1|C71BM_ARATH	54.3	2e-08	Cytochrome P450 71B22 OS=Arabidopsis thaliana GN=CYP71B22 PE=2 SV=1	--	--	--	--	--	K00517	4e-08	54.3	ath:AT3G26200	[EC:1.14.-.-]	GO:0009873//ethylene mediated signaling pathway	GO:0005488//binding	-
Unigene51965_All	305		CYP71	1.0472	2.0721	0.505381	0.3243	gi|255547910|ref|XP_002515012.1|	151	5e-36	cytochrome P450, putative [Ricinus communis] >gi|223546063|gb|EEF47566.1| cytochrome P450, putative [Ricinus communis]	--	--	--	--	sp|P24465|C71A1_PERAE	118	9e-28	Cytochrome P450 71A1 OS=Persea americana GN=CYP71A1 PE=1 SV=2	--	--	--	--	--	K13267	7e-24	106	gmx:100814284	cytochrome P450, family 71, subfamily D, polypeptide 9 (flavonoid 6-hydroxylase) [EC:1.14.13.-]	GO:0055114//oxidation-reduction process	GO:0020037//heme binding;GO:0005506//iron ion binding;GO:0009055//electron carrier activity;GO:0047085;GO:0050592	-
Unigene3581_All	1730	511	CYP71	1.0286	41.5614	0.0247489	9.2056	gi|308190440|gb|ADO16185.1|	903.7	0	cytochrome P450 mono-oxygenase [Artemisia annua]	gi|308190439|gb|GU318230.1|	613	1e-172	Artemisia annua cytochrome P450 mono-oxygenase (cyp07) mRNA, complete cds	sp|P24465|C71A1_PERAE	429	3e-120	Cytochrome P450 71A1 OS=Persea americana GN=CYP71A1 PE=1 SV=2	alr1450	125	2e-28	COG2124	Cytochrome P450	K05280	9e-117	419	vvi:100263810	flavonoid 3'-monooxygenase [EC:1.14.13.21]	GO:0055114//oxidation-reduction process	GO:0020037//heme binding;GO:0033772;GO:0005506//iron ion binding;GO:0009055//electron carrier activity	-
CL10388.Contig2_All	1771	506	CYP71	0.7472	11.9135	0.0627188	4.1053	gi|336462672|gb|AEI59777.1|	591.7	1e-167	cytochrome P450 [Helianthus annuus]	gi|336462667|gb|HQ439592.1|	103	6e-19	Helianthus annuus clone C100 cytochrome P450 mRNA, complete cds	sp|P37117|C71A4_SOLME	530	1e-150	Cytochrome P450 71A4 OS=Solanum melongena GN=CYP71A4 PE=2 SV=1	BH0579	131	3e-30	COG2124	Cytochrome P450	K00517	6e-125	446	ath:AT5G24960	[EC:1.14.-.-]	-	GO:0016709//oxidoreductase activity, acting on paired donors, with incorporation or reduction of molecular oxygen, NAD(P)H as one donor, and incorporation of one atom of oxygen;GO:0046872//metal ion binding	-
CL5359.Contig2_All	1789	492	CYP71	0.4081	0.0272	15.0037	541.641	gi|336462664|gb|AEI59773.1|	657.5	0	germacrene A acid hydroxylase [Helianthus annuus]	gi|336462663|gb|HQ439590.1|	165	2e-37	Helianthus annuus clone C12 germacrene A acid hydroxylase mRNA, complete cds	sp|A6YIH8|C7D55_HYOMU	402	3e-112	Premnaspirodiene oxygenase OS=Hyoscyamus muticus GN=CYP71D55 PE=1 SV=1	BH0579	136	1e-31	COG2124	Cytochrome P450	K13267	3e-100	364	gmx:100814284	cytochrome P450, family 71, subfamily D, polypeptide 9 (flavonoid 6-hydroxylase) [EC:1.14.13.-]	-	GO:0016705//oxidoreductase activity, acting on paired donors, with incorporation or reduction of molecular oxygen;GO:0004497//monooxygenase activity;GO:0005488//binding	-
CL10388.Contig1_All	1887	311	CYP71	0.2902	5.5133	0.0526364	4.6392	gi|336462672|gb|AEI59777.1|	273.5	4e-162	cytochrome P450 [Helianthus annuus]	gi|336462667|gb|HQ439592.1|	103	7e-19	Helianthus annuus clone C100 cytochrome P450 mRNA, complete cds	sp|P37117|C71A4_SOLME	286	2e-145	Cytochrome P450 71A4 OS=Solanum melongena GN=CYP71A4 PE=2 SV=1	BH0579	118	3e-26	COG2124	Cytochrome P450	K00517	3e-117	241	ath:AT4G13310	[EC:1.14.-.-]	-	GO:0016705//oxidoreductase activity, acting on paired donors, with incorporation or reduction of molecular oxygen;GO:0004497//monooxygenase activity;GO:0005488//binding	-
Unigene18128_All	474		CYP71	0.1925	6.9743	0.0276013	1.6695	gi|86279650|gb|ABC94480.1|	227.3	7e-59	putative flavonoid 3&apos;-hydroxylase cytochrome P450 [Artemisia annua]	gi|86279649|gb|DQ363131.1|	93.7	2e-16	Artemisia annua putative flavonoid 3'-hydroxylase cytochrome P450 mRNA, complete cds	sp|P93531|C71D7_SOLCH	65.1	2e-11	Cytochrome P450 71D7 OS=Solanum chacoense GN=CYP71D7 PE=3 SV=1	--	--	--	--	--	K00517	1e-12	70.5	osa:4334183	[EC:1.14.-.-]	-	GO:0016491//oxidoreductase activity	-
Unigene14956_All	542		CYP71	0.0842	1.7042	0.0494073	3.1026	gi|356522069|ref|XP_003529672.1|	227.6	7e-59	PREDICTED: cytochrome P450 71D8-like [Glycine max]	gi|224061183|ref|XM_002300328.1|	69.9	3e-09	Populus trichocarpa cytochrome P450 (CYP71D34), mRNA	sp|O48923|C71DA_SOYBN	208	2e-54	Cytochrome P450 71D10 OS=Glycine max GN=CYP71D10 PE=2 SV=1	BH0579	83.6	2e-16	COG2124	Cytochrome P450	K13267	2e-45	179	gmx:100814284	cytochrome P450, family 71, subfamily D, polypeptide 9 (flavonoid 6-hydroxylase) [EC:1.14.13.-]	-	GO:0016709//oxidoreductase activity, acting on paired donors, with incorporation or reduction of molecular oxygen, NAD(P)H as one donor, and incorporation of one atom of oxygen;GO:0046872//metal ion binding	-
Unigene30803_All	936		CYP71	0.0487	0.1039	0.46872	9.617	gi|308190436|gb|ADO16183.1|	32.7	2e-52	cytochrome P450 mono-oxygenase [Artemisia annua]	--	--	--	--	sp|Q9LIP3|C71BY_ARATH	144	7e-35	Cytochrome P450 71B37 OS=Arabidopsis thaliana GN=CYP71B37 PE=3 SV=2	--	--	--	--	--	K00517	2e-32	137	ath:AT3G26320	[EC:1.14.-.-]	GO:0043436;GO:0044711;GO:0042435//indole-containing compound biosynthetic process;GO:0006952//defense response	GO:0005488//binding;GO:0016709//oxidoreductase activity, acting on paired donors, with incorporation or reduction of molecular oxygen, NAD(P)H as one donor, and incorporation of one atom of oxygen	GO:0044464//cell part
Unigene33857_All	1663	486	CYP71	0.0274	0.0585	0.468376	78.7831	gi|336462674|gb|AEI59778.1|	644.8	0	cytochrome P450 [Helianthus annuus]	gi|336462673|gb|HQ439596.1|	238	2e-59	Helianthus annuus clone S2 cytochrome P450 mRNA, complete cds	sp|Q9LIP3|C71BY_ARATH	372	3e-103	Cytochrome P450 71B37 OS=Arabidopsis thaliana GN=CYP71B37 PE=3 SV=2	alr1450	120	7e-27	COG2124	Cytochrome P450	K00517	2e-98	357	ath:AT3G26320	[EC:1.14.-.-]	-	GO:0005488//binding;GO:0016491//oxidoreductase activity	-
CL11763.Contig2_All	695		CYP71	0	0.6295	0	3.06	gi|460381091|ref|XP_004236286.1|	226.1	3e-58	PREDICTED: cytochrome P450 71A8-like [Solanum lycopersicum]	gi|470145567|ref|XM_004308360.1|	69.9	3e-09	PREDICTED: Fragaria vesca subsp. vesca cytochrome P450 71A25-like (LOC101306574), mRNA	sp|O04164|C71A6_NEPRA	191	3e-49	Cytochrome P450 71A6 (Fragment) OS=Nepeta racemosa GN=CYP71A6 PE=2 SV=1	--	--	--	--	--	K00517	1e-46	184	aly:ARALYDRAFT_320824	[EC:1.14.-.-]	GO:0051707//response to other organism	GO:0005488//binding;GO:0016705//oxidoreductase activity, acting on paired donors, with incorporation or reduction of molecular oxygen;GO:0004497//monooxygenase activity	-
Unigene35569_All	231		CYP71	0	2.1045	0	3.4257	gi|470119535|ref|XP_004295869.1|	90.1	1e-17	PREDICTED: cytochrome P450 71D11-like [Fragaria vesca subsp. vesca]	--	--	--	--	sp|A6YIH8|C7D55_HYOMU	81.6	1e-16	Premnaspirodiene oxygenase OS=Hyoscyamus muticus GN=CYP71D55 PE=1 SV=1	--	--	--	--	--	K13267	3e-15	78.2	gmx:100814284	cytochrome P450, family 71, subfamily D, polypeptide 9 (flavonoid 6-hydroxylase) [EC:1.14.13.-]	GO:0055114//oxidation-reduction process	GO:0020037//heme binding;GO:0005506//iron ion binding;GO:0009055//electron carrier activity;GO:0047085;GO:0050592	-
Unigene46195_All	222		CYP71	0	33.9428	0	2.0051	gi|388518423|gb|AFK47273.1|	79	2e-14	unknown [Lotus japonicus]	--	--	--	--	sp|P58049|C71BB_ARATH	57	2e-09	Cytochrome P450 71B11 OS=Arabidopsis thaliana GN=CYP71B11 PE=2 SV=1	--	--	--	--	--	K00517	7e-09	57	ath:AT5G25120	[EC:1.14.-.-]	GO:0009639//response to red or far red light;GO:0046394;GO:0042742//defense response to bacterium;GO:0042435//indole-containing compound biosynthetic process	GO:0046872//metal ion binding;GO:0016709//oxidoreductase activity, acting on paired donors, with incorporation or reduction of molecular oxygen, NAD(P)H as one donor, and incorporation of one atom of oxygen	GO:0016020//membrane;GO:0043231//intracellular membrane-bounded organelle;GO:0044444//cytoplasmic part
Unigene53115_All	212		CYP71	0	2.2931	0	0.2333	gi|350539956|ref|NP_001234847.1|	83.2	1e-15	cytochrome P450 71 family protein [Solanum lycopersicum] >gi|255762735|gb|ACU33178.1| cytochrome P450 71 family protein [Solanum lycopersicum]	gi|350539955|ref|NM_001247918.1|	60	9e-07	Solanum lycopersicum cytochrome P450 71 family protein (LOC100736505), mRNA >gi|255762734|gb|GQ370622.1| Solanum lycopersicum cytochrome P450 71 family protein mRNA, complete cds	sp|Q94FM7|C71DK_TOBAC	50.1	3e-07	5-epiaristolochene 1,3-dihydroxylase OS=Nicotiana tabacum GN=CYP71D20 PE=1 SV=2	--	--	--	--	--	--	--	--	--	--	-	GO:0046872//metal ion binding;GO:0016705//oxidoreductase activity, acting on paired donors, with incorporation or reduction of molecular oxygen;GO:0004497//monooxygenase activity	-
